# Supplementary material for: Improved gastrointestinal health for irritable bowel syndrome with metagenome-guided interventions
Source: Precis Clin Med. 2020 Apr 29;3(2):136–46. doi: 10.1093/pcmedi/pbaa013 (PMC7327130; doi:10.1093/pcmedi/pbaa013)
Supplement: pbaa013_Supplemental_Files [file pbaa013_supplemental_files.zip]

Archive with 5 entries (5 files):
- Supplementary_Table1_Intervention.xlsx
- Supplementary_Table2_Metadata.xlsx
- Supplementary_Table3_Taxa.xlsx
- Supplementary_Table4_Pathways.xlsx
- Supplemntary_Table5_Literature.xlsx
