# Supplementary material for: Improved gastrointestinal health for irritable bowel syndrome with metagenome-guided interventions
Source: Precis Clin Med. 2020 Apr 29;3(2):136–46. doi: 10.1093/pcmedi/pbaa013 (PMC7327130; doi:10.1093/pcmedi/pbaa013)
Supplement: pbaa013_Supplemental_Files [file pbaa013_supplemental_files.zip › Supplementary_Table1_Intervention.xlsx]

## Sheet: Sheet1
	Intervention Type	Active Ingredient	Literature
	Supplement	Glutamine	Achamrah et al., 2017 [PMID: 27749689]; Kim et al., 2017 [PMID: 28498331]; Bertrand et al., 2016 [PMID:25972430]; Wang et al., 2015 [PMID: 24965526]
		Digestive Enzymes	Nishyama et al., 2018 [PMID: 29106956]
		Curcumin	Ghosh et al., 2018 [PMID: 29420166]; Peterson et al., 2018 [PMID: 30088420]
	Probiotic	Bacillus coagulans	Majeed et al., 2016 [PMID: 26922379]; Nyangale et al., 2015 [PMID: 25948780]; Nyangale et al., 2014 [PMID: 25219857]
		Lactobacillus gasseri	Xiang et al., 2019 [PMID: 31890166]; Nishida et al., 2017 [PMID: 28948675]; Sawada et al., 2017; Nobutani et al., 2017 [PMID: 27761980]
		Bifidobacterium longum	Lau et al., 2018 [PMID: 29065707]
		Bifidobacterium bifidum	Gargari et al., 2016 [PMID: 27451450]
	Prebiotic	Arabinogalactan	Adamberg et al., 2018 [PMID: 29022389]; McLaughlin et al., 2015 [PMID: 25817019]; Terpend et al., 2013 [PMID: 23864575]; Robinson et al., 2001 [PMID: 11506055]
		Pectin	Ferreira-Lazarte et al., 2019 [PMID: 30600020]; Larsen et al., 2019 [PMID: 30828323]; Bang et al., 2018 [PMID: 29909506]; Chen et al., 2016 [PMID: 26648520]; Wei et al., 2016 [PMID: 27809778]; Xu et al., 2014 [PMID: 25623312]; Yang et al., 2013 [PMID: 23831725]
		Partially Hydrolyzed Guar Gum (PHGG)	Yasukawa et al., 2019 [PMID: 31509971]; Carlson et al., 2015 [PMID: 28231210]; Ohashi et al., 2015 [PMID: 25519526]; Yang et al., 2013 [PMID: 23831725]; Tuohy et al., 2001 [PMID: 11570986]
