# Supplementary material for: Improved gastrointestinal health for irritable bowel syndrome with metagenome-guided interventions
Source: Precis Clin Med. 2020 Apr 29;3(2):136–46. doi: 10.1093/pcmedi/pbaa013 (PMC7327130; doi:10.1093/pcmedi/pbaa013)
Supplement: pbaa013_Supplemental_Files [file pbaa013_supplemental_files.zip › Supplementary_Table2_Metadata.xlsx]

## Sheet: Sheet1
SubjectNumber	SampleBarcode_Day0	SampleBarcode_Day30	Zipcode	Age	Height_cm	Weight_kg	BMI	Sex	Diagnosis_SelfReported	Diagnosis_BasedonSymptomScore	SymptomScore_Total_Day0	SymptomScore_Total_Day30	Supplment1	Supplement2	Supplement3	Diet_Vegetarian	Diet_Vegan	Diet_Pescatarian	Diet_DairyFree	Diet_GlutenFree	Diet_Paleo	Diet_Mediterranean	Diet_Ketogenic	Diet_Kosher	Diet_Halaal	Diet_LowFODMAP	Compliance_DietGF	Compliance_DietDF	Compliance_Supplements	SymptomScore_AbdominalCramps_Day0	SymptomScore_AbdominalPain_Day0	SymptomScore_Bloating_Day0	SymptomScore_Constipation_Day0	SymptomScore_Diarrhea_Day0	SymptomScore_Gas_Day0	SymptomScore_Heartburn_Day0	SymptomScore_Nausea_Day0	SymptomScore_Vomiting_Day0	SymptomFrequency_AbdominalCramps_Day0	SymptomFrequency_AbdominalPain_Day0	SymptomFrequency_Bloating_Day0	SymptomFrequency_Constipation_Day0	SymptomFrequency_Diarrhea_Day0	SymptomFrequency_Gas_Day0	SymptomFrequency_Heartburn_Day0	SymptomFrequency_Nausea_Day0	SymptomFrequency_Vomiting_Day0	SymptomSeverity_AbdominalCramps_Day0	SymptomSeverity_AbdominalPain_Day0
1	S_22001807500968	NA	10580	NA	198.12	107.955	27.5007	Male	IBD-CD	IBD-CD	36	#N/A	0	0	0	0	0	0	0	0	0	0	0	0	0	0	#N/A	#N/A	#N/A	4	8	4	4	9	4	1	1	1	2	4	2	2	3	2	1	1	1	2	2
2	S_22001807500861	NA	10002	41	180.34	80.7394	24.8232	Male	Healthy	IBS-C	80	#N/A	0	0	0	0	0	0	0	0	0	Mediterranean Diet	0	0	0	0	#N/A	#N/A	#N/A	2	4	25	25	1	20	1	1	1	1	2	5	5	1	5	1	1	1	2	2
3	S_22001807500880	NA	10002	33	175.26	80.7394	26.2831	Male	Healthy	IBS-D	244	#N/A	0	0	0	0	0	0	0	0	0	Mediterranean Diet	0	0	0	0	#N/A	#N/A	#N/A	10	10	100	1	100	15	1	6	1	2	2	10	1	10	5	1	3	1	5	5
4	S_22001807501740	NA	77074	65	157.48	57.1526	23.0432	Female	IBD-MC	IBD-CD	103	#N/A	0	0	0	0	0	0	0	0	0	0	0	0	0	0	#N/A	#N/A	#N/A	6	3	20	9	1	56	6	1	1	2	1	5	3	1	8	3	1	1	3	3
5	S_22001807502079	NA	32257	66	170.18	74.3891	25.6832	Male	IBD-CD	IBD-CD	271	#N/A	0	0	0	0	0	0	0	0	0	0	0	0	0	0	#N/A	#N/A	#N/A	12	12	12	1	81	81	12	30	30	2	2	3	1	9	9	4	6	6	6	6
6	S_22001807501979	NA	10013	22	162.56	52.1631	19.7375	Female	Healthy	IBS-D	64	#N/A	0	0	0	0	0	0	0	0	0	0	0	0	0	0	#N/A	#N/A	#N/A	6	6	4	6	15	1	1	24	1	2	2	2	2	3	1	1	4	1	3	3
7	S_22001807500433	NA	3842	NA	180.34	81.6466	25.1022	Male	IBD-CD	IBD-CD	26	#N/A	0	0	0	0	0	0	Dairy-free	Gluten-free	0	0	0	0	0	0	#N/A	#N/A	#N/A	4	4	4	1	4	6	1	1	1	2	2	2	1	2	3	1	1	1	2	2
8	S_22001807502066	NA	80305	42	170.18	65.7708	22.7077	Female	IBD-UC	IBD-UC	159	#N/A	0	0	0	0	0	0	Dairy-free	Gluten-free	Paleo	0	0	0	0	0	#N/A	#N/A	#N/A	35	40	24	1	15	30	1	12	1	7	8	8	1	5	10	1	4	1	5	5
10	S_22001807501699	S_22001810501362	4040	76	172.72	79.3786	26.6058	Female	IBS-D	IBS-D	74	95	BPP ZD410	Bacillus Coagulans SF758	Enteromend SP681	0	0	0	0	0	0	0	0	0	0	0	75-95% of the time	100% of the time	75-95% of the time	9	1	20	1	9	15	12	6	1	3	1	5	1	3	5	3	2	1	3	1
12	S_22001807500925	NA	93602	47	160.02	49.8951	19.4835	Female	IBD-UC	IBD-UC	218	#N/A	0	0	0	0	0	0	0	Gluten-free	Paleo	0	0	0	0	0	#N/A	#N/A	#N/A	25	56	49	4	4	72	1	6	1	5	7	7	2	2	8	1	2	1	5	8
13	S_22001807500901	S_22001810501628	81435	56	165.1	75.2963	27.6208	Female	IBS-C	IBS-C	380	406	Arabinex SP619	Fibermend SP635	Floramend SF811	0	0	0	0	0	Paleo	0	0	0	0	0	75-95% of the time	75-95% of the time	75-95% of the time	9	9	80	90	10	90	90	1	1	3	3	10	10	5	10	9	1	1	3	3
14	S_22001807500934	S_22001810501608	93704	52	149.86	61.6885	27.4657	Female	IBS-C	IBS-C	281	219	Arabinex SP619	Fibermend SP635	Floramend SF811	0	0	0	0	0	0	0	0	0	0	0	100% of the time	100% of the time	100% of the time	6	6	64	100	1	64	30	9	1	3	2	8	10	1	8	5	3	1	2	3
15	S_22001807500942	S_22001810501377	2660	48	160.02	58.967	23.026	Female	IBS-C	IBS-C	106	26	Arabinex SP619	Fibermend SP635	BioGest ZD405	0	0	0	Dairy-free	Gluten-free	0	Mediterranean Diet	0	0	0	0	75-95% of the time	75-95% of the time	75-95% of the time	6	6	28	25	2	30	2	6	1	2	2	7	5	2	10	2	3	1	3	3
16	S_22001807500893	S_22001810501605	34685	40	185.42	69.3996	20.1837	Female	Leaky Gut	Other	141	59	BioGest ZD405	Fibermend SP635	Glutamine Powder SA519	0	0	0	Dairy-free	Gluten-free	0	0	0	0	0	0	100% of the time	100% of the time	I am not consuming my dietary supplements	1	81	28	4	1	20	1	4	1	1	9	7	2	1	5	1	2	1	1	9
17	S_22001807500941	NA	4856	47	160.02	58.967	23.026	Female	IBD-CD	IBD-CD	60	#N/A	0	0	0	0	0	Pescatarian	0	0	0	0	0	0	0	0	#N/A	#N/A	#N/A	4	20	6	6	1	1	1	20	1	2	5	2	2	1	1	1	4	1	2	4
18	S_22001807500863	S_22001810501356	3224	64	160.02	49.8951	19.4835	Female	IBS-D	IBS-D	35	11	Glutamine Powder SA519	Hemp Oil + SP601	Enteromend SP681	0	0	0	0	0	0	0	0	0	0	0	100% of the time	75-95% of the time	100% of the time	1	1	1	4	1	21	1	4	1	1	1	1	2	1	7	1	2	1	1	1
19	S_22001807500881	S_22001810500237	80202	31	167.64	53.9774	19.205	Female	IBS-C	IBS-C	89	52	Arabinex SP619	Fibermend SP635	BioGest ZD405	0	0	0	Dairy-free	Gluten-free	Paleo	Mediterranean Diet	0	0	0	0	100% of the time	100% of the time	100% of the time	9	1	50	4	1	21	1	1	1	3	1	5	2	1	3	1	1	1	3	1
20	S_22001807500946	S_22001810501272	33480	75	165.1	46.72	17.1382	Female	IBS-D	IBS-D	163	20	Enteromend SP681	Fibermend SP635	Hemp Oil + SP601	0	0	0	Dairy-free	0	0	0	0	0	0	0	100% of the time	100% of the time	100% of the time	6	14	1	1	90	48	1	1	1	3	7	1	1	10	8	1	1	1	2	2
21	S_22001807500916	S_22001810501606	80304	63	157.48	49.8951	20.1171	Female	IBS-C	IBS-C	122	79	Arabinex SP619	Fibermend SP635	Floramend SF811	0	0	Pescatarian	Dairy-free	0	0	Mediterranean Diet	0	0	0	0	75-95% of the time	100% of the time	100% of the time	1	1	1	100	1	12	4	1	1	1	1	1	10	1	4	2	1	1	1	1
22	S_22001807500887	S_22001810501640	78245	57	173.99	55.3382	18.2782	Female	IBS-D	IBS-D	266	52	BPP ZD410	Bacillus Coagulans SF758	Enteromend SP681	0	0	0	0	Gluten-free	0	0	0	0	0	0	100% of the time	100% of the time	100% of the time	15	15	81	6	63	72	4	9	1	3	3	9	2	7	8	2	3	1	5	5
23	S_22001807500858	S_22001810501597	78245	51	185.42	81.193	23.6136	Male	IBS-D	IBS-D	145	15	Hemp Oil + SP601	Bacillus Coagulans SF758	Enteromend SP681	0	0	0	0	0	0	0	0	0	0	0	100% of the time	100% of the time	100% of the time	1	1	35	14	9	24	56	4	1	1	1	7	2	3	8	7	2	1	1	1
24	S_22001807500906	S_22001810501651	4037	NA	170.18	72.5747	25.0568	Female	IBS-M	IBS-M	329	136	Enteromend SP681	BPP ZD410	Bacillus Coagulans SF758	0	0	0	0	0	0	0	0	0	0	0	100% of the time	100% of the time	100% of the time	80	80	32	32	40	40	4	20	1	10	10	4	4	5	5	2	4	1	8	8
25	S_22001807500891	S_22001810501630	4049	68	167.64	86.1825	30.6635	Female	IBS-C	IBS-C	155	35	Arabinex SP619	Fibermend SP635	Enteromend SP681	0	0	0	0	Gluten-free	0	0	0	0	0	0	75-95% of the time	75-95% of the time	100% of the time	1	21	63	45	1	21	1	1	1	1	7	9	9	1	7	1	1	1	1	3
26	S_22001807500871	NA	4358	51	185.42	91.172	26.5159	Male	IBS-D	IBS-D	9	#N/A	Fibermend SP635	Enteromend SP681	BPP ZD410	0	0	0	0	Gluten-free	Paleo	0	Ketogenic	0	0	Low FODMAP	#N/A	#N/A	#N/A	1	1	1	1	1	1	1	1	1	1	1	1	1	1	1	1	1	1	1	1
27	S_22001807500877	S_22001810501617	13438	85	170.18	65.7708	22.7077	Female	Gallbladder Insufficiency	IBS-C	44	134	Arabinex SP619	BioGest ZD405	Floramend SF811	0	0	0	0	0	0	0	0	0	0	0	100% of the time	100% of the time	100% of the time	1	1	1	36	1	1	1	1	1	1	1	1	6	1	1	1	1	1	1	1
28	S_22001807500905	S_22001810501641	80304	48	165.1	63.5029	23.2947	Female	IBS-D	IBS-D	104	69	Fibermend SP635	BPP ZD410	Glutamine Powder SA519	0	0	0	0	Gluten-free	0	0	0	0	0	0	100% of the time	75-95% of the time	75-95% of the time	1	1	32	1	12	50	2	4	1	1	1	8	1	4	10	2	2	1	1	1
29	S_22001807500958	S_22001810501327	80303	34	165.1	88.4504	32.4462	Female	Healthy/Diarrhea?	IBS-D	195	63	Fibermend SP635	Bacillus Coagulans SF758	Enteromend SP681	Vegetarian	0	0	0	0	0	0	0	0	0	0	100% of the time	100% of the time	100% of the time	15	9	80	4	45	36	4	1	1	3	3	10	2	9	9	2	1	1	5	3
30	S_22001807500961	S_22001810501310	90066	32	170.18	62.5957	21.6115	Female	IBS-C	IBS-C	530	505	Arabinex SP619	Fibermend SP635	BioGest ZD405	0	0	0	0	Gluten-free	0	0	0	0	0	0	100% of the time	100% of the time	100% of the time	18	100	100	100	18	100	42	48	4	6	10	10	10	6	10	7	8	2	3	10
31	S_22001807500890	S_22001810501030	78633	69	170.18	70.3068	24.2738	Male	Healthy	Other	57	169	Glutamine Powder SA519	Enteromend SP681	Fibermend SP635	Vegetarian	0	0	Dairy-free	Gluten-free	0	Mediterranean Diet	0	0	0	0	100% of the time	100% of the time	100% of the time	1	1	25	1	1	25	1	1	1	1	1	5	1	1	5	1	1	1	1	1
32	S_22001807500951	S_22001810500965	78209	23	165.1	79.3786	29.1183	Female	IBS-D	IBS-D	153	255	Hemp Oil + SP601	Bacillus Coagulans SF758	Enteromend SP681	0	0	0	0	0	0	0	0	0	0	0	100% of the time	100% of the time	75-95% of the time	4	6	4	12	81	40	1	4	1	2	2	2	3	9	8	1	2	1	2	3
33	S_22001807500983	S_22001810500962	90049	48	165.1	54.431	19.9669	Female	Leaky Gut	IBS-C	67	153	Arabinex SP619	Fibermend SP635	Floramend SF811	0	0	0	0	Gluten-free	0	0	Ketogenic	0	0	0	100% of the time	75-95% of the time	100% of the time	9	9	20	12	1	8	1	6	1	3	3	4	4	1	2	1	2	1	3	3
34	S_22001807500873	NA	10589	43	182.88	86.1825	25.7658	Male	Gallbladder Insufficiency	IBS-D	69	#N/A	0	0	0	0	0	0	0	0	0	0	0	0	0	0	#N/A	#N/A	#N/A	1	1	1	1	12	50	1	1	1	1	1	1	1	4	10	1	1	1	1	1
35	S_22001807500895	NA	10038	21	162.56	51.7095	19.5659	Female	IBS-C	IBS-C	438	311	Arabinex SP619	Fibermend SP635	Floramend SF811	0	0	0	0	0	0	0	0	0	0	0	I am not eating a gluten-free diet	75-95% of the time	75-95% of the time	48	54	100	100	12	80	42	1	1	8	9	10	10	3	10	6	1	1	6	6
36	S_22001807500976	S_22001810501025	2538	48	157.48	68.4924	27.6152	Female	IBS-C	IBS-C	126	87	Arabinex SP619	Fibermend SP635	Floramend SF811	0	0	0	0	0	0	0	0	0	0	0	100% of the time	100% of the time	100% of the time	9	1	63	20	1	24	1	6	1	3	1	9	4	1	8	1	2	1	3	1
37	S_22001807500896	NA	2346	52	165.1	89.3576	32.7789	Male	IBD-UC	IBD-UC	123	#N/A	0	0	0	0	0	0	0	Gluten-free	0	0	0	0	0	0	#N/A	#N/A	#N/A	1	1	1	1	100	16	1	1	1	1	1	1	1	10	4	1	1	1	1	1
38	S_22001807500931	NA	80302	60	186.69	95.2543	27.3275	Male	Healthy	Healthy	22	#N/A	0	0	0	0	0	0	0	0	Paleo	0	Ketogenic	0	0	0	#N/A	#N/A	#N/A	4	4	4	4	1	2	1	1	1	2	2	2	2	1	2	1	1	1	2	2
39	S_22001807500904	S_22001810500946	81236	65	162.56	55.7918	21.1106	Female	Healthy	IBS-C	51	32	Arabinex SP619	Fibermend SP635	Floramend SF811	Vegetarian	0	0	0	0	0	0	0	0	0	0	100% of the time	75-95% of the time	100% of the time	2	1	16	16	1	4	6	4	1	1	1	4	4	1	2	3	2	1	2	1
40	S_22001807500908	S_22001810501193	90049	49	182.88	79.3786	23.7317	Male	Healthy	Other	23	17	BioGest ZD405	Enteromend SP681	Floramend SF811	0	0	0	0	0	0	0	0	0	0	0	I am not eating a gluten-free diet	I am not eating a dairy-free diet	Less than 50% of the time	1	1	1	1	1	15	1	1	1	1	1	1	1	1	5	1	1	1	1	1
41	S_22001807500855	S_22001810501611	80301	63	162.56	99.7902	37.8	Female	IBS-D	IBS-D	285	230	BPP ZD410	Bacillus Coagulans SF758	Enteromend SP681	0	0	0	0	0	0	0	0	0	0	0	100% of the time	75-95% of the time	100% of the time	80	80	9	1	16	90	4	4	1	10	10	3	1	4	10	2	2	1	8	8
42	S_22001807500886	S_22001810501635	97601	66	167.64	64.4101	22.9169	Male	IBS-M	IBS-M	112	92	Arabinex SP619	Fibermend SP635	BioGest ZD405	0	0	0	Dairy-free	Gluten-free	0	0	0	0	0	0	100% of the time	100% of the time	75-95% of the time	4	4	15	50	4	30	2	2	1	2	2	3	10	2	6	2	2	1	2	2
43	S_22001807500952	S_22001810501601	83646	44	165.1	54.431	19.9669	Female	IBS-C	IBS-C	125	49	Arabinex SP619	Fibermend SP635	BioGest ZD405	0	0	0	0	0	0	0	0	0	0	0	I am not eating a gluten-free diet	I am not eating a dairy-free diet	50-75% of the time	9	12	25	20	1	36	6	15	1	3	4	5	5	1	9	3	5	1	3	3
44	S_22001807500939	S_22001810501013	86336	74	172.72	72.5747	24.3253	Female	Leaky Gut	IBS-C	269	33	Arabinex SP619	Glutamine Powder SA519	Enteromend SP681	0	0	0	0	0	0	Mediterranean Diet	0	0	0	0	100% of the time	75-95% of the time	100% of the time	56	63	63	48	1	35	1	1	1	7	7	7	6	1	7	1	1	1	8	9
45	S_22001807500867	S_22001810500963	90401	57	154.94	52.1631	21.7267	Female	IBS-M	IBS-M	70	48	Fibermend SP635	BPP ZD410	Glutamine Powder SA519	0	0	0	Dairy-free	Gluten-free	Paleo	0	0	0	0	Low FODMAP	75-95% of the time	100% of the time	100% of the time	20	1	20	4	12	10	1	1	1	5	1	5	2	4	5	1	1	1	4	1
46	S_22001807500918	NA	85086	49	165.1	71.6675	26.2897	Female	IBD-UC	IBD-UC	205	#N/A	0	0	0	0	0	0	0	0	0	0	0	0	0	0	#N/A	#N/A	#N/A	28	28	56	4	15	35	1	32	6	4	4	7	2	3	7	1	8	3	7	7
47	S_22001807500888	S_22001810500949	92101	26	167.64	56.2454	20.0119	Female	Cdiff	Other	74	18	Fibermend SP635	Bacillus Coagulans SF758	Enteromend SP681	0	0	Pescatarian	0	0	0	0	0	0	0	0	100% of the time	100% of the time	75-95% of the time	14	12	20	1	9	12	4	1	1	2	2	4	1	3	3	2	1	1	7	6
48	S_22001807500900	S_22001810500999	5403	46	193.04	108.862	29.2105	Male	Healthy	Other	60	54	Enteromend SP681	BioGest ZD405	Fibermend SP635	0	0	0	0	0	0	0	0	0	0	0	75-95% of the time	75-95% of the time	75-95% of the time	1	1	30	1	9	15	1	1	1	1	1	5	1	3	5	1	1	1	1	1
49	S_22001807500883	NA	89139	38	175.26	87.9968	28.6457	Female	IBS-M	IBS-M	144	#N/A	Arabinex SP619	Fibermend SP635	Floramend SF811	0	0	0	0	0	0	0	0	0	0	0	#N/A	#N/A	#N/A	35	4	25	64	4	2	8	1	1	7	2	5	8	2	2	4	1	1	5	2
50	S_22001807500903	NA	91011	52	182.88	70.3068	21.0195	Male	IBS-D	IBS-D	38	28	Bacillus Coagulans SF758	BPP ZD410	Enteromend SP681	0	0	0	0	Gluten-free	0	Mediterranean Diet	0	0	0	0	75-95% of the time	75-95% of the time	75-95% of the time	1	1	9	2	4	18	1	1	1	1	1	3	2	2	6	1	1	1	1	1
51	S_22001807500902	S_22001810501623	78155	44	162.56	76.2035	28.834	Female	IBS-C	IBS-C	229	32	Arabinex SP619	Hemp Oil + SP601	BioGest ZD405	0	0	0	Dairy-free	0	0	0	0	0	0	0	100% of the time	100% of the time	75-95% of the time	4	4	90	64	4	25	9	28	1	2	2	10	8	2	5	3	7	1	2	2
52	S_22001807500761	S_22001810500953	63105	51	170.18	77.1106	26.6229	Female	Leaky Gut	IBS-D	242	43	Glutamine Powder SA519	Enteromend SP681	Fibermend SP635	0	0	0	Dairy-free	0	0	0	0	0	0	0	100% of the time	100% of the time	75-95% of the time	25	40	100	4	20	50	1	1	1	5	8	10	2	5	10	1	1	1	5	5
53	S_22001807501013	S_22001810501015	63105	18	162.56	61.2349	23.1702	Male	IBS-D	IBS-D	76	69	Bacillus Coagulans SF758	BPP ZD410	Enteromend SP681	0	0	0	0	0	0	0	0	0	0	0	75-95% of the time	100% of the time	50-75% of the time	15	1	1	1	25	25	1	6	1	3	1	1	1	5	5	1	2	1	5	1
54	S_22001807500862	S_22001810501637	90265	44	160.02	49.8951	19.4835	Female	Leaky Gut	IBS-D	92	74	BioGest ZD405	Fibermend SP635	Glutamine Powder SA519	0	0	0	0	0	0	Mediterranean Diet	0	0	0	0	75-95% of the time	75-95% of the time	50-75% of the time	6	16	24	4	12	24	1	4	1	2	4	6	2	4	6	1	2	1	3	4
55	S_22001807500876	NA	3748	39	175.26	78.4714	25.5448	Male	IBS-D	IBS-D	50	#N/A	BPP ZD410	Fibermend SP635	Hemp Oil + SP601	0	0	0	0	Gluten-free	Paleo	0	0	0	0	0	#N/A	#N/A	#N/A	10	10	4	1	9	4	1	10	1	2	2	2	1	3	2	1	2	1	5	5
56	S_22001807500673	S_22001810500959	83864	64	161.29	85.7289	32.9511	Female	IBS-M	IBS-M	494	253	Glutamine Powder SA519	Enteromend SP681	Floramend SF811	0	0	0	Dairy-free	0	0	0	0	0	0	0	I am not eating a gluten-free diet	75-95% of the time	100% of the time	64	64	64	64	64	64	100	9	1	8	8	8	8	8	8	10	3	1	8	8
57	S_22001807500884	S_22001810500995	78633	62	170.18	61.2349	21.1417	Female	Leaky Gut	IBS-C	72	36	Arabinex SP619	Fibermend SP635	Glutamine Powder SA519	0	0	0	Dairy-free	Gluten-free	0	Mediterranean Diet	0	0	0	0	100% of the time	100% of the time	75-95% of the time	3	10	12	28	1	4	1	12	1	1	2	3	4	1	1	1	3	1	3	5
58	S_22001807500892	S_22001810501648	10065	35	156.21	54.8846	22.4901	Female	IBS-M	IBS-M	273	245	Glutamine Powder SA519	Enteromend SP681	Floramend SF811	Vegetarian	0	0	Dairy-free	Gluten-free	Paleo	0	0	0	0	Low FODMAP	100% of the time	100% of the time	100% of the time	10	25	100	16	15	90	2	14	1	2	5	10	4	5	10	2	7	1	5	5
59	S_22001807500854	S_22001810500338	28205	28	167.64	58.967	20.9803	Male	IBS-M	IBS-M	123	90	Fibermend SP635	Hemp Oil + SP601	BPP ZD410	0	0	0	Dairy-free	0	Paleo	0	0	0	0	Low FODMAP	75-95% of the time	75-95% of the time	100% of the time	4	15	60	18	18	2	1	4	1	2	5	10	6	6	2	1	2	1	2	3
60	S_22001807500879	S_22001810500623	80302	48	160.02	55.3382	21.609	Female	SIBO	Other	25	41	Fibermend SP635	Hemp Oil + SP601	BPP ZD410	0	0	0	Dairy-free	Gluten-free	0	0	0	0	0	0	100% of the time	100% of the time	50-75% of the time	1	4	9	1	6	1	1	1	1	1	2	3	1	3	1	1	1	1	1	2
61	S_22001807500716	S_22001810500270	53913	47	165.1	74.3891	27.288	Female	IBS-C	IBS-C	178	16	Arabinex SP619	Fibermend SP635	Hemp Oil + SP601	0	Vegan	0	0	0	0	0	0	0	0	0	75-95% of the time	100% of the time	100% of the time	4	8	45	81	1	36	1	1	1	2	4	5	9	1	9	1	1	1	2	2
62	S_22001807500857	S_22001810501422	90048	58	172.72	64.8637	21.7407	Male	Healthy	Other	66	157	Enteromend SP681	Fibermend SP635	Floramend SF811	Vegetarian	0	Pescatarian	Dairy-free	Gluten-free	0	0	0	0	0	0	75-95% of the time	100% of the time	100% of the time	6	1	9	1	1	40	6	1	1	2	1	3	1	1	8	3	1	1	3	1
63	S_22001807500885	NA	80305	NA	182.88	81.6466	24.4097	Male	Healthy	IBS-D	55	#N/A	Bacillus Coagulans SF758	BPP ZD410	Enteromend SP681	0	0	0	0	0	0	0	0	0	0	0	#N/A	#N/A	#N/A	1	15	2	6	25	2	2	1	1	1	3	2	2	5	2	2	1	1	1	5
64	S_22001807500875	NA	90807	25	177.8	69.8532	22.0943	Male	Healthy	IBS-D	48	#N/A	Bacillus Coagulans SF758	BPP ZD410	Enteromend SP681	0	0	0	0	0	0	0	0	0	0	0	#N/A	#N/A	#N/A	6	4	10	3	14	8	1	1	1	3	2	5	3	7	4	1	1	1	2	2
65	S_22001807500869	S_22001810501274	53532	35	167.64	59.4206	21.1416	Female	IBS-M	IBS-M	294	60	BPP ZD410	Enteromend SP681	Bacillus Coagulans SF758	0	0	0	Dairy-free	Gluten-free	0	0	0	0	0	0	75-95% of the time	100% of the time	75-95% of the time	32	28	70	25	16	63	2	56	2	8	7	10	5	4	9	2	8	2	4	4
67	S_22001807500964	NA	80304	49	165.1	60.3277	22.1299	Female	Healthy	IBS-D	43	#N/A	Bacillus Coagulans SF758	Enteromend SP681	BPP ZD410	0	0	0	0	0	0	0	0	0	0	0	#N/A	#N/A	#N/A	1	1	9	9	16	4	1	1	1	1	1	3	3	4	2	1	1	1	1	1
68	S_22001807500889	S_22001810501620	2718	37	152.4	56.2454	24.2144	Female	Leaky Gut	Other	41	21	Enteromend SP681	Glutamine Powder SA519	Arabinex SP619	0	0	0	0	0	0	0	0	0	0	0	50-75% of the time	75-95% of the time	75-95% of the time	6	1	15	6	1	9	1	1	1	2	1	5	2	1	3	1	1	1	3	1
69	S_22001807500860	S_22001810501634	4062	52	154.94	81.193	33.8181	Female	IBS-M	IBS-M	278	62	Enteromend SP681	Bacillus Coagulans SF758	Fibermend SP635	0	0	0	0	0	0	0	0	0	0	0	100% of the time	100% of the time	100% of the time	50	25	100	25	25	50	1	1	1	10	5	10	5	5	10	1	1	1	5	5
70	S_22001807500569	NA	2453	38	162.56	56.699	21.4539	Female	IBS-C	IBS-C	50	#N/A	Arabinex SP619	Fibermend SP635	BioGest ZD405	0	0	0	Dairy-free	Gluten-free	0	0	0	0	0	0	#N/A	#N/A	#N/A	4	4	16	4	4	15	1	1	1	2	2	4	2	2	5	1	1	1	2	2
72	S_22001807500713	S_22001810501306	32725	66	170.18	61.6885	21.2983	Male	Healthy	Healthy	12	27	Glutamine Powder SA519	Enteromend SP681	Floramend SF811	0	0	Pescatarian	Dairy-free	Gluten-free	Paleo	0	0	Kosher	0	0	75-95% of the time	75-95% of the time	100% of the time	1	1	1	1	1	4	1	1	1	1	1	1	1	1	2	1	1	1	1	1
73	S_22001807500753	S_22001810501324	77063	43	165.1	56.2454	20.6324	Female	IBS-M	IBS-M	24	112	BPP ZD410	Bacillus Coagulans SF758	Enteromend SP681	0	0	0	0	0	0	Mediterranean Diet	0	0	0	0	100% of the time	75-95% of the time	75-95% of the time	2	1	6	1	4	4	1	4	1	1	1	3	1	2	2	1	2	1	2	1
74	S_22001807500736	S_22001810501647	97230	67	170.18	77.5642	26.7795	Female	IBS-C	IBS-C	94	47	Arabinex SP619	BioGest ZD405	Hemp Oil + SP601	0	0	0	Dairy-free	Gluten-free	0	0	Ketogenic	0	0	0	100% of the time	100% of the time	100% of the time	12	6	16	36	9	12	1	1	1	4	3	4	6	3	4	1	1	1	3	2
75	S_22001807500751	NA	80303	66	165.1	49.8951	18.303	Female	IBS-M	IBS-M	169	#N/A	Fibermend SP635	Enteromend SP681	BPP ZD410	0	0	0	0	Gluten-free	0	Mediterranean Diet	0	0	0	0	#N/A	#N/A	#N/A	9	12	60	16	9	49	4	9	1	3	3	10	4	3	7	2	3	1	3	4
76	S_22001807500722	S_22001810501589	80021	62	167.64	56.699	20.1733	Male	IBS-C	IBS-C	296	21	Arabinex SP619	Fibermend SP635	Hemp Oil + SP601	0	0	0	0	Gluten-free	0	Mediterranean Diet	0	0	0	0	100% of the time	100% of the time	100% of the time	30	48	72	49	12	81	2	1	1	5	8	9	7	3	9	2	1	1	6	6
77	S_22001807500727	NA	78023	40	149.86	63.5029	28.2735	Female	IBD-UC	IBD-UC	416	#N/A	0	0	0	0	0	0	0	0	0	0	0	0	0	0	#N/A	#N/A	#N/A	63	72	72	1	100	100	6	1	1	9	9	9	1	10	10	3	1	1	7	8
78	S_22001807500894	S_22001810501624	97225	49	162.56	51.2559	19.3943	Female	IBS-D	IBS-D	70	21	BPP ZD410	Bacillus Coagulans SF758	Enteromend SP681	0	0	0	0	0	Paleo	0	0	0	0	0	100% of the time	75-95% of the time	100% of the time	1	10	15	1	15	25	1	1	1	1	2	5	1	5	5	1	1	1	1	5
80	S_22001807500748	S_22001810501614	5769	45	162.56	72.5747	27.4609	Female	Healthy	Other	14	21	BioGest ZD405	Enteromend SP681	Floramend SF811	0	0	0	0	0	0	0	0	0	0	0	75-95% of the time	Less than 50% of the time	100% of the time	1	1	4	2	1	2	1	1	1	1	1	2	2	1	2	1	1	1	1	1
81	S_22001807500718	S_22001810501604	90254	56	170.18	88.4504	30.538	Female	IBS-D	IBS-D	43	10	Glutamine Powder SA519	BPP ZD410	Fibermend SP635	0	0	0	0	0	0	0	0	0	0	0	100% of the time	75-95% of the time	75-95% of the time	1	2	25	4	4	2	1	3	1	1	2	5	2	2	2	1	3	1	1	1
82	S_22001807500759	S_22001810500943	80304	69	165.1	55.3382	20.2996	Female	Leaky Gut	Other	124	397	Glutamine Powder SA519	Fibermend SP635	Enteromend SP681	0	0	0	0	Gluten-free	0	0	0	0	0	0	100% of the time	100% of the time	100% of the time	1	1	42	1	1	64	12	1	1	1	1	7	1	1	8	6	1	1	1	1
84	S_22001807500865	S_22001810501320	98075	55	162.56	63.0493	23.8567	Female	IBS-M	IBS-M	85	16	Arabinex SP619	BioGest ZD405	Hemp Oil + SP601	0	0	0	0	Gluten-free	0	Mediterranean Diet	0	0	0	0	100% of the time	75-95% of the time	75-95% of the time	1	15	12	42	6	6	1	1	1	1	5	4	7	3	3	1	1	1	1	3
85	S_22001807500926	S_22001810500979	83646	34	175.26	69.3996	22.5917	Female	IBS-M	IBS-M	144	127	Hemp Oil + SP601	Bacillus Coagulans SF758	Enteromend SP681	0	0	0	Dairy-free	Gluten-free	0	0	0	0	0	0	100% of the time	100% of the time	75-95% of the time	20	12	63	6	4	20	12	6	1	5	4	9	3	2	4	3	3	1	4	3
86	S_22001807500708	S_22001810501328	80304	34	170.18	65.7708	22.7077	Female	IBS-M	IBS-M	158	53	BPP ZD410	Enteromend SP681	Fibermend SP635	0	0	0	0	Gluten-free	0	0	0	0	0	0	100% of the time	50-75% of the time	75-95% of the time	36	18	50	6	9	36	1	1	1	9	9	10	3	3	9	1	1	1	4	2
87	S_22001807500732	S_22001810501421	68130	NA	167.64	97.5223	34.6981	Male	IBS-M	IBS-M	493	190	Glutamine Powder SA519	Enteromend SP681	Bacillus Coagulans SF758	0	0	0	0	Gluten-free	0	0	0	0	0	0	100% of the time	Less than 50% of the time	100% of the time	90	90	90	25	35	81	72	6	4	10	10	10	5	7	9	9	3	2	9	9
89	S_22001807500897	S_22001810501313	90405	61	167.64	61.2349	21.7872	Female	Leaky Gut	Other	19	18	Glutamine Powder SA519	Hemp Oil + SP601	Bacillus Coagulans SF758	Vegetarian	0	0	0	Gluten-free	Paleo	0	Ketogenic	0	0	0	100% of the time	100% of the time	75-95% of the time	1	1	6	1	1	6	1	1	1	1	1	2	1	1	2	1	1	1	1	1
90	S_22001807500868	S_22001810501594	30005	60	165.1	70.3068	25.7905	Female	IBS-M	IBS-M	67	31	Bacillus Coagulans SF758	BPP ZD410	Enteromend SP681	0	0	0	0	0	0	0	0	0	0	0	75-95% of the time	75-95% of the time	100% of the time	1	1	6	8	42	6	1	1	1	1	1	2	2	6	3	1	1	1	1	1
92	S_22001807500920	NA	53713	24	175.26	77.1106	25.1019	Female	Healthy	Other	60	#N/A	0	0	0	0	0	0	0	0	0	0	0	0	0	0	#N/A	#N/A	#N/A	20	20	9	1	1	1	6	1	1	4	4	3	1	1	1	3	1	1	5	5
93	S_22001807500898	NA	11238	39	177.8	86.1825	27.2592	Male	Healthy	Healthy	12	#N/A	0	0	0	Vegetarian	0	Pescatarian	0	0	0	0	0	0	0	0	#N/A	#N/A	#N/A	1	1	1	1	4	1	1	1	1	1	1	1	1	2	1	1	1	1	1	1
94	S_22001807500899	NA	11238	33	170.18	68.0388	23.4908	Male	Healthy	Healthy	33	#N/A	0	0	0	0	0	0	0	0	0	0	0	0	0	0	#N/A	#N/A	#N/A	1	1	4	9	1	6	9	1	1	1	1	2	3	1	3	3	1	1	1	1
95	S_22001807500882	NA	10986	31	175.26	63.9565	20.8198	Male	Gastritis	Other	34	#N/A	0	0	0	0	0	0	0	0	Paleo	Mediterranean Diet	0	0	0	0	#N/A	#N/A	#N/A	1	2	3	1	2	1	6	9	9	1	2	3	1	2	1	3	3	3	1	1
96	S_22001807500909	NA	10029	22	180.34	88.4504	27.194	Male	Healthy	Healthy	25	#N/A	0	0	0	0	0	0	0	0	0	0	0	0	0	0	#N/A	#N/A	#N/A	1	1	4	6	1	9	1	1	1	1	1	2	3	1	3	1	1	1	1	1
1001	S_22001807500856	NA	0	NA	NA	NA	NA	NA	NA	NA	0	#N/A	0	0	0	0	0	0	0	0	0	0	0	0	0	0	#N/A	#N/A	#N/A	0	0	0	0	0	0	0	0	0	0	0	0	0	0	0	0	0	0	0	0
1002	S_22001807501952	NA	0	NA	NA	NA	NA	NA	NA	NA	0	#N/A	0	0	0	0	0	0	0	0	0	0	0	0	0	0	#N/A	#N/A	#N/A	0	0	0	0	0	0	0	0	0	0	0	0	0	0	0	0	0	0	0	0
[truncated: 34 more columns]
