# Supplementary material for: Improved gastrointestinal health for irritable bowel syndrome with metagenome-guided interventions
Source: Precis Clin Med. 2020 Apr 29;3(2):136–46. doi: 10.1093/pcmedi/pbaa013 (PMC7327130; doi:10.1093/pcmedi/pbaa013)
Supplement: pbaa013_Supplemental_Files [file pbaa013_supplemental_files.zip › Supplementary_Table3_Taxa.xlsx]

## Sheet: OG_trial_relab
TaxID	Taxon	rank	S_22001807500906	S_22001807500892	S_22001807500736	S_22001807500905	S_22001807500887	S_22001807500862	S_22001807500886	S_22001807500860	S_22001807500891	S_22001807500901	S_22001807500894	S_22001807500902	S_22001807500889	S_22001807500877	S_22001807500748	S_22001807500855	S_22001807500934	S_22001807500916	S_22001807500893	S_22001807500718	S_22001807500952	S_22001807500858	S_22001807500868	S_22001807500722	S_22001807500857	S_22001807500732	S_22001807500942	S_22001807501699	S_22001807500863	S_22001807500708	S_22001807500958	S_22001807500753	S_22001807500865	S_22001807500897	S_22001807500961	S_22001807500713	S_22001807500869	S_22001807500946	S_22001807500908	S_22001807500890	S_22001807500976	S_22001807501013	S_22001807500939	S_22001807500900	S_22001807500884	S_22001807500926	S_22001807500951
0	x__unclassified	no_rank	46.95	60.43	62.08	53.92	70.5	53.22	77.8	49.38	58.88	61.03	56.36	48.92	60.65	64.61	64.04	37.71	50.97	69.79	55.49	56.63	53.47	71.13	57.38	52.68	73.19	38.3	54.8	45.54	59.02	68.07	33.53	52.76	68.37	75.62	42.82	52.02	59.04	42.22	73.46	65.24	67.57	65.28	47.7	53.78	55.7	60.51	54.15
2	d__Bacteria	superkingdom	52.31	39.26	37.69	45.91	29.26	46.51	21.95	50.2	40.57	38.54	43.5	50.81	38.99	35.18	35.61	61.89	48.2	29.87	44.08	43.2	45.82	28.63	42.43	46.88	26.59	61.39	44.95	54.04	40.32	31.51	66.23	47.11	31.26	24.19	56.51	47.85	40.75	57.07	26.15	34.44	32.25	34.39	52.03	46.03	44.01	39.24	45.37
6	d__Bacteria|p__Proteobacteria|c__Alphaproteobacteria|o__Rhizobiales|f__Xanthobacteraceae|g__Azorhizobium	genus	0	0	0.0002563	0	0.0003819	0	0.0003286	0	0.0004404	0.001938	0	0	0.0005372	0.0003897	0.000557	0	0.0002629	0.0004948	0.0004605	0	0	0.0003164	0.0003767	0	0.0001642	0	0.0004894	0	0.0003239	0.0001338	0	0.0001362	0.0006025	0	0	0.0001285	0	4.706e-05	0.0004068	0.0004644	0.0002682	0	0	0.0003819	0.0004991	0.0003274	0
7	d__Bacteria|p__Proteobacteria|c__Alphaproteobacteria|o__Rhizobiales|f__Xanthobacteraceae|g__Azorhizobium|s__Azorhizobium_caulinodans	species	0	0	0.0002563	0	0.0003646	0	0.0003012	0	0.0004404	0.001938	0	0	0.0005222	0.0003897	0.000557	0	0.0002629	0.0004948	0.0004605	0	0	0.0003164	0.0003767	0	0.0001642	0	0.0004894	0	0.0003239	0.0001338	0	0.0001362	0.0006025	0	0	0.0001285	0	4.706e-05	0.0004068	0.0004644	0.0002682	0	0	0.0003819	0.0004991	0.0003274	0
9	d__Bacteria|p__Proteobacteria|c__Gammaproteobacteria|o__Enterobacterales|f__Erwiniaceae|g__Buchnera|s__Buchnera_aphidicola	species	0.0001395	9.839e-05	0.0001538	0.0002834	0.0003646	0	0.0003012	0	0.0001532	0.0001661	0	0	0.0003879	0.0002041	0.000156	0	0.0002804	0	0.0002947	0	0.0002	0.0003322	0.0006741	0.0005261	0	0.0001327	0	0.0001691	0.000362	0.0006692	0	0.0001362	0.0001562	0.0001072	0	0.0003051	8.388e-05	9.412e-05	0.0005492	0	0	0	0	0.0002158	0.0005142	8.616e-05	0.0002774
10	d__Bacteria|p__Proteobacteria|c__Gammaproteobacteria|o__Cellvibrionales|f__Cellvibrionaceae|g__Cellvibrio	genus	0.0005756	0.0008035	0.001059	0	0.0005729	0	0.0004519	0.0006057	0.0003447	0.0002769	0	0.0009337	0.0004775	0.0007422	0.000557	0.0005343	0.000333	0.0004595	0.000571	0.0005394	0.001128	0.0006011	0.0006543	0.0005962	0	0.0003096	0.000472	0	0.0004002	0.0004517	0.00016	0.001044	0.0006248	0.0004959	0.0002881	0.0003854	0.0007382	0.001239	0.0006102	0.0004362	0.001297	0.001382	0.0007474	0.0003985	0.0003176	0.0004653	0.0007244
11	d__Bacteria|p__Actinobacteria|c__Actinobacteria|o__Micrococcales|f__Cellulomonadaceae|g__Cellulomonas|s__Cellulomonas_gilvus	species	0	0	0	0	0.0003646	0	0.0001643	0	0.0001149	0	0	0	0	0	0	0	0	0	0	0	0	0	0	0	0	0	0.0001398	0	0	0	0	0	0	0	0	0	0	0	0	0	0	0	7.474e-05	0.0001992	0	0	0
13	d__Bacteria|p__Dictyoglomi|c__Dictyoglomia|o__Dictyoglomales|f__Dictyoglomaceae|g__Dictyoglomus	genus	0	0.0001312	0	0	0.0002604	0	0	0	0	0	0	0	0	0	0	0	0	0	0	0	0	0.0005062	0	0	0.0002627	0	0	0	0	0	0	0	0	0.0002815	0	0	0	0	0.0002848	0.0002533	0	0	0	0	0.0001664	0	0
14	d__Bacteria|p__Dictyoglomi|c__Dictyoglomia|o__Dictyoglomales|f__Dictyoglomaceae|g__Dictyoglomus|s__Dictyoglomus_thermophilum	species	0	0	0	0	0	0	0	0	0	0	0	0	0	0	0	0	0	0	0	0	0	0.0003006	0	0	0	0	0	0	0	0	0	0	0	0	0	0	0	0	0	0	0	0	0	0	0	0	0
16	d__Bacteria|p__Proteobacteria|c__Betaproteobacteria|o__Nitrosomonadales|f__Methylophilaceae|g__Methylophilus	genus	0	0	0	0	0.0001736	0	0	0	0	0	0	0	0	0	0	0	0	0	0	0	0	0	0	0	0	0	0	0	0	0	0	0	0	0	0	0	0	0	0	0	0	0	0	0	0	0	0
18	d__Bacteria|p__Proteobacteria|c__Deltaproteobacteria|o__Desulfuromonadales|f__Desulfuromonadaceae|g__Pelobacter	genus	0.001012	0.0006396	0.001538	0.001397	0.002951	0.002705	0.002561	0.0009422	0.001398	0.002861	0.001385	0.001196	0.001477	0.003099	0.001626	0.000285	0.001385	0.00175	0.001455	0.000899	0.001171	0.001266	0.001229	0.001087	0.000624	0.0006192	0.001433	0.001465	0.001048	0.001472	0.000451	0.001029	0.002254	0.0006969	0.001441	0.0009153	0.001141	0.0008	0.002461	0.001928	0.0005812	0.0004857	0.000766	0.001029	0.001694	0.001654	0.000447
19	d__Bacteria|p__Proteobacteria|c__Deltaproteobacteria|o__Desulfuromonadales|f__Desulfuromonadaceae|g__Pelobacter|s__Pelobacter_carbinolicus	species	0.0002791	0.0002132	0.0003247	0.0003441	0.0005902	0.0005314	0.0004382	0.0004375	0.0002681	0.0003692	0	0	0.0003283	0.0004825	0.0004233	0	0.0003856	0.0004065	0.0004421	0.0002877	0	0.0002847	0.0002974	0	0	0	0.0003146	0.0002818	0.000362	0.0002342	0.0001455	0.0004086	0.0005579	0.0002144	0.0003729	0.0003693	0.0002013	0	0.0005696	0.0004222	8.941e-05	0.0001308	0	0.000166	0.0003478	0.0002413	0
20	d__Bacteria|p__Proteobacteria|c__Alphaproteobacteria|o__Caulobacterales|f__Caulobacteraceae|g__Phenylobacterium	genus	0.0001221	0.0001312	0.0002392	0.0001619	0.0006597	0.0001771	0.0009311	0	0.0005936	0.001828	8.877e-05	0	0.000373	0.001225	0.0003342	0	0.0002629	0.001078	0.0004421	0.0002697	5.713e-05	0.0002056	0.0001784	0.0001228	0	4.423e-05	0.0003321	0.000263	0.0003811	0.000251	5.82e-05	9.081e-05	0.0006248	0	0	6.423e-05	0.0002349	3.137e-05	0.0005899	0.0001407	0.0001639	0.0003176	0.0002242	0.0002324	0.0002269	0.0003447	0
22	d__Bacteria|p__Proteobacteria|c__Gammaproteobacteria|o__Alteromonadales|f__Shewanellaceae|g__Shewanella	genus	0.001395	0.002706	0.001606	0.001498	0.002205	0.001787	0.003341	0.001666	0.001187	0.0012	0.001438	0.001474	0.002104	0.003563	0.001916	0.001603	0.002366	0.001449	0.002321	0.002319	0.002728	0.001598	0.001784	0.001947	0.002545	0.001106	0.0018	0.001653	0.001829	0.002694	0.001004	0.002391	0.001696	0.002238	0.001559	0.002136	0.002231	0.002118	0.002278	0.002237	0.001788	0.002018	0.00142	0.002241	0.001285	0.001516	0.001942
24	d__Bacteria|p__Proteobacteria|c__Gammaproteobacteria|o__Alteromonadales|f__Shewanellaceae|g__Shewanella|s__Shewanella_putrefaciens	species	0	0	0	0	0	0	0	0	0	0	0	0	0	0	0	0	0	0	0	0	0	0	0	0	0	0	0	0	0	0	0	0	0	0	0	0	0	0	0	0	0	0	0	0	0	0	0
29	d__Bacteria|p__Proteobacteria|c__Deltaproteobacteria|o__Myxococcales	order	0.004727	0.00528	0.01196	0.008016	0.0146	0.003462	0.0136	0.004442	0.01903	0.02751	0.003853	0.003849	0.008699	0.02297	0.01036	0.002262	0.006187	0.02172	0.01019	0.00543	0.001971	0.009776	0.005591	0.004735	0.006897	0.003207	0.00916	0.006895	0.008784	0.009587	0.002895	0.002588	0.01292	0.004852	0.002864	0.004432	0.00864	0.003561	0.01424	0.01022	0.005559	0.00766	0.00611	0.005728	0.01019	0.01199	0.002898
31	d__Bacteria|p__Proteobacteria|c__Deltaproteobacteria|o__Myxococcales|f__Myxococcaceae	family	0.001203	0.001394	0.00299	0.001923	0.004062	0.0009661	0.003149	0.001312	0.00404	0.007735	0.0003373	0.0009828	0.002014	0.005994	0.002919	0.000463	0.001455	0.005567	0.001989	0.001474	0.0005856	0.002927	0.001824	0.001105	0.002233	0.0004865	0.002237	0.001841	0.002515	0.002409	0.0005529	0.0006054	0.003615	0.001153	0.0003898	0.0009153	0.001896	0.0008941	0.003397	0.002322	0.002265	0.002373	0.001962	0.001395	0.002374	0.003429	0.0007398
32	d__Bacteria|p__Proteobacteria|c__Deltaproteobacteria|o__Myxococcales|f__Myxococcaceae|g__Myxococcus	genus	0.0006977	0.001197	0.001863	0.001275	0.00283	0.0007407	0.001944	0.00101	0.002757	0.004984	0.0001953	0.0006716	0.001611	0.003897	0.002317	0.0002671	0.0008939	0.004135	0.001676	0.001331	0.0003856	0.002325	0.001368	0.0009294	0.002086	0.0003317	0.001713	0.001127	0.001772	0.001773	0.000451	0.0004086	0.002254	0.0009248	0.0002712	0.000819	0.001627	0.000549	0.00238	0.001731	0.002057	0.001887	0.001569	0.0009132	0.001724	0.002447	0.0006319
33	d__Bacteria|p__Proteobacteria|c__Deltaproteobacteria|o__Myxococcales|f__Myxococcaceae|g__Myxococcus|s__Myxococcus_fulvus	species	0.0001221	0	0.0002905	0.0004858	0.0004166	0.0001127	0.0001917	0	0.0007659	0.001514	0	0	0.0004775	0.0008165	0.0007575	0	0.0001577	0.0005832	0.0006447	0.0006113	0	0.0002056	0.0005948	0	0	0	0.0005943	0.0002255	0.000362	0.0003848	0.0001164	0.0001513	0.0005355	0	0	0.0003372	0.0008388	0	0.0004678	0.000394	0.001401	0.001196	0.0004484	0.000249	0.0003781	0.0005342	0
34	d__Bacteria|p__Proteobacteria|c__Deltaproteobacteria|o__Myxococcales|f__Myxococcaceae|g__Myxococcus|s__Myxococcus_xanthus	species	0	0	0.0002051	0	0.0002083	0	0.0002191	0	0.0002872	0.0002769	0	0	0.0002089	0.0004639	0.0001337	0	0.0001577	0.0005479	0	0	0	0	0	0	0	0	0	0	0	0.000184	0	0	0	0	0	0	0	0.0001255	0.0002238	0	0	0	0	0	0	0.0002757	0
35	d__Bacteria|p__Proteobacteria|c__Deltaproteobacteria|o__Myxococcales|f__Myxococcaceae|g__Myxococcus|s__Myxococcus_macrosporus	species	0	0	0	0	0	0	0	0	0	0	0	0	0	0	0.0002228	0	0	0	0	0	0	0	0	0	0	0	0	0	0	0	0	0	0	0	0	0	0	0	0	0	0	0	0	0	0	0	0
39	d__Bacteria|p__Proteobacteria|c__Deltaproteobacteria|o__Myxococcales|f__Archangiaceae	family	0.0009942	0.0009019	0.00217	0.001296	0.00276	0.0005314	0.003067	0.0007403	0.004021	0.005169	0.0005149	0.0007862	0.001582	0.004342	0.002005	0.0004809	0.001227	0.003835	0.001732	0.0008271	0.0005285	0.001677	0.001071	0.0009645	0.000936	0.0007519	0.001416	0.0008079	0.001429	0.001907	0.0009748	0.0003935	0.002098	0.0008042	0.0006949	0.001301	0.001342	0.0006118	0.002339	0.002561	0.0007451	0.001084	0.001308	0.0009132	0.002253	0.001585	0.000262
40	d__Bacteria|p__Proteobacteria|c__Deltaproteobacteria|o__Myxococcales|f__Archangiaceae|g__Stigmatella	genus	0.000157	0	0.0004101	0.0001822	0.0005208	9.661e-05	0.0005066	0.0001178	0.000517	0.0004984	0	0	0.0002835	0.001633	0.0003119	0	3.505e-05	0.0006362	0.000221	0.0001618	0	0.0001582	0.0002776	0.0002104	0.0001971	0	0.0002272	0	0.0002668	0.0003681	0	0	0.0002455	8.042e-05	0.0001017	0.0003212	0.000151	0	0.0003661	0.0004222	0	0.0002989	0.0002242	0	0.0004235	0.000224	0
41	d__Bacteria|p__Proteobacteria|c__Deltaproteobacteria|o__Myxococcales|f__Archangiaceae|g__Stigmatella|s__Stigmatella_aurantiaca	species	0.000157	0	0.0004101	0.0001822	0.0005208	9.661e-05	0.0005066	0	0.000517	0.0004984	0	0	0.0002835	0.001633	0.0003119	0	3.505e-05	0.0006185	0.000221	0.0001618	0	0.0001424	0.0002776	0.0002104	0.0001971	0	0.0002272	0	0.0002668	0.0003681	0	0	0.0002455	8.042e-05	0.0001017	0.0003212	0.000151	0	0.0003661	0.0004222	0	0.0002802	0.0002242	0	0.0004235	0.000224	0
42	d__Bacteria|p__Proteobacteria|c__Deltaproteobacteria|o__Myxococcales|f__Archangiaceae|g__Cystobacter	genus	0.0002965	0.000164	0.001008	0.0004251	0.0006771	0	0.0007942	0	0.0007468	0.001052	0	0	0.0001641	0.0007422	0.0003788	0	0.0002804	0.0006185	0.0003868	0.0002517	0	0.0003322	0.0001586	0	0	0	0	0	0.0004383	0.0003179	0.000291	4.54e-05	0.0005802	0	0.0001525	0	0.0002349	0	0.0003051	0.0003237	0.0001341	0	0.0001308	0.0001162	0.0004386	0.0003447	0
43	d__Bacteria|p__Proteobacteria|c__Deltaproteobacteria|o__Myxococcales|f__Archangiaceae|g__Cystobacter|s__Cystobacter_fuscus	species	0.0002965	0.0001476	0.001008	0.0004049	0.0006771	0	0.0007942	0	0.0007468	0.001052	0	0	0.0001641	0.0007422	0.0003788	0	0.0002804	0.0006185	0.0003684	0.0002517	0	0.0003322	0.0001586	0	0	0	0	0	0.0004383	0.0003179	0.000291	0	0.0005802	0	0	0	0.0002349	0	0.0002848	0.0003096	0.0001341	0	0.0001308	0.0001162	0.0004386	0.0003447	0
44	d__Bacteria|p__Proteobacteria|c__Deltaproteobacteria|o__Myxococcales|f__Archangiaceae|g__Melittangium	genus	0.0001744	0	0.0002905	0.0002227	0.0005729	0.0001127	0.0006025	0	0.00134	0.001366	0	0	0.0002835	0.0007237	0.0004233	0	0.0004557	0.0008483	0.0004605	0	0	0.000522	0.0003371	0.0003683	0.0001642	0	0.0001923	0	0.0002668	0.0004685	0.0001746	0	0.000357	0.000201	0	0.0003533	0.0004362	0.0002667	0.0003458	0.0008303	0	0.000355	0.0003737	0.0004151	0.000363	0.0003447	0
47	d__Bacteria|p__Proteobacteria|c__Deltaproteobacteria|o__Myxococcales|f__Archangiaceae|g__Archangium	genus	0.0002267	0	0.0003076	0.0002834	0.0006597	0	0.00089	0	0.00113	0.001828	0	0	0.0006565	0.0005752	0.0006684	0	0.0003155	0.0007599	0.0006263	0	0	0.0004746	0.0002181	0	0	0	0	0	0.000362	0.0004015	0.000291	0.0001665	0.0004909	0.0003351	0.0002203	0	0.0004865	0	0.000895	0.0006614	0.0002682	0	0	0.0002823	0.0007108	0.0004997	0
48	d__Bacteria|p__Proteobacteria|c__Deltaproteobacteria|o__Myxococcales|f__Archangiaceae|g__Archangium|s__Archangium_gephyra	species	0.0002267	0	0.0003076	0	0.0006597	0	0.00089	0	0.001015	0.001809	0	0	0.0005372	0.0005752	0.0006239	0	0.000298	0.0007423	0	0	0	0.0004588	0.0001983	0	0	0	0	0	0.000362	0.0004015	0.000291	0.0001362	0.0004909	0.0003083	0.0002203	0	0.0004362	0	0.0008747	0.0006051	0.0002384	0	0	0.0002657	0.0005898	0.0004997	0
49	d__Bacteria|p__Proteobacteria|c__Deltaproteobacteria|o__Myxococcales|f__Polyangiaceae	family	0.0006104	0.0006232	0.002324	0.0009919	0.001858	0.0004831	0.002054	0.0005889	0.002528	0.004061	0.0004971	0.0005405	0.001149	0.003414	0.001136	0.0004809	0.001157	0.003747	0.001547	0.0005214	0.0002	0.001962	0.0006345	0.0008242	0.000624	0.0004423	0.0007342	0.0009582	0.001162	0.001422	0.0002328	0.0003178	0.001807	0.0005629	0.0003898	0.0004978	0.001007	0.0006902	0.00236	0.001703	0.0003279	0.0009528	0.0009342	0.0008966	0.001331	0.002051	0.0004624
50	d__Bacteria|p__Proteobacteria|c__Deltaproteobacteria|o__Myxococcales|f__Polyangiaceae|g__Chondromyces	genus	6.977e-05	0	0.0007519	0	0.0005902	0	0.0002739	0	0.000517	0.0007015	0	9.828e-05	0.0001492	0.0007608	0	0	0.0001928	0.0008306	0.0003868	0	0	0.001107	0.0001388	0.000263	0	0	0	0	0	0.0002342	0	0	0.0004463	0	0	3.212e-05	0.0003859	0	0.0007119	0.0002955	0	0.0001121	0	0.0001992	0.0001664	0.0004308	0
52	d__Bacteria|p__Proteobacteria|c__Deltaproteobacteria|o__Myxococcales|f__Polyangiaceae|g__Chondromyces|s__Chondromyces_crocatus	species	6.977e-05	0	0.0007519	0	0.0005902	0	0.0002739	0	0.000517	0.0007015	0	9.828e-05	0.0001492	0.0007608	0	0	0.0001928	0.0008306	0.0003868	0	0	0.001107	0.0001388	0.000263	0	0	0	0	0	0.0002342	0	0	0.0004463	0	0	3.212e-05	0.0003859	0	0.0007119	0.0002955	0	0.0001121	0	0.0001992	0.0001664	0.0004308	0
53	d__Bacteria|p__Proteobacteria|c__Deltaproteobacteria|o__Myxococcales|f__Nannocystaceae|g__Nannocystis	genus	0	0	0	0	0	0	0	0	0	0	0	0	0	3.711e-05	0	0	0	0	0	0	0	0	0	0	0	0	0	0	0	0	0	0	0	0	0	0	0	0	0	0	0	0	0	0	0	0	0
54	d__Bacteria|p__Proteobacteria|c__Deltaproteobacteria|o__Myxococcales|f__Nannocystaceae|g__Nannocystis|s__Nannocystis_exedens	species	0	0	0	0	0	0	0	0	0	0	0	0	0	3.711e-05	0	0	0	0	0	0	0	0	0	0	0	0	0	0	0	0	0	0	0	0	0	0	0	0	0	0	0	0	0	0	0	0	0
56	d__Bacteria|p__Proteobacteria|c__Deltaproteobacteria|o__Myxococcales|f__Polyangiaceae|g__Sorangium|s__Sorangium_cellulosum	species	0.0005232	0.0003936	0.001401	0.000749	0.001215	0.0003543	0.00152	0.0004375	0.001877	0.003065	0.0004616	0.0004423	0.000955	0.002542	0.0009358	0.000463	0.0008588	0.002775	0.001161	0.0004315	0.0001571	0.000791	0.0004164	0.0004209	0.0005419	0.000199	0.0005943	0.0008454	0.0009528	0.00087	0.0001891	0.0002119	0.001317	0.0004825	0.000339	0.0004657	0.0005704	0.0005176	0.001485	0.001196	0.0002533	0.000822	0.0006913	0.0006641	0.0009679	0.001327	0.0003391
59	d__Bacteria|p__Proteobacteria|c__Betaproteobacteria|o__Neisseriales|f__Neisseriaceae|g__Vitreoscilla	genus	0.0002791	0	0.0006152	0.0004251	0.000243	0.0001932	0.0003697	0.0005721	0.000383	0.0002585	0.0003551	0	0.0003283	0.0003526	0.0002674	0.0002671	0.0001928	0.0009013	0.0002026	0.0002337	0	0.0002847	3.965e-05	0.0002981	0	0.0002211	0.0001049	0	0	0.0002008	0	0	0.0002901	9.382e-05	0.0002542	0.0001766	0.0002684	0	0.0005289	0.000394	0.0002831	0.0004484	0.0001495	0.0001826	0.0002722	0.000224	0
63	d__Bacteria|p__Proteobacteria|c__Betaproteobacteria|o__Neisseriales|f__Neisseriaceae|g__Vitreoscilla|s__Vitreoscilla_filiformis	species	0.0001395	0	0.0005981	0.0004251	0.000243	0.0001127	0.0001506	0.0005048	0.0003638	0.0002215	0.0001775	0	0.0002835	0	0.000156	0	0	0.0008306	0.0002026	0.0001798	0	0.000174	0	0.000228	0	0	0	0	0	0.0002008	0	0	0.0002678	2.681e-05	0.0001356	0.0001445	0.0002181	0	0.0004068	0.0003377	0.0002086	0	7.474e-05	8.302e-05	0.0001512	0.000224	0
64	d__Bacteria|p__Chloroflexi|c__Chloroflexia|o__Herpetosiphonales|f__Herpetosiphonaceae|g__Herpetosiphon	genus	0	0	0	0	0	0.0002737	0.0005888	0	0	0	0	0	0	0	0	0	0	0	0	0	0	0	0	0	0	0	0	0	0	0	0	0	0	0	0	0	0	0	0	0	0	0	0	0	0	0	0
65	d__Bacteria|p__Chloroflexi|c__Chloroflexia|o__Herpetosiphonales|f__Herpetosiphonaceae|g__Herpetosiphon|s__Herpetosiphon_aurantiacus	species	0	0	0	0	0	0.0002737	0.0005751	0	0	0	0	0	0	0	0	0	0	0	0	0	0	0	0	0	0	0	0	0	0	0	0	0	0	0	0	0	0	0	0	0	0	0	0	0	0	0	0
68	d__Bacteria|p__Proteobacteria|c__Gammaproteobacteria|o__Xanthomonadales|f__Xanthomonadaceae|g__Lysobacter	genus	0.0008372	0.0006232	0.001213	0.001336	0.001545	0.0005314	0.002191	0.0006562	0.002049	0.002695	0.0002308	0.001163	0.001224	0.001095	0.001069	0.0006055	0.001139	0.002616	0.001989	0.0007552	0.0001857	0.001756	0.0005155	0.0005261	0.0005091	0.0002875	0.001206	0.000357	0.0006288	0.001489	0.0002473	0.00109	0.001517	0.0004289	0.0006441	0.0007066	0.001376	0.0003608	0.00122	0.001337	0.0007004	0.0006539	0.0008221	0.0008966	0.001119	0.001672	0.0006627
69	d__Bacteria|p__Proteobacteria|c__Gammaproteobacteria|o__Xanthomonadales|f__Xanthomonadaceae|g__Lysobacter|s__Lysobacter_enzymogenes	species	0	0	0	0.0002227	0.0003298	0	0.0004655	0	0.0005744	0.0006831	0	0.0001474	0.0003432	0.000167	0.0002228	0	0	0.0004241	0	0	0	0.0002373	9.914e-05	0	0	0	0	0	0.0001715	0.0002844	0	0.0001968	0.0004909	0.0001474	0	0	0	0	0.0003458	0	0	0	0.0002616	0.0001992	0.0003176	0	0
71	d__Bacteria|p__Proteobacteria|c__Betaproteobacteria|o__Neisseriales|f__Neisseriaceae|g__Simonsiella	genus	0	0	0	0	0	0	0	0	0	0	0	0	0	0	0	0	0	0	0	0	0	0	0	0	0	0	0	0	0	0	0	0	0	0	0	0	0	0	0	0	0	0	0	0	0	0	0
72	d__Bacteria|p__Proteobacteria|c__Betaproteobacteria|o__Neisseriales|f__Neisseriaceae|g__Simonsiella|s__Simonsiella_muelleri	species	0	0	0	0	0	0	0	0	0	0	0	0	0	0	0	0	0	0	0	0	0	0	0	0	0	0	0	0	0	0	0	0	0	0	0	0	0	0	0	0	0	0	0	0	0	0	0
75	d__Bacteria|p__Proteobacteria|c__Alphaproteobacteria|o__Caulobacterales|f__Caulobacteraceae|g__Caulobacter	genus	0.0008721	0.0004756	0.002358	0.001134	0.001198	0.0004026	0.00189	0.0004206	0.002125	0.002437	0.0002131	0.0006061	0.0009848	0.002913	0.0008021	0.0002315	0.001052	0.002297	0.0008658	0.0005574	0.0002571	0.001123	0.0005552	0.0004384	0.0002956	0.0001769	0.0008216	0.0007515	0.0009528	0.001154	0.000291	0.0004692	0.001696	0.0005629	0.000661	0.0007066	0.001191	0.000549	0.001668	0.001604	0.0004322	0.0006165	0.0005045	0.0006973	0.001467	0.001672	0.0004624
81	d__Bacteria|p__Proteobacteria|c__Alphaproteobacteria|o__Rhizobiales|f__Hyphomicrobiaceae|g__Hyphomicrobium	genus	0.0005407	0.0002132	0.0006323	0.0007085	0.001163	0.0009984	0.001219	0.0004375	0.001666	0.001108	0.0001953	0.0005242	0.0008654	0.0003897	0.0007353	0.0002493	0.0007011	0.001838	0.0005895	0.0004495	0.0004285	0.0007119	0.0005155	0.000263	0.0002299	0.0004865	0.000472	0.0002818	0.0008003	0.0009871	0.0001891	0.0001968	0.001071	0.0004155	0.0007966	0.0006102	0.0001845	0	0.0009967	0.0007177	0.0006259	0.0004297	0.00071	0.0007305	0.0005142	0.00112	0.0003237
85	d__Bacteria|p__Proteobacteria|c__Alphaproteobacteria|o__Rhodobacterales|f__Hyphomonadaceae|g__Hyphomonas	genus	0.0003139	0	0.0002734	0.0003239	0.0002951	0.0009178	0.001054	0	0.0002872	0.0004615	0.000142	0	0.0002984	0.0001856	0.0005347	0	0.0004908	0.001237	0.0003132	0	0.0002	0.0003164	0.0003965	0.0006138	0.0002135	0	0.0002098	0.0004133	0.0001715	0.0005688	0	0.0004692	0.0005579	0.0004557	0.0005085	0.000562	0.0003691	7.843e-05	0.0006713	0.000394	0.0001937	0.000411	0.0001308	0.0004649	0.0002873	0.0004997	0
88	d__Bacteria|p__Proteobacteria|c__Betaproteobacteria|o__Burkholderiales|g__Leptothrix	genus	0	0	0.0006835	0.0002834	0.0001389	0	0.001492	0	0.0003255	0.0002215	0	0	0.0002387	0.0006495	0.000156	0	0.000298	0.0002297	0	0	0	0	0	0	0.000312	0.0002211	0	0	0	0.0002342	0	0	0.0002901	0	0	0.0004014	0.000453	0	0	0.0003237	0.0003875	0.0001495	0.0004297	0.0002158	0	0.000293	0
96	d__Bacteria|p__Proteobacteria|c__Betaproteobacteria|o__Nitrosomonadales|f__Gallionellaceae|g__Gallionella	genus	0	0	0.000393	0	0.0001562	0	0.0004655	0	0	0.0002215	0	0	8.953e-05	0.0002041	0.0002228	0	0.0001928	0	0	0	0	0	0	0	8.211e-05	0	0	0	0	0	0	0	0	0.0002144	0	0	0	0	0.000122	0.0002111	0	0	0	0.0002324	0.0001512	0	0
104	d__Bacteria|p__Bacteroidetes|c__Cytophagia|o__Cytophagales|f__Cyclobacteriaceae|g__Cyclobacterium|s__Cyclobacterium_marinum	species	0	0	0	0	0	0	0	0	0	0	0	0	0	0	0	0	0	0	0	0	0	0	0	0	0	0	0	0	0	0	0	0	0	0	0	0	0	0	0	0	0	0	0	0	0	0	0
105	d__Bacteria|p__Bacteroidetes|c__Cytophagia|o__Cytophagales|f__Cytophagaceae|g__Runella	genus	0.001203	0.001787	0.0009227	0	0.0005034	0.0005153	0.001219	0.001363	0.0008617	0.0008123	0.0004794	0.002326	0.001268	0.000501	0	0.001443	0.0009114	0.0005302	0.0009026	0.0009529	0.002314	0.0005062	0.0004164	0.000982	0	0.0003096	0.0008216	0.0007139	0.0002287	0.0005521	0.0003637	0.002073	0.0006471	0.0004959	0.0004068	0.0006905	0.0007046	0.001898	0.0004882	0.001295	0.0008643	0.0005231	0.001495	0.001461	0.0006503	0.0009478	0.00131
106	d__Bacteria|p__Bacteroidetes|c__Cytophagia|o__Cytophagales|f__Cytophagaceae|g__Runella|s__Runella_slithyformis	species	0.0009593	0.001574	0.0006835	0	0.0003646	0	0.0006983	0	0.0007276	0.0006092	0	0.002048	0.0009102	0	0	0	0.000666	0.0001767	0	0	0	0.0004113	0.0002974	0.0008943	0	0	0.0007516	0	0	0.0003848	0	0.001604	0.0003793	0.0002278	0.0003729	0.0005299	0.0004865	0	0.0003255	0.001041	0.0005514	0.0003363	0.001252	0	0.0004688	0.0007582	0
107	d__Bacteria|p__Bacteroidetes|c__Cytophagia|o__Cytophagales|f__Cytophagaceae|g__Spirosoma	genus	0.00218	0.001738	0.003606	0.001802	0.002049	0.001884	0.00497	0.002053	0.003772	0.002843	0.00229	0.001867	0.002686	0.003025	0.002473	0.001745	0.001665	0.002722	0.002026	0.002373	0.002871	0.002531	0.001824	0.001824	0.007176	0.0008625	0.0008915	0.001616	0.001143	0.001405	0.0005674	0.00227	0.001428	0.001582	0.001136	0.001542	0.002063	0.00149	0.002197	0.00304	0.00535	0.004297	0.002279	0.00274	0.0009679	0.001172	0.003514
108	d__Bacteria|p__Bacteroidetes|c__Cytophagia|o__Cytophagales|f__Cytophagaceae|g__Spirosoma|s__Spirosoma_linguale	species	0.0004012	0	0.001077	0	0.0003298	0	0.0007394	0	0.0008042	0.0006277	0.001687	0	0.0006416	0	0	0	0.0004207	0.0006716	0.000571	0	0	0.0004271	0	0.0006138	0	0	0.0001923	0	0	0	0	0	0	0	0	0	0	0	0.0005289	0.000394	0	0.0002616	0	0.0005811	0.0002117	0.0003274	0
112	d__Bacteria|p__Planctomycetes|c__Planctomycetia|o__Planctomycetales	order	0.001971	0.00223	0.003862	0.002449	0.003246	0.003365	0.004039	0.002524	0.005227	0.007717	0.000941	0.001687	0.003596	0.005697	0.003253	0.0013	0.002261	0.006521	0.003316	0.001942	0.0011	0.003322	0.002379	0.00235	0.004582	0.00146	0.002133	0.001465	0.001906	0.002694	0.000582	0.001892	0.004574	0.002118	0.002051	0.001863	0.003087	0.001835	0.004556	0.003434	0.002444	0.003419	0.002541	0.002175	0.002707	0.00293	0.001649
113	d__Bacteria|p__Planctomycetes|c__Planctomycetia|o__Planctomycetales|f__Gemmataceae|g__Gemmata	genus	0.0001395	0.0001804	0.0006152	0.0003036	0.0005555	8.051e-05	0.0007942	5.048e-05	0.0005553	0.001883	0	3.276e-05	0.0003283	0.0008165	0.000156	0	0.0002629	0.001078	0.0001658	0.0002158	5.713e-05	0.0003006	0.0001586	0.0002806	0.0002135	0.0001769	0.0002972	0	0.0001715	0.0007362	0	7.567e-05	0.0006694	0.0001474	0.0002034	0.0002409	0.000302	0	0.0006306	0.0003377	0.0002831	0.0003736	0.0001495	0.0002989	0.0003176	0.0003619	7.706e-05
114	d__Bacteria|p__Planctomycetes|c__Planctomycetia|o__Planctomycetales|f__Gemmataceae|g__Gemmata|s__Gemmata_obscuriglobus	species	0	3.28e-05	0.0004955	0	0.0002604	0	0.0002875	0	0.0003447	0.001089	0	0	5.968e-05	0.0005752	4.456e-05	0	0.0001227	0.0005302	0	0	0	0.0001424	5.948e-05	0	0	0	0.0001923	0	5.717e-05	0	0	0	0.0004686	0	0	0	0.0002349	0	0.0002848	0.0001689	8.941e-05	0	0	0.0001992	0.0002117	0.0002413	0
118	d__Bacteria|p__Planctomycetes|c__Planctomycetia|o__Planctomycetales|f__Planctomycetaceae|g__Planctomyces	genus	0.0005581	0.0006724	0.0004443	0.001032	0.001042	0.0007568	0.0009859	0.0008076	0.001494	0.001606	0	9.828e-05	0.001313	0.001373	0.001448	0.0004274	0.0007887	0.001714	0.001418	0.0003057	0.0001571	0.001756	0.0004957	0.001157	0.000936	0.0004644	0.0005768	0.0004133	0.0004002	0.0003848	0.0002037	0.0002876	0.001383	0.001287	0.0001525	0.0003372	0.0009059	0.000251	0.001383	0.001013	0.0002086	0.0006726	0.0008595	0.0005645	0.0009225	0.0008444	0.0003237
119	d__Bacteria|p__Planctomycetes|c__Planctomycetia|o__Planctomycetales|f__Planctomycetaceae|g__Rubinisphaera|s__Rubinisphaera_brasiliensis	species	0	0	0	0	0	0	0	0	0	0	0	0	0	0	0	0	0.0001753	0.0005655	0	0	0	0	0	0	0	0	0	0	0	0	0	0	0	0	0	0	0	0	0.0002644	0	0	0	0	0	0.0001664	0.0003274	0
120	d__Bacteria|p__Planctomycetes|c__Planctomycetia|o__Planctomycetales|f__Planctomycetaceae|g__Planctopirus|s__Planctopirus_limnophila	species	0	0	0	0	0	0	0	0	0.0002681	0	0	0	0	0	0	0	0	0.0001944	0	0	0	0	0	0	0	0	0	0	0	0	0	0	0	0	0	0	0	0	0	0	0	0	0	0	0	0	0
123	d__Bacteria|p__Planctomycetes|c__Planctomycetia|o__Planctomycetales|f__Planctomycetaceae|g__Pirellula	genus	0	0	0	0	0	0	0.0002328	0	0	0.0004984	0	0	0	0.0003897	0	0	0.0001052	0.0002121	0	0	0	0.0001266	0	0	0	0	0.0001398	0	0	0	0	0	0	0	0	0	0	0	0.0002644	0	0	0	0.0002055	0	0	0.0001723	0
125	d__Bacteria|p__Planctomycetes|c__Planctomycetia|o__Planctomycetales|f__Planctomycetaceae|g__Pirellula|s__Pirellula_staleyi	species	0	0	0	0	0	0	0	0	0	0	0	0	0	0.0003897	0	0	0	0	0	0	0	9.491e-05	0	0	0	0	0	0	0	0	0	0	0	0	0	0	0	0	0	0	0	0	0.0001121	0	0	0.0001551	0
126	d__Bacteria|p__Planctomycetes|c__Planctomycetia|o__Planctomycetales|f__Planctomycetaceae	family	0.001256	0.001656	0.001777	0.001538	0.001805	0.002786	0.002204	0.00175	0.003121	0.003138	0.0006569	0.001147	0.002402	0.002505	0.002228	0.001015	0.001595	0.003517	0.002082	0.001384	0.0008284	0.002183	0.001527	0.001771	0.002611	0.0008846	0.001241	0.0009206	0.001029	0.001171	0.0004801	0.001574	0.002789	0.001662	0.001475	0.001012	0.00208	0.001396	0.002766	0.002294	0.001624	0.002354	0.001868	0.001295	0.001785	0.001672	0.001279
127	d__Bacteria|p__Planctomycetes|c__Planctomycetia|o__Planctomycetales|f__Isosphaeraceae|g__Isosphaera	genus	0	0	0	0	0.0001389	0	0.0001369	0	0	0.001071	0	0	0	0	0	0	0.0001227	0.0005479	0	0	0	0	0	0	0	0	0	0	0	0.0001338	0	0	0.0002455	0	0	0	0	0	0.0001424	0	0	0	0	1.66e-05	0.000121	0	0
128	d__Bacteria|p__Planctomycetes|c__Planctomycetia|o__Planctomycetales|f__Isosphaeraceae|g__Isosphaera|s__Isosphaera_pallida	species	0	0	0	0	0.0001389	0	0.0001369	0	0	0.001071	0	0	0	0	0	0	0.0001227	0.0005479	0	0	0	0	0	0	0	0	0	0	0	0.0001338	0	0	0.0002455	0	0	0	0	0	0.0001424	0	0	0	0	1.66e-05	0.000121	0	0
133	d__Bacteria|p__Proteobacteria|c__Alphaproteobacteria|o__Rhizobiales|f__Methylocystaceae|g__Methylocystis	genus	0.0001919	0.0001312	0.0002563	0.0002227	0.0005555	0	0.000534	0	0.0002872	0.0005354	0	0	0.0004178	0.0005381	0.0001782	0	0.0004031	0.0008483	0	0	0	0.0003006	0.0002578	0.0001403	0	0	0.0003671	0.0002067	0.0003049	0.0004183	0	9.081e-05	0.0006471	0.0001072	0	0.0002248	0	0	0.0003458	0.0002814	0.0001788	0	0	0.0001494	0.0003176	0.0004481	0
136	d__Bacteria|p__Spirochaetes|c__Spirochaetia|o__Spirochaetales	order	0.006384	0.008347	0.008646	0.009231	0.01085	0.005749	0.01101	0.00604	0.01065	0.008935	0.005007	0.004373	0.008236	0.009853	0.007553	0.002796	0.006029	0.008677	0.006484	0.005376	0.004813	0.009143	0.006424	0.005945	0.003958	0.004733	0.005559	0.005542	0.008251	0.01029	0.0071	0.004964	0.01004	0.006849	0.004627	0.008703	0.005016	0.003043	0.01127	0.009006	0.005171	0.01704	0.004522	0.005462	0.008696	0.01075	0.004192
137	d__Bacteria|p__Spirochaetes|c__Spirochaetia|o__Spirochaetales|f__Spirochaetaceae	family	0.006122	0.008052	0.008476	0.008988	0.01042	0.005523	0.01047	0.005737	0.01045	0.008547	0.004598	0.004341	0.008013	0.009575	0.007442	0.002511	0.005784	0.008483	0.006355	0.005322	0.004771	0.0084	0.006067	0.005541	0.003892	0.004467	0.005052	0.00543	0.007965	0.00962	0.006853	0.004873	0.009774	0.006313	0.004339	0.008254	0.004563	0.002996	0.01056	0.008486	0.005067	0.01683	0.004409	0.005363	0.008212	0.01044	0.004023
138	d__Bacteria|p__Spirochaetes|c__Spirochaetia|o__Spirochaetales|f__Borreliaceae|g__Borrelia	genus	0	0	0	0.0002227	0	0	0.000356	0	0	0.0001661	0	0	8.953e-05	0	0	0	0	0	0	0	0	0.0002373	0.0001586	0	0	0	0	0	0	0.0003346	0.0001018	0	0	0.0002412	0	0	0.0002684	0	0.0003865	0	0	0.0001308	0	0	0.0003327	0	0
146	d__Bacteria|p__Spirochaetes|c__Spirochaetia|o__Spirochaetales|f__Spirochaetaceae|g__Spirochaeta	genus	0.0002093	0.001099	0.000786	0.000749	0.00151	0.0004992	0.00152	0.0002692	0.0005362	0.0008861	0.0001775	0.0003276	0.0006864	0.001503	0.0009804	0.000285	0.0007537	0.001078	0.000921	0.0003236	0.0002285	0.001772	0.0005552	0.0005261	0.0002627	0.0002875	0.0005069	0.0006012	0.0005526	0.001138	8.73e-05	0.0003784	0.001093	0.0003887	0.0001356	0.0006102	0.0004362	0.0001882	0.001444	0.001323	0.0004918	0.0005418	0.000411	0.0005479	0.0005142	0.001206	9.248e-05
154	d__Bacteria|p__Spirochaetes|c__Spirochaetia|o__Spirochaetales|f__Spirochaetaceae|g__Spirochaeta|s__Spirochaeta_thermophila	species	8.721e-05	0.0008527	0.0002905	0.0004656	0.001267	0.0002898	0.001054	0	0.0004021	0.0007015	7.102e-05	0	0.0003283	0.0006495	0.0004456	0	0.0004557	0.0007599	0.0007368	0.0001079	0.0001428	0.001598	0.0002776	0	0.0001642	0	0.0003146	0.0002255	0.0002668	0.0007027	2.91e-05	0.0002422	0.0005802	0.000201	3.39e-05	0.0002248	0.0002684	0	0.001037	0.0005488	0.0002533	0.000355	0.0002242	0.000249	0.0001966	0.0007755	0
157	d__Bacteria|p__Spirochaetes|c__Spirochaetia|o__Spirochaetales|f__Spirochaetaceae|g__Treponema	genus	0.003959	0.00428	0.005195	0.006579	0.006875	0.002705	0.005587	0.003668	0.008119	0.005908	0.003338	0.002015	0.005536	0.006754	0.004857	0.001282	0.003032	0.00539	0.003666	0.003686	0.002142	0.004999	0.003965	0.003262	0.002759	0.002698	0.003181	0.003288	0.00564	0.006743	0.005776	0.002739	0.006337	0.003444	0.002848	0.00554	0.002919	0.001333	0.006957	0.005615	0.003323	0.002653	0.002541	0.003287	0.005989	0.006617	0.002266
158	d__Bacteria|p__Spirochaetes|c__Spirochaetia|o__Spirochaetales|f__Spirochaetaceae|g__Treponema|s__Treponema_denticola	species	0.000157	0.0003116	0.0002563	0.0001619	0.0002778	0	8.216e-05	0	0.0002872	7.384e-05	0.0001243	0	0.0001791	0.0007794	0.0002005	0	0.0001402	8.836e-05	0	0.0003057	0	0.0003322	0.0003172	0.0002806	0.0001642	0.0002433	0.0001398	0.000357	0.0005526	0.0004183	0	0	0.0002455	0.0001742	0	0	0	0	0.0004068	0.00038	0	0.0001681	0	0	0.0002117	0.0003964	0
159	d__Bacteria|p__Spirochaetes|c__Spirochaetia|o__Brachyspirales|f__Brachyspiraceae|g__Brachyspira|s__Brachyspira_hyodysenteriae	species	0	0.0001804	0.0001709	0.0001619	0.0001042	0	0.0001369	0	0	0	0.0004261	0	0	0	0	0	0	0.0003181	0	0	0	0.0001898	0	0.0003332	0.0001478	0	0.0003671	0	0	0.0002008	0.0003637	0	0	0.0002412	0.0004068	0.0004978	0.0003691	0	0.0003255	0.0003096	0	0	0	0.0002158	0	0.0001551	0
167	d__Bacteria|p__Spirochaetes|c__Spirochaetia|o__Spirochaetales|f__Spirochaetaceae|g__Treponema|s__Treponema_succinifaciens	species	0.001273	0.0006232	0.002632	0.002267	0.00184	0.0004831	0.001575	0.001565	0.00293	0.001108	0.0004616	0.0003767	0.001686	0.001299	0.0009135	0.0002671	0.001087	0.001131	0.001179	0.000935	0.0004856	0.0006011	0.001328	0.0005962	0.001215	0.0005308	0.0007167	0.00062	0.002191	0.001456	0.003041	0.0008173	0.001741	0.001086	0.0006949	0.002232	0.001158	0.0002196	0.000773	0.001238	0.001431	0.0004857	0.0004297	0.0005645	0.002208	0.001361	0.0003545
170	d__Bacteria|p__Spirochaetes|c__Spirochaetia|f__Leptospiraceae	family	0.0002267	0.001	0.0003076	0.0005263	0.000625	0.0003543	0.0007531	0.000387	0.0002106	0.0002769	0.0003196	0.0002293	0.001313	0.0002598	0.0009358	0.0002493	0.0005959	0.0007246	0.0003684	0.0006832	0.0001571	0.0005853	0.0004164	0.0008593	0.001642	0.0003096	0.0002622	0.0003006	0.0006098	0.0008198	0.0002473	0.0002724	0.0005355	0.001394	0.0004407	0.0009153	0.0006543	6.274e-05	0.0006916	0.0007458	0.001118	0.00114	0.0004671	0.0004649	0.0003781	0.0008272	0.0002312
171	d__Bacteria|p__Spirochaetes|c__Spirochaetia|f__Leptospiraceae|g__Leptospira	genus	0.0001395	0.0008855	0.0002221	0.0004858	0.0004166	0.000322	0.0003697	0.0002187	9.574e-05	9.23e-05	0.0003196	0.0002293	0.001044	0.0002412	0.0007353	1.781e-05	0.0005784	0.0004241	0.0003132	0.0005214	0.0001428	0.0004746	0.0002379	0.0006664	0.001626	0.0002433	0.0002622	0.0003006	0.0005717	0.0006525	0.0002037	0.0002119	0.0004463	0.001287	0.0004068	0.0007868	0.0006039	0	0.0006306	0.0005488	0.001073	0.0009715	0.0003176	0.0004317	0.0002722	0.0005859	0.0002004
172	d__Bacteria|p__Spirochaetes|c__Spirochaetia|f__Leptospiraceae|g__Leptospira|s__Leptospira_biflexa	species	0	0	0	0	0	0	0.0001232	0	0	0	0	0	0	0	0	0	0	0	0	0	0	3.164e-05	0	0	0	0	0	0	0	0	0	0	0	0	0	0	0	0	0	0	0	0	0	0	0	0	0
173	d__Bacteria|p__Spirochaetes|c__Spirochaetia|f__Leptospiraceae|g__Leptospira|s__Leptospira_interrogans	species	0	0.0001148	8.544e-05	0	0	0	0	0	0	0	0	0	0.0001641	0	0	0	0	0	0	0	0	0	0	0	0	0	0	0	0	0	0	0	0	0.0001474	0	0.0001927	0	0	0.0001627	0	0	0	0	0	0	0	0
179	d__Bacteria|p__Nitrospirae|c__Nitrospira|o__Nitrospirales|f__Nitrospiraceae|g__Leptospirillum	genus	0	0	0	0	0.000191	8.051e-05	0.0003012	0	7.659e-05	0.0002215	0	0	0.0002686	0	0	0	0.0001052	8.836e-05	0.0002395	0	0	0	0.0001586	0	0	0	5.244e-05	0	0.0002477	8.365e-05	0	0	0	0	0	0	0	0	0.0004475	0.0002533	0	9.341e-05	0	0.000166	6.049e-05	0	0
187	d__Bacteria|p__Proteobacteria|c__Betaproteobacteria|o__Neisseriales|f__Chromobacteriaceae|g__Aquaspirillum	genus	0.0001395	0	0.0002051	0.0001822	0.0002257	0.0002737	0.0004519	0	0.0001532	0	0	0	0.000373	0.0007608	8.912e-05	0.0004096	0.0001402	0.0003358	0	0.0003776	0	0.0002689	0.0002578	0.0001052	0	0.0001106	0	0	0.0002668	0.0002844	0	0	0.0005132	0.000134	0	0	8.388e-05	0	0.0003865	0.0002955	0.0003726	0	7.474e-05	6.641e-05	0.0003781	0.0001206	0
191	d__Bacteria|p__Proteobacteria|c__Alphaproteobacteria|o__Rhodospirillales|f__Rhodospirillaceae|g__Azospirillum	genus	0.001814	0.00182	0.002256	0.002733	0.00309	0.003494	0.003464	0.002053	0.003868	0.004708	0.001385	0.001261	0.00291	0.004528	0.002963	0.001069	0.002068	0.005496	0.003426	0.002391	0.001043	0.00242	0.001388	0.001841	0.003481	0.001238	0.002342	0.001597	0.001848	0.003279	0.0004801	0.001862	0.003191	0.001515	0.002356	0.002007	0.002617	0.001114	0.003621	0.003138	0.003472	0.002896	0.002466	0.002258	0.00245	0.002585	0.001156
192	d__Bacteria|p__Proteobacteria|c__Alphaproteobacteria|o__Rhodospirillales|f__Rhodospirillaceae|g__Azospirillum|s__Azospirillum_brasilense	species	0.0005058	0	0.0003247	0.0005061	0.000434	0.0002898	0.0005477	0.000387	0.0002872	0.0006277	0.0002131	0	0.0004029	0.001021	0.0002451	0.0003918	0.0002454	0.001096	0.0008289	0.0001798	0	0.0003164	0	0.0003332	0	0	0.0004195	0	0	0.0004517	0	0.0007416	0.0006025	0.0003753	0	0.0006263	0.000453	0	0.0004068	0.001055	0.0004173	0.0003923	0.0009342	0.0006807	0.0004083	0.0006548	0
193	d__Bacteria|p__Proteobacteria|c__Alphaproteobacteria|o__Rhodospirillales|f__Rhodospirillaceae|g__Azospirillum|s__Azospirillum_lipoferum	species	0.0003837	0.0004264	0.0003418	0.0006882	0.0006944	0.0008051	0.0005751	0.000387	0.0008617	0.0007384	0	0	0.0008207	0.0005938	0.0008912	0	0.0005258	0.001078	0.0002763	0	0	0.0005853	0.0001586	0	0	0	0.0006118	0.0002255	0.0003239	0.000619	0	0.0001211	0.0008256	0.0006031	0	0.0002409	0.0001678	0	0.000895	0.0002252	0.000313	0.0003923	0.0002055	0.0002989	0.0005747	0.0003619	0
194	d__Bacteria|p__Proteobacteria|c__Epsilonproteobacteria|o__Campylobacterales|f__Campylobacteraceae|g__Campylobacter	genus	0.01266	0.03472	0.04005	0.02399	0.1162	0.088	0.02284	0.006646	0.01155	0.02974	0.06186	0.03502	0.03318	0.01451	0.01364	0.02246	0.008869	0.01926	0.02404	0.03136	0.004199	0.022	0.06065	0.04645	0.01462	0.01928	0.06658	0.004133	0.07839	0.01185	0.01179	0.02503	0.05094	0.01461	0.01414	0.02918	0.01678	0.04938	0.009174	0.02328	0.007839	0.009397	0.01186	0.03189	0.1332	0.1056	0.04007
195	d__Bacteria|p__Proteobacteria|c__Epsilonproteobacteria|o__Campylobacterales|f__Campylobacteraceae|g__Campylobacter|s__Campylobacter_coli	species	0.001203	0.001722	0.0009057	0.002996	0.001285	0.001465	0.00089	0.0005889	0.001972	0.003378	0.001012	0.0005405	0.001298	0.0009093	0.00156	0.001407	0.001069	0.002386	0.001676	0.0006832	0.0004999	0.0008068	0.003351	0.001947	0.0004926	0.0004202	0.00194	0.001616	0.002306	0.001773	0.005413	0.0004692	0.002365	0.0007908	0.0007288	0.001461	0.001124	0.0003922	0.002177	0.001956	0.002355	0.001308	0.001065	0.002109	0.002011	0.001913	0.0004007
196	d__Bacteria|p__Proteobacteria|c__Epsilonproteobacteria|o__Campylobacterales|f__Campylobacteraceae|g__Campylobacter|s__Campylobacter_fetus	species	0	0.0002132	0	0	0.0001042	6.441e-05	0.0002328	0	0	3.692e-05	0.0001598	0	0.0001343	0.0001484	0	5.343e-05	0	0.000106	0	0	0	0	0.000456	0	0	0	0	0	0.0003811	0	0	0	0	0.0001474	0	0	0	0	0	0	0.0001788	0	0	0	0.0009074	0.0001206	0
197	d__Bacteria|p__Proteobacteria|c__Epsilonproteobacteria|o__Campylobacterales|f__Campylobacteraceae|g__Campylobacter|s__Campylobacter_jejuni	species	0.007395	0.01833	0.0188	0.00917	0.04911	0.03135	0.008804	0.003567	0.004998	0.01121	0.0357	0.01859	0.01807	0.006699	0.00664	0.01218	0.002997	0.003322	0.01127	0.02073	0.002842	0.009824	0.0318	0.02408	0.00445	0.01192	0.03507	0.0007139	0.0346	0.004216	0.003448	0.01392	0.03137	0.00579	0.00678	0.01495	0.008237	0.03542	0.0024	0.009358	0.002355	0.003232	0.00753	0.01476	0.07161	0.0614	0.02252
198	d__Bacteria|p__Proteobacteria|c__Epsilonproteobacteria|o__Campylobacterales|f__Campylobacteraceae|g__Campylobacter|s__Campylobacter_hyointestinalis	species	0	0	0	0	0	0	0	0	0	0	0	0	0	0	0	0	0	0	0	0	0	0	0	0	0	0	0	0	0	0	0	0	0	0	0	0	0	0	0	0.0003659	0	0	0	0	0	0	0
199	d__Bacteria|p__Proteobacteria|c__Epsilonproteobacteria|o__Campylobacterales|f__Campylobacteraceae|g__Campylobacter|s__Campylobacter_concisus	species	0	0.0001476	0	0	0	9.661e-05	0	0	0	5.538e-05	0.0007812	0	7.461e-05	0	0.0002228	0	0.0001227	0	0	0	0	9.491e-05	0	0.0001052	9.853e-05	0.0004865	0	0	0	0	0	0	0	0.0001876	0.0002373	0	0.0001845	0.0002039	0	2.814e-05	0	0	0.0002616	0	6.049e-05	0	0
200	d__Bacteria|p__Proteobacteria|c__Epsilonproteobacteria|o__Campylobacterales|f__Campylobacteraceae|g__Campylobacter|s__Campylobacter_curvus	species	0	0	0	0	0	0	0	0	0	0	0	0	0.0001492	0	0	0	0	0	0	0	0	0.0001266	0	0	6.569e-05	0	0	5.636e-05	0	0	0	0	0	0	0	0	0	0	0	0	0	0	0	0	0	0	1.541e-05
201	d__Bacteria|p__Proteobacteria|c__Epsilonproteobacteria|o__Campylobacterales|f__Campylobacteraceae|g__Campylobacter|s__Campylobacter_lari	species	8.721e-05	0	0	0.0001417	0	0	0.0001095	0	0.0002489	0.0001108	0	3.276e-05	0	0	6.684e-05	0	5.258e-05	0.0001591	0	0	0	0.0002215	0.0003371	8.768e-05	0	0	0.0001224	0	0.0002858	0	0	0	0	0	0	0.0002248	0	0	0.000122	0.0001267	0	0	0	0	0.0001664	0.0001034	0
206	d__Bacteria|p__Proteobacteria|c__Epsilonproteobacteria|o__Campylobacterales|f__Campylobacteraceae|g__Campylobacter|s__Campylobacter_sputorum	species	0	0	0	0	0	0	0	0	0	0	0	0	0	0	0	0	0	0	0	0	0	0	0	0	0	0	0	0	0	0	0	0	0	0	0	0	0	0	0	0	0	0	0	0	0	0	0
209	d__Bacteria|p__Proteobacteria|c__Epsilonproteobacteria|o__Campylobacterales|f__Helicobacteraceae|g__Helicobacter	genus	0.0002267	0.0008035	0.0006664	0.0004656	0.0008333	0.000467	0.001095	0.0004879	0.000517	0.0003877	0.001136	0.0005569	0.0007162	0.0008721	0.0007798	0.0001425	0.0006485	0.001378	0.0004605	0.0002158	7.142e-05	0.00087	0.001071	0.0006488	0.0003777	0.0003096	0.0003846	0.0008267	0.0006479	0.0009369	0.0001746	0.001211	0.001227	0.0004691	0.0007627	0.0004175	0.0004362	0.0006118	0.001241	0.0008725	0.0002235	0.0004484	0.001289	0.0006973	0.000862	0.0008099	0.0004932
210	d__Bacteria|p__Proteobacteria|c__Epsilonproteobacteria|o__Campylobacterales|f__Helicobacteraceae|g__Helicobacter|s__Helicobacter_pylori	species	8.721e-05	0.0002132	0	0	0.0003646	6.441e-05	0.0003971	5.048e-05	0.0002681	3.692e-05	0.0002486	0	0.0002686	9.278e-05	8.912e-05	0	0.0003505	0.0006716	9.21e-05	3.596e-05	0	0.0002847	0.0003371	0.000263	0.000115	0.0001106	0	0.0006012	0.0002287	0.0003513	4.365e-05	0.0003178	0.0006025	0.0001206	0.0004237	1.606e-05	0.0001342	0.0005176	0.0002848	0.0001407	7.451e-05	0.0002055	0.0003176	0	0.000242	0.0001896	4.624e-05
212	d__Bacteria|p__Proteobacteria|c__Epsilonproteobacteria|o__Campylobacterales|f__Helicobacteraceae|g__Helicobacter|s__Helicobacter_acinonychis	species	0	0	0	0	0	0	0	0	0	0	0	0	0	0	0	0	0	0	0	0	0	0	0	0	0	0	0	0	0	0	0	0	0	0	0	0	0	0	0	0	0	0	0	0	0	0	0
213	d__Bacteria|p__Proteobacteria|c__Epsilonproteobacteria|o__Campylobacterales|f__Helicobacteraceae|g__Helicobacter|s__Helicobacter_cinaedi	species	0	0	0	0	0	0	0	0	0	0	0	0	0	0	0	0	0	0	0	0	0	0	0	0	0	0	0	0	0	0	0	0	0	0	0	0	0	0	0	0	0	0	0	0	0	0	0
217	d__Bacteria|p__Proteobacteria|c__Epsilonproteobacteria|o__Campylobacterales|f__Helicobacteraceae|g__Helicobacter|s__Helicobacter_mustelae	species	0	0	0.0001196	0	0	0	0	0	0	0	0	0	0	0	0	0	0	0	0	0	0	0	0	0	0	0	0	0	0	0	0	0	0	0	0	0	0	0	0	0	0	0	0	0	0	0	0
222	d__Bacteria|p__Proteobacteria|c__Betaproteobacteria|o__Burkholderiales|f__Alcaligenaceae|g__Achromobacter	genus	0.00157	0.001771	0.003452	0.002915	0.003107	0.002335	0.004341	0.002793	0.003504	0.003489	0.001101	0.001523	0.00379	0.003433	0.002362	0.001425	0.002156	0.004454	0.002763	0.001438	0.0009998	0.002246	0.001467	0.001894	0.002102	0.0009288	0.002517	0.001259	0.001906	0.00261	0.001091	0.002437	0.002812	0.000898	0.001492	0.00167	0.001678	0.001082	0.002909	0.002364	0.002727	0.001962	0.002186	0.001893	0.002072	0.00324	0.0008785
226	d__Bacteria|p__Proteobacteria|c__Gammaproteobacteria|o__Alteromonadales|f__Alteromonadaceae|g__Alteromonas	genus	0.000436	0.0003772	0.0004785	0.0005061	0.001163	0.0003382	0.001068	0.0004038	0.0007851	0.0007754	0.001012	0.0009009	0.0005819	0.0002783	0.0004233	0.0008014	0.0005433	0.001113	0.0006263	0.0006473	0.0009427	0.0005537	0.0009914	0.0007365	0.0004434	0.0004423	0.0003846	0.0004509	0.0008003	0.0007696	0.0004801	0.0006811	0.001272	0.0004423	0.0004576	0.0005299	0.0008053	0.0009569	0.0005899	0.0004503	0.0003726	0.0005418	0.000411	0.0006807	0.0004386	0.0002757	0
228	d__Bacteria|p__Proteobacteria|c__Gammaproteobacteria|o__Alteromonadales|f__Pseudoalteromonadaceae|g__Pseudoalteromonas|s__Pseudoalteromonas_haloplanktis	species	0	0	0	0	0	0	0	0	0	0	0	0	0	0	0	0	0	0	0	0	0	0	0	0	0	0	0	0	0	0	0	0	0	0	0	0	0	0	0	0	0	0	0	0	0	0	0
234	d__Bacteria|p__Proteobacteria|c__Alphaproteobacteria|o__Rhizobiales|f__Brucellaceae|g__Brucella	genus	0.0001395	0.00041	0.0004785	0.0001822	0.0004861	0.001498	0.0004245	0.0004206	0.0004404	0.0007569	0	0.0003767	0.000567	0.0009278	0.0006239	0	0.0006134	0.000972	0.0004974	0.0003956	0.0001428	0.000696	0.0003569	0.0004209	0	0	0.000472	0.0006388	0.0003239	0.0005354	0.00016	0.0002876	0.0006917	0.0002949	0.0009153	0	0	6.274e-05	0.0009154	0.00038	0.0002533	0.0003363	0	0.0004483	0.0002571	0.0004653	0
235	d__Bacteria|p__Proteobacteria|c__Alphaproteobacteria|o__Rhizobiales|f__Brucellaceae|g__Brucella|s__Brucella_abortus	species	0	0	0	0	0	0	0	0	0	0	0	0	0	9.278e-05	0	0	0	0	0	0	0	0	0	0	0	0	0	0	0	0	0	0	0	0	0	0	0	0	0	0	0	0	0	0	0	0	0
237	d__Bacteria|p__Bacteroidetes|c__Flavobacteriia|o__Flavobacteriales|f__Flavobacteriaceae|g__Flavobacterium	genus	0.005128	0.007855	0.005075	0.003704	0.004045	0.004251	0.007052	0.004862	0.003925	0.003563	0.007404	0.006568	0.004238	0.004806	0.003142	0.006874	0.00503	0.003411	0.004495	0.005358	0.007941	0.005901	0.005096	0.004998	0.0089	0.002234	0.00458	0.005749	0.001944	0.003647	0.002343	0.01032	0.00386	0.006916	0.00539	0.003533	0.006224	0.005302	0.004068	0.005671	0.006512	0.00581	0.005269	0.005778	0.003357	0.002585	0.007506
238	d__Bacteria|p__Bacteroidetes|c__Flavobacteriia|o__Flavobacteriales|f__Flavobacteriaceae|g__Elizabethkingia|s__Elizabethkingia_meningoseptica	species	0	0	0.0003418	0	0.0001215	0	0.0003834	0	0	0	0.0004083	0	0.0004924	0	0	0	0.0004382	0.0005125	0	0	0	0.000174	0.0001784	0	0	0	6.992e-05	0	0.0001143	0.0001338	0	0.0001816	0	0.0001474	0.0004746	0	0	0	0.0001627	0.0002955	0.0001639	0	0.0002055	0	7.562e-05	0	0
239	d__Bacteria|p__Bacteroidetes|c__Flavobacteriia|o__Flavobacteriales|f__Flavobacteriaceae|g__Flavobacterium|s__Flavobacterium_sp	species	0	0	0	0	0	0	0	0	0	0	0	0	0	0	0	0	0	0	0	0	0	0	0	0	0	0	0	0	0	0	0	0	0	0	0	0	0	0	0	0	0	0	0	0	0	0	0
253	d__Bacteria|p__Bacteroidetes|c__Flavobacteriia|o__Flavobacteriales|f__Flavobacteriaceae|g__Chryseobacterium|s__Chryseobacterium_indologenes	species	0.0007849	0.0007051	0.000786	0.0006275	0.0005208	0.0006924	0.00152	0.0007235	0.0004213	0.0003508	0.001012	0	0.0006565	0.0004082	0.0007575	0.0005877	0.0004031	0.0005655	0.0004421	0.0008451	0	0.0008068	0.0007931	0.0003858	0.00202	0	0.0005768	0.0004885	0.0007622	0.0004015	8.73e-05	0.001165	0.001004	0.0002815	0.0007458	0.000835	0.001309	0.00102	0.0005085	0.000591	0.001848	0.001289	0.00071	0.0007305	0.0004083	0.000293	0.001711
262	d__Bacteria|p__Proteobacteria|c__Gammaproteobacteria|o__Thiotrichales|f__Francisellaceae|g__Francisella	genus	0.000593	0.0005412	0.0004101	0.0009514	0.001059	0.0005797	0.0009996	0.0004038	0.0007851	0.0003692	0.0007989	9.828e-05	0.001552	0.001206	0.001359	0.0005165	0.0002103	0.0008306	0.0004053	0.001331	0.0001857	0.001171	0.002538	0.001929	0.004631	0.0004865	0.001066	0.0003194	0.0008956	0.001221	0.0005529	0.0002573	0.001116	0.001943	0.0008644	0.001365	0.003204	9.412e-05	0.001037	0.0006051	0.002966	0.003045	0.0003176	0.0003819	0.0009377	0.0003274	0.0003083
263	d__Bacteria|p__Proteobacteria|c__Gammaproteobacteria|o__Thiotrichales|f__Francisellaceae|g__Francisella|s__Francisella_tularensis	species	0	0	0	0.0004251	0	0	0	0	0	0	0	0	0	0	0	0	0	0	0	0	0	9.491e-05	9.914e-05	0.0003858	0	0	0	0	0	0.0001338	0	0	0.0005355	0	0	0.0002409	0	0	0	0	0	0	0	9.962e-05	0	0	0
265	d__Bacteria|p__Proteobacteria|c__Alphaproteobacteria|o__Rhodobacterales|f__Rhodobacteraceae|g__Paracoccus	genus	0.001326	0.0009675	0.001692	0.001518	0.002239	0.003462	0.002752	0.0008917	0.003332	0.002788	0.001793	0.0006716	0.001761	0.004045	0.002451	0.0004987	0.00191	0.004418	0.002432	0.001025	0.0003999	0.002056	0.001269	0.001228	0.001856	0.0004423	0.001154	0.0008267	0.001563	0.002577	0.0005965	0.0008627	0.002187	0.001193	0.002271	0.001445	0.001711	0.0005333	0.003112	0.002181	0.001401	0.002335	0.001364	0.001146	0.001785	0.002257	0.0007706
266	d__Bacteria|p__Proteobacteria|c__Alphaproteobacteria|o__Rhodobacterales|f__Rhodobacteraceae|g__Paracoccus|s__Paracoccus_denitrificans	species	0	0	0	0	0.0002951	0	0.0002191	0	0.0002872	0.0003508	0	0	0	0	0.0003788	0	0	0.0007069	0	0	0	0	0	0	0	0	0	0	0	0.0003179	0	0	0	0	0	0	0	0	0.0001627	0.0001267	0	0	0	0.000166	0.0001664	0.0001206	0
270	d__Bacteria|p__Deinococcus-Thermus|c__Deinococci|o__Thermales|f__Thermaceae|g__Thermus	genus	0.0006279	0.0007379	0.0006664	0.001134	0.00283	0.001031	0.002821	0.0008749	0.002566	0.0048	7.102e-05	0.0006061	0.0008654	0.003711	0.001805	0.0005521	0.0007712	0.002722	0.001161	0.0005034	0.0004285	0.002847	0.0007138	0.0006488	0.0005748	0.0005308	0.001556	0.0007891	0.001677	0.001422	0.0003492	0.0004843	0.001741	0.0003485	0.0004407	0.0004014	0.0009227	0.000502	0.002014	0.0008866	0.0006855	0.001214	0.001121	0.0008966	0.001694	0.001775	0.0004932
271	d__Bacteria|p__Deinococcus-Thermus|c__Deinococci|o__Thermales|f__Thermaceae|g__Thermus|s__Thermus_aquaticus	species	0	0	0	0.0001012	0.0003472	0.0001127	0.0004245	0	0.0002681	0.0002585	0	0	0.0002238	0.0008165	0.0004011	0	0	0.0005479	0	0	0	0	0	0	8.211e-05	0	0	0	0.0001906	0.0003179	0	0	0.0002231	0	0	0	0.0002349	0	0	0	0	0	0	0	0	0.000224	0
274	d__Bacteria|p__Deinococcus-Thermus|c__Deinococci|o__Thermales|f__Thermaceae|g__Thermus|s__Thermus_thermophilus	species	0.0001395	0	0	0.0003036	0.0002951	0	0.0003423	0	0.0007085	0.0005354	0	0	8.953e-05	0.0003897	0.0004011	0	0	0.0004948	0	7.192e-05	7.142e-05	0	0	0	0	0	0	0	0.0001906	0.000251	0	0.0001665	0.000424	0	0	0	0	0	0.0006102	0	0.0002682	0.0003363	0	0	0.0002873	0.000517	0
277	d__Bacteria|p__Deinococcus-Thermus|c__Deinococci|o__Thermales|f__Thermaceae|g__Meiothermus|s__Meiothermus_ruber	species	0	8.199e-05	0.000769	0.0002024	0.000243	0	0.0004519	0.0001683	0.0004213	0.00024	0	0.0001474	0	0.0008165	0.0003342	0	0.0001227	0.0002828	0	0	0.0001285	0.0002215	0.0001388	5.261e-05	6.569e-05	0	8.74e-05	1.879e-05	0.0002287	0.0001506	0	0.000227	0.0001339	5.361e-05	0.0001356	0	0	0.0001255	0.0003255	0	0	0.0001308	0	4.981e-05	0.0001815	0.0002585	0
279	d__Bacteria|p__Proteobacteria|c__Alphaproteobacteria|o__Rhizobiales|f__Xanthobacteraceae|g__Xanthobacter	genus	0.0001919	0.0001148	0.000188	0	0.0006597	0.0003704	0.0005751	0	0.0003638	0.001015	0	0	0.0002835	0.0001856	0.0005125	0	0.0002103	0.0004418	0.0006263	0	0	0.0004113	0	0.000228	0	0.0002211	0.0001573	0.0004321	0.0004002	0.0002342	0.0001018	0	0.0003124	0.0001876	0.0001186	0.0005139	0	0.0003451	0.0004475	0.0004362	0	0.0003176	0.0002055	0.0002823	0.0003478	0.000224	0
280	d__Bacteria|p__Proteobacteria|c__Alphaproteobacteria|o__Rhizobiales|f__Xanthobacteraceae|g__Xanthobacter|s__Xanthobacter_autotrophicus	species	0.0001744	0.0001148	0.000188	0	0.0005555	0.0003704	0.0004108	0	0.0003638	0.0009969	0	0	0.0002835	0.0001856	0.0005125	0	0.0002103	0.0004418	0.0006263	0	0	0.0004113	0	0.000228	0	0.0002211	0.0001049	0.0004321	0.0003811	0.0002342	0.0001018	0	0.0003124	0.0001876	0.0001186	0.0005139	0	0.0003451	0.0004475	0.0004362	0	0.0003176	0.0002055	0.0002823	0.0003478	0.000224	0
283	d__Bacteria|p__Proteobacteria|c__Betaproteobacteria|o__Burkholderiales|f__Comamonadaceae|g__Comamonas	genus	0.0007849	0.0009019	0.001811	0.0008907	0.001302	0.0006441	0.01098	0.0009422	0.001379	0.002511	0.0003018	0.00095	0.001746	0.001874	0.001292	0.0008192	0.001209	0.002244	0.001529	0.001636	0.000657	0.002072	0.00115	0.0004735	0.002512	0.0005971	0.001259	0.0009018	0.0007241	0.001121	0.0004947	0.001211	0.001138	0.001112	0.0004068	0.000546	0.001426	0.001035	0.002075	0.001224	0.002027	0.003905	0.001569	0.001096	0.0008923	0.001155	0.0007706
285	d__Bacteria|p__Proteobacteria|c__Betaproteobacteria|o__Burkholderiales|f__Comamonadaceae|g__Comamonas|s__Comamonas_testosteroni	species	0.0003837	0.000656	0.00123	0.0004251	0.0003993	0.0001771	0.001164	0.0005889	0.0004404	0.001569	0	0.0006716	0.0009102	0.001058	0.0006461	0.000374	0.0007186	0.001343	0.0009026	0.001169	0	0.0003638	0.0008922	0.0002104	0.002151	0.0003538	0.0006293	0.0002067	0.0004002	0.000435	0.0001164	0.000787	0.0006248	0.0008712	0.0001356	0.0002088	0.001023	0.0007372	0.001098	0.0006051	0.001446	0.002989	0.0007847	0.0003653	0.0002722	0.0006031	0.0004316
286	d__Bacteria|p__Proteobacteria|c__Gammaproteobacteria|o__Pseudomonadales|f__Pseudomonadaceae|g__Pseudomonas	genus	0.01591	0.0205	0.03247	0.02144	0.02981	0.02254	0.03193	0.02122	0.02968	0.03271	0.01784	0.0182	0.02211	0.03795	0.02618	0.01416	0.02391	0.03999	0.0282	0.01843	0.01811	0.03104	0.01515	0.01803	0.03982	0.01256	0.02036	0.01356	0.01517	0.02525	0.0104	0.02172	0.02986	0.01848	0.0147	0.01874	0.0224	0.01724	0.0323	0.02496	0.02355	0.02479	0.02037	0.0252	0.02191	0.02531	0.01299
287	d__Bacteria|p__Proteobacteria|c__Gammaproteobacteria|o__Pseudomonadales|f__Pseudomonadaceae|g__Pseudomonas|s__Pseudomonas_aeruginosa	species	0.0003314	0.0001476	0.0003588	0.0003441	0.0008333	0.0005475	0.001191	0	0.0009191	0.0006092	0.0005149	0	0.0005073	0.002672	0.0005347	0	0.002612	0.00129	0.0005158	0.0003236	0.0002714	0.0006802	0.0002379	0.000228	0.003678	0.0002654	0.0005244	0.0001879	0.0002096	0.0006525	0.0003637	0	0.000781	0.0003217	8.475e-05	0.000273	0.0004865	7.843e-05	0.0005899	0.0002674	0.0003875	0.0003736	0.0004484	0.0007803	0.0005747	0.0005514	0.0002158
292	d__Bacteria|p__Proteobacteria|c__Betaproteobacteria|o__Burkholderiales|f__Burkholderiaceae|g__Burkholderia|s__Burkholderia_cepacia	species	0	0	0.0005126	0.0001619	0	0	0.0003834	0	0.0001723	0.0005169	0	0	0	0	0	0	0.0001052	0.0001944	0	0	0	0.0001898	0	0	0	0	0.0001573	0	0	0	0	0	0.0003347	0	0	0	0	0	0.0003458	0.0002111	0.000149	0.0001681	0	0	0.0001361	0	0
293	d__Bacteria|p__Proteobacteria|c__Alphaproteobacteria|o__Caulobacterales|f__Caulobacteraceae|g__Brevundimonas|s__Brevundimonas_diminuta	species	0	0	0	0	0.0003993	0	0.0001232	0	0	0.0004431	0	0	0	0	0	0	0	0.0002651	0	0	0	0	0	0	0	0	0	0	0	0	0	0	0	0	0	0	0	0	0.0003051	0.0001267	0	0	0	0	0.0001664	0	0
294	d__Bacteria|p__Proteobacteria|c__Gammaproteobacteria|o__Pseudomonadales|f__Pseudomonadaceae|g__Pseudomonas|s__Pseudomonas_fluorescens	species	0.0008546	0.001033	0.001128	0.0008704	0.0007812	0.0005314	0.001506	0.0008244	0.0009	0.0009969	0.002344	0	0.001209	0.001373	0.001181	0.0006946	0.0005609	0.001237	0.0009026	0.0003776	0.000857	0.0009808	0.0006146	0.001087	0.0007225	0.0003538	0.000839	0.0008642	0.0004192	0.000686	0.0002473	0.001347	0.001473	0.0004959	0.000322	0.000819	0.0005536	0.0009725	0.001383	0.0008162	0.0005216	0.0009341	0.0008408	0.0006475	0.0007864	0.0009306	0.0006936
296	d__Bacteria|p__Proteobacteria|c__Gammaproteobacteria|o__Pseudomonadales|f__Pseudomonadaceae|g__Pseudomonas|s__Pseudomonas_fragi	species	0	0.0002296	0.001367	0.0002429	0.0003298	0.0002415	0.0004245	0	0.0001532	0.00096	0.0001243	0	0	0	0	0	0	0.0003004	0.0003868	0	0.0004285	0.0002056	7.931e-05	0	0.003531	0	0	0	0	0.000686	0.0001018	0	0	0	0.0001017	0	0.0002349	0	0	0	0	0	0.0001868	8.302e-05	0.002677	0.0002757	0
297	d__Bacteria|p__Proteobacteria|c__Hydrogenophilalia|o__Hydrogenophilales|f__Hydrogenophilaceae|g__Hydrogenophilus|s__Hydrogenophilus_thermoluteolus	species	0	0	0	0	0	0	0.000356	0	0	0.0001477	0	0	0.0001791	0	0	0	0	0	0	0	0	0.001392	0	0.0001228	0	0	0	0	0	0	0	0	0	0	0	0	0	0	0	0	0	0	0	8.302e-05	0	0	0
300	d__Bacteria|p__Proteobacteria|c__Gammaproteobacteria|o__Pseudomonadales|f__Pseudomonadaceae|g__Pseudomonas|s__Pseudomonas_mendocina	species	0.000436	0.0002132	0.001196	0.000749	0.0004861	0.0003382	0.0008763	0	0.0009	0.001034	0	0	0.0004924	0.001336	0.0006016	0.0002493	0.000333	0.0008836	0.0005526	0.0005933	0	0.0005853	0.0003172	0.0005962	0.0002135	0.0005529	0.0003321	0.0001503	0.0006288	0.000435	0.000291	0.0002119	0.001026	0.0002412	0	0.0007547	0.0004865	0.000502	0.0008136	0.0007177	0.0003875	0.0002616	0.0005979	0.0003985	0.0002269	0.0006548	0
303	d__Bacteria|p__Proteobacteria|c__Gammaproteobacteria|o__Pseudomonadales|f__Pseudomonadaceae|g__Pseudomonas|s__Pseudomonas_putida	species	0.0007325	0.0008691	0.001059	0.001559	0.001649	0.001192	0.001342	0.0005721	0.001513	0.001532	0.001136	0.0008681	0.001059	0.001113	0.001092	0.0006233	0.000666	0.001608	0.00256	0.001277	0.0003285	0.001171	0.0009914	0.001052	0.001905	0.0007077	0.0006992	0.0006764	0.0007432	0.001472	0.0005674	0.0005448	0.002053	0.001206	0.0005932	0.0009474	0.0008388	0.0004863	0.001892	0.001069	0.0006408	0.001812	0.0007474	0.00088	0.001013	0.00143	0.0003391
305	d__Bacteria|p__Proteobacteria|c__Betaproteobacteria|o__Burkholderiales|f__Burkholderiaceae|g__Ralstonia|s__Ralstonia_solanacearum	species	0.0007849	0.0006068	0.001077	0.000749	0.000868	0.0005314	0.001835	0.000673	0.001015	0.001108	0	0.0002948	0.0006565	0.001021	0.0009358	0.0005521	0.0008062	0.001944	0.0009395	0.001115	0.0007142	0.0008542	0.0003965	0.0009119	0.0006076	0.0005308	0.0008216	0.0006012	0.00101	0.0007027	0.0004656	0.0004389	0.001183	0.000764	0.0004068	0.0006905	0.0007885	0.0003451	0.00177	0.0009147	0.0006706	0.0008407	0.0009716	0.0009962	0.0006503	0.0009133	0.000447
306	d__Bacteria|p__Proteobacteria|c__Gammaproteobacteria|o__Pseudomonadales|f__Pseudomonadaceae|g__Pseudomonas|s__Pseudomonas_sp	species	0	0	0	0	0	0	0	0	0	0	0	0	0	0	0	0	0	0	0	0	0	0	0	0	0	0	0	0	0	0	0	0	0	0	0	0	0	0	0	0	0	0	0	0	0	0	0
316	d__Bacteria|p__Proteobacteria|c__Gammaproteobacteria|o__Pseudomonadales|f__Pseudomonadaceae|g__Pseudomonas|s__Pseudomonas_stutzeri	species	0.0008023	0.001509	0.001213	0.0008502	0.001389	0.0004509	0.001232	0.001514	0.001608	0.001514	0.0007634	0.000475	0.0008207	0.001336	0.001069	0.0008014	0.0008238	0.002315	0.001455	0.0008451	0.001171	0.001139	0.0003569	0.0008943	0.0005091	0.000575	0.0009964	0.0008642	0.0005145	0.001338	0.0004074	0.0009838	0.001517	0.0006031	0.0005254	0.0008992	0.0007382	0.001286	0.001566	0.001646	0.0005812	0.0009341	0.001065	0.00088	0.0006806	0.001241	0.0005394
317	d__Bacteria|p__Proteobacteria|c__Gammaproteobacteria|o__Pseudomonadales|f__Pseudomonadaceae|g__Pseudomonas|s__Pseudomonas_syringae	species	0	0.0003608	0.0005297	0.0004453	0.0002604	0.0001932	0.0006709	0	0.000383	0.0002215	0	0	0.000373	0.0005196	0.0002897	0.0004096	0.000298	0.0004065	0.0006447	0.0001438	0	0.0001898	0	0.0004209	0.0002463	0	0	0.0002442	0	0.0003012	0	0	0.0002901	0.0002144	0	0	0.0001342	0.0001098	0.0008136	0.0003237	0	0	0	0.0009962	0.0004083	0.0004481	0
329	d__Bacteria|p__Proteobacteria|c__Betaproteobacteria|o__Burkholderiales|f__Burkholderiaceae|g__Ralstonia|s__Ralstonia_pickettii	species	0.0002791	0.0003772	0.0005297	0.0006275	0.0004687	0.0003543	0.001178	0.0003702	0.0006127	0.0004246	0	0	0.0005819	0.0004453	0.000557	0.0003918	0.0003856	0.000866	0.0005342	0.0002337	0	0.0004113	0.0001983	0.0001578	0.0002299	0	0.0003321	0.0003382	0	0.0006525	0.00016	0.0004086	0.0008256	0.0002681	0	0.0003533	0.0004026	9.412e-05	0.0006509	0.0004081	0.0003428	0.0003736	0.000411	0.0004981	0.0004537	0.0004308	0
330	d__Bacteria|p__Proteobacteria|c__Gammaproteobacteria|o__Pseudomonadales|f__Pseudomonadaceae|g__Pseudomonas|s__Pseudomonas_pseudoalcaligenes	species	0	0	0	0	0	0	0	0	0	0	0	0	0	0	0	0	0	0	0	0	0	0	0	0	0	0	0	0	0	0	0	0	0	0	0	0	0	0	0	0	0	0	0	0	0	0	0
337	d__Bacteria|p__Proteobacteria|c__Betaproteobacteria|o__Burkholderiales|f__Burkholderiaceae|g__Burkholderia|s__Burkholderia_glumae	species	0	0	0	0	0.000191	0	0.0001506	0	0	0.0001846	0	0	0.000194	0	0	0	0	0	0	0	0	0	7.931e-05	0	0	0	0	0	0	0	0	0	0	0	0	0	0	0	0	5.629e-05	0	0	0.0001495	0	0	0	0
338	d__Bacteria|p__Proteobacteria|c__Gammaproteobacteria|o__Xanthomonadales|f__Xanthomonadaceae|g__Xanthomonas	genus	0.001587	0.00164	0.003794	0.001883	0.003941	0.002705	0.003327	0.002322	0.003198	0.003563	0.0007634	0.001278	0.002701	0.004194	0.002941	0.001175	0.002454	0.005408	0.002671	0.001888	0.001228	0.004271	0.001031	0.001596	0.001445	0.001216	0.001171	0.001071	0.0012	0.003028	0.0009312	0.001786	0.002655	0.001019	0.00117	0.001317	0.002164	0.001271	0.003275	0.002406	0.003636	0.003269	0.001401	0.001893	0.00186	0.002826	0.0007398
339	d__Bacteria|p__Proteobacteria|c__Gammaproteobacteria|o__Xanthomonadales|f__Xanthomonadaceae|g__Xanthomonas|s__Xanthomonas_campestris	species	0	0	0	0	0.0005382	0.0002576	0.0003286	0	0	0	0	0	0	0	0	0	0	0.0008129	0	0	0	0.0003164	0	0	0	0.000199	0	0	0	0.0003681	0	0	0	0	0	0	0.0003523	0.0005647	0.0004068	0	0.0003428	0	0	0	0	0.0004653	0
343	d__Bacteria|p__Proteobacteria|c__Gammaproteobacteria|o__Xanthomonadales|f__Xanthomonadaceae|g__Xanthomonas|s__Xanthomonas_translucens	species	0	0	0.0002051	0	0.0001736	9.661e-05	0	0	0.0002489	0.0002585	0	0	0.0002537	0.000167	0.0002451	0	0.0002454	0	0	0	9.998e-05	0	0	0.0001754	0.0002627	0	0	0.0002067	9.528e-05	0.0003681	0	0	0.0002231	8.042e-05	0	0.0001445	0	0	0.0003865	0.0002392	0.0001788	0.0001868	0	0.0002324	0.0001815	0.0005859	0
346	d__Bacteria|p__Proteobacteria|c__Gammaproteobacteria|o__Xanthomonadales|f__Xanthomonadaceae|g__Xanthomonas|s__Xanthomonas_citri	species	0.0001221	0	0	0.0002632	0.0003125	0.0001449	0.0005066	0.0002187	0	0.0007384	0	0	0.0003432	0	0.0002674	0	0.0001928	0.0003711	0.0004789	0	0	0.0002215	0	0	0	0	0	0	0	0.0003012	0	0.0003027	0.0002678	0.0001072	0	0.0002409	0	0	0.0003255	0.0003237	0	0.0001681	0	0.0003819	9.074e-05	0.000293	0
347	d__Bacteria|p__Proteobacteria|c__Gammaproteobacteria|o__Xanthomonadales|f__Xanthomonadaceae|g__Xanthomonas|s__Xanthomonas_oryzae	species	0	0	0	0	0	0	0.0003423	0	0	0	0	0	0	0	0	0	0	0	0	0	0	0	0	0	0	0	0	0	0	0.0001673	0	0	0	0	0	0	0	0	0	0	0.0001192	0	0	0	0	0	0
352	d__Bacteria|p__Proteobacteria|c__Gammaproteobacteria|o__Pseudomonadales|f__Pseudomonadaceae|g__Azotobacter	genus	0.0001744	0	0.000581	0.0003846	0.0004687	0	0.0009722	0.0002019	0.000517	0.0009415	0.0006036	0.0002621	0.0006118	0.0006495	0.0003565	0.0001781	0.0002103	0.001007	0.0005342	0.0002877	0	0.0002531	0.0002181	0.0004033	0.0003284	0.0001769	0.0001923	0.0003945	0.0002477	0.0003681	0	0.0002573	0.0005355	0.0001206	6.78e-05	0.0001606	0.0003859	0	0.0004882	0.0003377	0.0001937	0.0004484	0.0002055	0.000249	0.0003176	0.0004997	0
353	d__Bacteria|p__Proteobacteria|c__Gammaproteobacteria|o__Pseudomonadales|f__Pseudomonadaceae|g__Azotobacter|s__Azotobacter_chroococcum	species	0	0	0.0005126	0.0002834	0.0002604	0	0.0004519	0	0.0003638	0.0004061	0.0001598	0	0.000373	0.000501	0.0002005	0	0	0.0006185	0.0004605	0.0001079	0	0	0.000119	0	0.0001806	0	8.74e-05	0	0.0001334	0.0002008	0	0	0.0002455	9.382e-05	0	0	0.0002684	0	0.0002848	0.000197	0.000149	0.0001868	0	0.000166	0.0002571	0.0003791	0
354	d__Bacteria|p__Proteobacteria|c__Gammaproteobacteria|o__Pseudomonadales|f__Pseudomonadaceae|g__Azotobacter|s__Azotobacter_vinelandii	species	0	0	0	0	0.0002083	0	0.0005066	0	0	0.0005354	0	0	0.0002089	0	0.0001337	0	0	0.0001767	0	0	0	0	0	0	0	0	0	0	0	0.0001506	0	0	0	0	0	0	0.0001174	0	0	0.0001407	0	0	0	8.302e-05	0	8.616e-05	0
356	d__Bacteria|p__Proteobacteria|c__Alphaproteobacteria|o__Rhizobiales	order	0.02206	0.02729	0.04171	0.03409	0.04776	0.07117	0.04666	0.02652	0.05672	0.0727	0.0204	0.02274	0.03987	0.05784	0.04309	0.01581	0.03271	0.07654	0.03824	0.02469	0.01398	0.036	0.02669	0.02457	0.02719	0.01884	0.02849	0.0254	0.02797	0.04278	0.01227	0.02948	0.05297	0.02327	0.04263	0.02361	0.03169	0.01481	0.05502	0.03876	0.02785	0.03053	0.02235	0.03033	0.03545	0.04629	0.0178
357	d__Bacteria|p__Proteobacteria|c__Alphaproteobacteria|o__Rhizobiales|f__Rhizobiaceae|g__Agrobacterium	genus	0.0009767	0.001181	0.001606	0.001437	0.002222	0.003027	0.001602	0.0006898	0.001666	0.003028	0.001775	0.0009992	0.001373	0.002264	0.001537	0.0005699	0.001595	0.002616	0.001474	0.001115	0.0005142	0.00144	0.001011	0.001508	0.000936	0.001216	0.001241	0.001184	0.001029	0.002259	0.0005238	0.001529	0.002388	0.0009918	0.001441	0.0009474	0.0008724	0.0009255	0.001729	0.001379	0.001028	0.00127	0.0009716	0.001428	0.001376	0.002171	0.000971
358	d__Bacteria|p__Proteobacteria|c__Alphaproteobacteria|o__Rhizobiales|f__Rhizobiaceae|g__Agrobacterium|s__Agrobacterium_tumefaciens	species	0.0002791	0.0003608	0.0002905	0.0005668	0.0005034	0.0004992	0.0004655	0	0.0006893	0.0006461	0	0.0001966	0.0004327	0.0003897	0.0006239	0	0.0005433	0.0006009	0.0007368	0.0001978	0.0002	0.0003322	0.0003172	0.0003858	0.0002299	0.0002875	0.0002797	0.0003006	0.0001334	0.0006358	0.0001455	0.0003027	0.0005802	0.0003619	0.0002203	0.000289	0.0003523	0.0002667	0.0002441	0.0003659	0.0004024	0.0003923	0.0001308	0.0003653	0.0005293	0.0005514	0
359	d__Bacteria|p__Proteobacteria|c__Alphaproteobacteria|o__Rhizobiales|f__Rhizobiaceae|g__Agrobacterium|s__Agrobacterium_rhizogenes	species	0	0	0	0	0.0003125	0	0	0	0.0004021	0.0003877	0	0	0.000194	0	0	0	0.0002804	0	0	0	0	0.0003164	0	0	0	0	0	0	0	0	0	0.0001362	0	0.0001072	0	0	0	0	0.0002441	0	0	0	0	0	0	0	0
373	d__Bacteria|p__Proteobacteria|c__Alphaproteobacteria|o__Rhizobiales|f__Rhizobiaceae|g__Agrobacterium|s__Agrobacterium_vitis	species	0.0001221	0.0002132	0.0003076	0.0002024	0.0004861	0.0001288	0.0003423	0	0	0	0	0	0.0002537	0.0004453	0.0002451	0	0.0001402	0.0006362	0	0	0	0.000174	0.0002578	0.0003332	0	0	0.000472	0	0	0.0003012	0	0.000454	0.0004463	0	0	0.0001927	0	0.0002824	0	0.0001548	0	0.0002616	0.0003176	0.000166	0	0.0006204	0.0003545
374	d__Bacteria|p__Proteobacteria|c__Alphaproteobacteria|o__Rhizobiales|f__Bradyrhizobiaceae|g__Bradyrhizobium	genus	0.001849	0.002181	0.006049	0.003644	0.005295	0.007633	0.004779	0.00217	0.006453	0.0101	0.003036	0.002277	0.003865	0.007311	0.0043	0.0009617	0.002489	0.007316	0.003979	0.001474	0.000657	0.004113	0.002597	0.002578	0.001691	0.002123	0.002482	0.00263	0.002877	0.004283	0.001179	0.002558	0.004887	0.00185	0.005949	0.001943	0.003389	0.00149	0.005594	0.003152	0.002727	0.002335	0.001962	0.003238	0.002647	0.004429	0.0009864
375	d__Bacteria|p__Proteobacteria|c__Alphaproteobacteria|o__Rhizobiales|f__Bradyrhizobiaceae|g__Bradyrhizobium|s__Bradyrhizobium_japonicum	species	0	0	0	0	0	0	0	0	0	0	0	0	0	0	0	0	0	0.0001237	0	0	0	0	0	0	0	0	0	0	0	5.019e-05	0	0	0	0.0001072	0	0	0	0	0	0.0002955	0	5.605e-05	0	0	0	0	0
376	d__Bacteria|p__Proteobacteria|c__Alphaproteobacteria|o__Rhizobiales|f__Bradyrhizobiaceae|g__Bradyrhizobium|s__Bradyrhizobium_sp	species	0	0	0	0	0	0	0.0002054	0	0.0001915	0.0003877	0	0	0.0001791	0	0	0	0	0	0	0	0	6.328e-05	0	0	0	0	0	7.515e-05	0	0	0	0	0	5.361e-05	0	4.817e-05	0.0001678	0	0	4.222e-05	0	0	0	0.0001494	0	6.893e-05	0
379	d__Bacteria|p__Proteobacteria|c__Alphaproteobacteria|o__Rhizobiales|f__Rhizobiaceae|g__Rhizobium	genus	0.003244	0.003723	0.00458	0.004453	0.00533	0.007472	0.004792	0.003634	0.006166	0.007938	0.002273	0.003718	0.005625	0.007756	0.005971	0.002689	0.004662	0.009013	0.004734	0.003974	0.002157	0.004366	0.002756	0.002858	0.004467	0.002941	0.003356	0.003495	0.003087	0.005187	0.001557	0.004994	0.007275	0.003632	0.003983	0.003099	0.004211	0.002792	0.007079	0.005516	0.003949	0.005343	0.002653	0.003918	0.004537	0.005601	0.002743
380	d__Bacteria|p__Proteobacteria|c__Alphaproteobacteria|o__Rhizobiales|f__Rhizobiaceae|g__Sinorhizobium|s__Sinorhizobium_fredii	species	0.0001919	0.0005084	0.0004443	0.0002429	0.0006597	0.0003059	0.0004245	0	0.0009191	0.00072	0	0.0001474	0.0005073	0.0007422	0.0005793	0.0001425	0.0003681	0.001096	0.0002579	0.0003596	0	0.0004271	0.0002578	0.0001578	0.0002792	0	0.0001573	0.000263	0.0003239	0.0007362	0.0001455	0.0002573	0.0006694	0.0001608	0.0003051	0	0.0002852	0	0.0007526	0.0006333	0.0001639	0.0002989	0	0.0003487	0.0006049	0.000965	0
381	d__Bacteria|p__Proteobacteria|c__Alphaproteobacteria|o__Rhizobiales|f__Phyllobacteriaceae|g__Mesorhizobium|s__Mesorhizobium_loti	species	0	0.0001476	0.000581	0.0002632	0.0001215	0	0	0	0.0002298	0.00024	0	0	0.0002984	0.0006124	0.0002897	0	0.0002279	0.0004241	0	0	0	0.0002689	0	0.0001578	0	0	0	0	0	0.0002677	0	0.0001816	0.0002455	0	0	0	0.0004697	0	0.0003458	0	0	0.0002242	0	0.0002324	0	0.0004825	0
382	d__Bacteria|p__Proteobacteria|c__Alphaproteobacteria|o__Rhizobiales|f__Rhizobiaceae|g__Sinorhizobium|s__Sinorhizobium_meliloti	species	0	0	0.0003759	0.0001619	0.0003819	0.0003382	0.0005888	0.000286	0.0003255	0.0003508	0	0	0.0002984	0.000334	0.0004233	0	0.000298	0.001007	0.0003316	0.0001618	0	0.0003006	0.0001983	0	0	8.846e-05	0.0001398	0.0005636	0	0.000251	0	0.0001211	0.0002678	0	0	0.0001445	0.0002852	0	0.0001831	0.0005488	8.941e-05	0.0002989	0	0.0001992	0.0004688	0.0003791	0
384	d__Bacteria|p__Proteobacteria|c__Alphaproteobacteria|o__Rhizobiales|f__Rhizobiaceae|g__Rhizobium|s__Rhizobium_leguminosarum	species	0.0004709	0.000656	0.001059	0.001134	0.0009375	0.002319	0.001178	0.0008076	0.001589	0.002289	0.0004261	0.0009009	0.001224	0.001447	0.00176	0.0008014	0.0006836	0.001555	0.001068	0.001115	0.0005142	0.001123	0.0007336	0.0006488	0.0005419	0.0005308	0.0006642	0.0005448	0.000705	0.001138	0.0002328	0.0008929	0.001272	0.0005093	0.0009661	0.0006744	0.00109	0.001051	0.001607	0.001393	0.0004769	0.00127	0.0005605	0.0006807	0.001089	0.001189	0.0009556
396	d__Bacteria|p__Proteobacteria|c__Alphaproteobacteria|o__Rhizobiales|f__Rhizobiaceae|g__Rhizobium|s__Rhizobium_phaseoli	species	0.0001221	0	0	0	0.0002951	0	0.000356	0	0	0	0	0	0.0001492	0	0.0003342	0	0.0002629	0	0	0	0	0.0001582	0	0	0	0	0	0	0.0001334	0.0001673	0	0	0	0.0001206	0	0	0	0	0	0	0	0	0	0	0.0001361	0	0
398	d__Bacteria|p__Proteobacteria|c__Alphaproteobacteria|o__Rhizobiales|f__Rhizobiaceae|g__Rhizobium|s__Rhizobium_tropici	species	0	0	0.000393	0	0.0001389	0	0.0002602	0	0.000134	0.0005538	0	0	0.0002387	0.0004825	0.000156	0	0.0002804	0	0	0	0	0	0	0	0	0	0	0	0	0.0001004	0	0	0.0001785	0	0	0	0	0	0	0	0	0.0002055	0	0	0	0	0
399	d__Bacteria|p__Proteobacteria|c__Alphaproteobacteria|o__Rhizobiales|f__Rhizobiaceae|g__Neorhizobium|s__Neorhizobium_galegae	species	0.0002965	0.0004264	0.0008886	0.0003644	0.0003472	0.001401	0.0005751	0	0.0007276	0.0008861	0	0.0002129	0.0003432	0.0007794	0.000557	0.0001781	0.0005258	0.0008483	0.0006263	0.0003596	0.0002142	0.0002056	0.0002379	0.000263	0.0003449	0.0002654	0.0002447	0	0	0.000619	0.0002473	0.000227	0.0003124	0.0002144	0.0004915	0.0005941	0.0005536	0.0002196	0.0006713	0.0003377	0.0002682	0.0006165	0.0002989	0.0003653	0.0002571	0.0006376	0.0001695
403	d__Bacteria|p__Proteobacteria|c__Gammaproteobacteria|o__Methylococcales|f__Methylococcaceae	family	0.001151	0.001968	0.002068	0.001478	0.001562	0.003543	0.002396	0.00249	0.002183	0.00216	0.00087	0.002342	0.001805	0.001744	0.001916	0.001336	0.001648	0.003711	0.001732	0.001438	0.001343	0.001297	0.001983	0.001403	0.002069	0.0008625	0.001678	0.0006388	0.001372	0.001606	0.0006402	0.002422	0.002455	0.001863	0.002864	0.001606	0.001543	0.001804	0.00179	0.001478	0.002563	0.00185	0.001812	0.001411	0.001089	0.001603	0.0009248
404	d__Bacteria|p__Proteobacteria|c__Betaproteobacteria|o__Nitrosomonadales|f__Methylophilaceae|g__Methylobacillus	genus	0	0.0001148	0.0001538	0	0.0001736	0.0002254	0.0001917	0	0.000134	0.0001661	0	0	0	0	0	0	0	0	0	0	0	0.0001266	0	0	0	0	0	0	0	0	0	0	0	0	0	0	0	0	0	0.000197	0	0.0001495	0	0	0.0001815	0.0001034	0
405	d__Bacteria|p__Proteobacteria|c__Betaproteobacteria|o__Nitrosomonadales|f__Methylophilaceae|g__Methylobacillus|s__Methylobacillus_flagellatus	species	0	0.0001148	0.0001538	0	0.0001736	0.0002254	0.0001917	0	0.000134	0.0001661	0	0	0	0	0	0	0	0	0	0	0	0.0001266	0	0	0	0	0	0	0	0	0	0	0	0	0	0	0	0	0	0.000197	0	0.0001495	0	0	0.0001815	0.0001034	0
407	d__Bacteria|p__Proteobacteria|c__Alphaproteobacteria|o__Rhizobiales|f__Methylobacteriaceae|g__Methylobacterium	genus	0.0008372	0.0007215	0.002392	0.002186	0.002743	0.002448	0.002026	0.000959	0.003408	0.003914	0.0006747	0.0006061	0.001805	0.004157	0.002117	0.000659	0.001595	0.004294	0.002432	0.001384	0.0004142	0.002689	0.00115	0.000947	0.002283	0.0006634	0.002098	0.001033	0.001239	0.002292	0.000742	0.0008475	0.002588	0.000898	0.001661	0.001204	0.002433	0.0004235	0.002258	0.001604	0.002578	0.00241	0.001121	0.001361	0.001845	0.002602	0.0003545
408	d__Bacteria|p__Proteobacteria|c__Alphaproteobacteria|o__Rhizobiales|f__Methylobacteriaceae|g__Methylorubrum|s__Methylorubrum_extorquens	species	0	0	0.0005468	0	0.000191	0	0.0002191	0.0003029	0	0.0002954	0	0	0	0.0005752	0.0002228	0	0	0.0008129	0.0002947	0	0	0	0	0	0.000115	0	0.0003321	0	0	0	0	0	0	0	0	0	0	0	0.0002848	0.000197	0	0	0	0.000166	0.0002873	0	0
413	d__Bacteria|p__Proteobacteria|c__Gammaproteobacteria|o__Methylococcales|f__Methylococcaceae|g__Methylococcus	genus	0.0001046	0	0.000188	0	0.0002083	0	0.0003012	0	0.0002489	0.00072	0	0	8.953e-05	0	0	0	0	0.0004418	0	0.0002337	0	6.328e-05	0	0	0	0	8.74e-05	0	0	0.0001673	0.0001164	0	0.0001562	0.0004423	0	0	0	0	0.0001831	0.0001829	0	0.0001495	5.605e-05	0.000166	0.0001664	0.0001896	0
414	d__Bacteria|p__Proteobacteria|c__Gammaproteobacteria|o__Methylococcales|f__Methylococcaceae|g__Methylococcus|s__Methylococcus_capsulatus	species	8.721e-05	0	0.000188	0	0.0002083	0	0.0003012	0	0.0002489	0.00072	0	0	8.953e-05	0	0	0	0	0.0004418	0	0.0002337	0	6.328e-05	0	0	0	0	8.74e-05	0	0	0	0.0001164	0	0.0001562	0	0	0	0	0	0.0001831	0.0001829	0	0.0001495	5.605e-05	0.000166	0.0001664	0.0001896	0
416	d__Bacteria|p__Proteobacteria|c__Gammaproteobacteria|o__Methylococcales|f__Methylococcaceae|g__Methylomonas	genus	0.0007151	0.001656	0.001162	0.0007287	0.0006423	0.001787	0.001219	0.00175	0.001149	0.0007384	0.0007102	0.00208	0.001313	0.0009278	0.0009581	0.001104	0.001139	0.001979	0.001179	0.0005574	0	0.0007277	0.0007931	0.0008593	9.853e-05	0.0003538	0.001014	0.0003194	0.0008384	0.00087	0.0002619	0.001635	0.0008033	0.0003619	0.001153	0.001044	0.0005872	0.001506	0.0006916	0.001027	0.001058	0.0007473	0.001158	0.001013	0.0005596	0.0009306	0.0007398
421	d__Bacteria|p__Proteobacteria|c__Gammaproteobacteria|o__Methylococcales|f__Methylococcaceae|g__Methylomonas|s__Methylomonas_methanica	species	0	0	0	0	0	0	0.0002191	0	0.0005936	0	0	0	0.0001791	0	0.0003119	0	0.000298	0.0006892	0	0	0	0.0002531	0	0	0	0	0	0	0	0.0002175	0	0	0	0	0	0	0	0	0	0.0002814	0	0.0002055	0	0	0	0	0
425	d__Bacteria|p__Proteobacteria|c__Alphaproteobacteria|o__Rhizobiales|f__Methylocystaceae|g__Methylosinus	genus	0	0	0	0	0.0003646	0	0.0003012	0	0.0006319	0.0007754	0	0	0.0002387	0.0004453	0	0	0.0001928	0.0006892	0.0003684	0	0	0	0	0	6.569e-05	0	0	0	0	0	0	0	0.0002455	0	0	0	0	0	0.0002034	0	0	0	0	0	6.049e-05	0	0
426	d__Bacteria|p__Proteobacteria|c__Alphaproteobacteria|o__Rhizobiales|f__Methylocystaceae|g__Methylosinus|s__Methylosinus_trichosporium	species	0	0	0	0	0	0	0	0	0.0004979	0.0007384	0	0	0	0.0004268	0	0	0.0001753	0.0004065	0.0003684	0	0	0	0	0	0	0	0	0	0	0	0	0	0.0002455	0	0	0	0	0	0.0002034	0	0	0	0	0	6.049e-05	0	0
433	d__Bacteria|p__Proteobacteria|c__Alphaproteobacteria|o__Rhodospirillales|f__Acetobacteraceae	family	0.003959	0.003395	0.006493	0.004008	0.007413	0.01177	0.006846	0.005115	0.008521	0.009877	0.00403	0.003538	0.006759	0.00861	0.007531	0.0026	0.005539	0.009808	0.005895	0.004819	0.002814	0.007039	0.004421	0.004507	0.007061	0.002499	0.004283	0.003419	0.004021	0.007311	0.001979	0.005161	0.006583	0.004838	0.006881	0.003661	0.005066	0.002416	0.007913	0.005742	0.007719	0.0068	0.003587	0.005213	0.005838	0.006187	0.003884
434	d__Bacteria|p__Proteobacteria|c__Alphaproteobacteria|o__Rhodospirillales|f__Acetobacteraceae|g__Acetobacter	genus	0.001221	0.00105	0.001743	0.001235	0.001441	0.00504	0.001273	0.001918	0.001704	0.001846	0.001278	0.0006716	0.002029	0.001559	0.003075	0.0009439	0.001805	0.001467	0.001713	0.00178	0.001186	0.001424	0.001388	0.001561	0.002989	0.0007298	0.001049	0.001127	0.001105	0.001606	0.0005674	0.002134	0.001741	0.002372	0.002305	0.001574	0.001761	0.000549	0.002034	0.001787	0.002504	0.002541	0.0008968	0.002109	0.001785	0.001878	0.001187
435	d__Bacteria|p__Proteobacteria|c__Alphaproteobacteria|o__Rhodospirillales|f__Acetobacteraceae|g__Acetobacter|s__Acetobacter_aceti	species	0.0003663	0.0001312	0.0002563	0.0003036	0.0001042	0.001965	6.846e-05	0.0002019	0.0003064	0	0	0	0.0001343	0	0	0	0	0.0002121	0	0	0	0.0001107	0	0.0002806	0.0002135	0	0.0001923	0	0	0	0	0	0.0002008	0.0001876	0	0.0001766	0	0	0	0.0002533	0.0002086	0	0.0001121	0	0.0002873	0.0003102	0
438	d__Bacteria|p__Proteobacteria|c__Alphaproteobacteria|o__Rhodospirillales|f__Acetobacteraceae|g__Acetobacter|s__Acetobacter_pasteurianus	species	0	0	0	0	0.0003298	0	0	0	0	0	0	0	0	0	0	0	0	0	0	0	0	0	0	0	0	0	0	0	0	0	0	0	0	0.001193	0	0	0	0	0	0.00038	0	0	0	0	0	0	0
441	d__Bacteria|p__Proteobacteria|c__Alphaproteobacteria|o__Rhodospirillales|f__Acetobacteraceae|g__Gluconobacter	genus	0.0005232	0.0002296	0.000786	0.0005465	0.001024	0.001465	0.0004929	0.0004543	0.0008808	0.0007754	0	0.000475	0.0008057	0.001095	0.0006907	0.0003028	0.0004557	0.001202	0.0006631	0.0002877	0.0001857	0.001471	0.000456	0.0003683	0.0003613	0.0001769	0.0001398	0.0005448	0.000362	0.001054	0.0001455	0.0004843	0.0007141	0.0002547	0.0005593	0.000289	0.0002852	0.0001255	0.0005696	0.00038	0.0002831	0.000355	0	0.0004317	0.0003932	0.0005859	0.0006627
442	d__Bacteria|p__Proteobacteria|c__Alphaproteobacteria|o__Rhodospirillales|f__Acetobacteraceae|g__Gluconobacter|s__Gluconobacter_oxydans	species	0.0003314	0.0001804	0.0005981	0.0003644	0.0007639	0	0.0002465	0.000286	0.0005744	0.0003877	0	0	0.000567	0	0.000557	0	0.000298	0.0007423	0.0004605	0.0001618	0	0.001281	0.0002974	0.0001929	0.000115	0	0	0.0004885	0.0001906	0.000686	0.0001164	0.0003784	0.0004909	0.0001742	0	0.0001766	0.0001845	0	0.0003255	0.0001548	0.0001937	0	0	0.0002989	0.0003327	0.0004653	0.0006165
444	d__Bacteria|p__Proteobacteria|c__Gammaproteobacteria|o__Legionellales|f__Legionellaceae	family	0.0004012	0.0009019	0.0008886	0.001093	0.0009548	0.001353	0.0009174	0.0006057	0.0004787	0.0002031	0.0005859	0.0004259	0.001253	0.0008907	0.000869	0.0004809	0.001244	0.0006362	0.0002947	0.0004495	0.0003856	0.001012	0.0008922	0.001157	0.0004762	0.0004423	0.0008565	0.000977	0.0008956	0.0009369	0.0003055	0.0009686	0.001026	0.001206	0.0005254	0.0006744	0.001392	0.0002824	0.001078	0.0009851	0.001609	0.0007847	0.0006353	0.0008966	0.0007713	0.0009995	0.0003237
445	d__Bacteria|p__Proteobacteria|c__Gammaproteobacteria|o__Legionellales|f__Legionellaceae|g__Legionella	genus	0.0004012	0.0009019	0.0008715	0.001093	0.0008333	0.001353	0.0008763	0.0005721	0.0004787	0.0002031	0.0005326	0.0004259	0.001253	0.0008907	0.000869	0.0004809	0.001244	0.0006362	0.0002947	0.0004315	0.0003856	0.0009491	0.0008922	0.001122	0.0004762	0.0004423	0.0008565	0.000977	0.0008956	0.0009202	0.0003055	0.0006054	0.001026	0.001193	0.0004915	0.0006423	0.001376	0.0002824	0.001078	0.000971	0.001609	0.000766	0.0006353	0.00088	0.0007411	0.0009995	0.0003083
446	d__Bacteria|p__Proteobacteria|c__Gammaproteobacteria|o__Legionellales|f__Legionellaceae|g__Legionella|s__Legionella_pneumophila	species	0	0	0	0	0	0	0.0003834	0	0	0	0	0	0	0	0	0	0	0	0	0	0	0	0	0	0	0	0.0002447	0	0	0	0	0	0	0.0004825	0	0.0003212	0	0	0	0	0	0	0	0	0	0	0
468	d__Bacteria|p__Proteobacteria|c__Gammaproteobacteria|o__Pseudomonadales|f__Moraxellaceae	family	0.00375	0.004198	0.003862	0.00415	0.003854	0.004138	0.005436	0.00493	0.002987	0.002363	0.003853	0.003161	0.005297	0.006124	0.005125	0.002903	0.005065	0.003482	0.004439	0.003866	0.006113	0.005141	0.005115	0.004033	0.005189	0.003185	0.003968	0.002875	0.003392	0.004969	0.003274	0.003814	0.006047	0.006795	0.004949	0.005701	0.00567	0.004298	0.004821	0.006628	0.005678	0.005605	0.003587	0.005047	0.004567	0.003016	0.004901
469	d__Bacteria|p__Proteobacteria|c__Gammaproteobacteria|o__Pseudomonadales|f__Moraxellaceae|g__Acinetobacter	genus	0.003	0.002509	0.002632	0.003077	0.002344	0.002593	0.003889	0.003432	0.001877	0.001588	0.003018	0.00131	0.003686	0.005159	0.003231	0.001852	0.00312	0.002527	0.002837	0.00214	0.003885	0.003211	0.003053	0.002262	0.002841	0.00157	0.002709	0.00186	0.00221	0.003363	0.002168	0.003027	0.004396	0.004061	0.003187	0.003982	0.003674	0.002965	0.002888	0.005038	0.002548	0.00312	0.002261	0.002823	0.003342	0.001809	0.003375
470	d__Bacteria|p__Proteobacteria|c__Gammaproteobacteria|o__Pseudomonadales|f__Moraxellaceae|g__Acinetobacter|s__Acinetobacter_baumannii	species	0.0001046	0.0001312	0	0	0	0	0	1.683e-05	0	0	0	0	0.0001791	0.0006495	0.0002228	0	0	0	3.684e-05	5.394e-05	0	7.91e-05	0	0	0	0	0	0	0.0001334	0	5.82e-05	0.0002422	0.0001785	2.681e-05	0	9.635e-05	0	0.0001412	0	0.0002252	0	9.341e-05	0	0	0	0	0
471	d__Bacteria|p__Proteobacteria|c__Gammaproteobacteria|o__Pseudomonadales|f__Moraxellaceae|g__Acinetobacter|s__Acinetobacter_calcoaceticus	species	0	0	0	0	0	0	0	0	0	0	0	0	0	0	0	0	0	0	0	0	0	0	0	0	0	0	0	0	0	0	0	0	0	0	0	0	0	0	0	0	0	0	0	0	0	0	0
475	d__Bacteria|p__Proteobacteria|c__Gammaproteobacteria|o__Pseudomonadales|f__Moraxellaceae|g__Moraxella	genus	0.0002965	0.0007215	0.0004785	0.0006478	0.0009895	0.001047	0.0006162	0.0005384	0.0007468	0.0003508	0.0003551	0	0.0007162	0	0.0009135	0.0004987	0.001034	0.0006009	0.0006816	0.0006653	0.0008427	0.0008542	0.00115	0.0008768	0.0006569	0.0007298	0.0005419	0.0007139	0.000705	0.000619	0.0004219	0.0001513	0.0008926	0.000898	0.0008814	0.001156	0.001174	0.0007059	0.0008543	0.0006192	0.001013	0.001009	0.0007287	0.001278	0.0007108	0.0003791	0.0006011
476	d__Bacteria|p__Proteobacteria|c__Gammaproteobacteria|o__Pseudomonadales|f__Moraxellaceae|g__Moraxella|s__Moraxella_bovis	species	0	0	0	0	0	0	0	0	0	0	0	0	0	0	0	0	0	0	0	0	0	0	0	0	0	0	0	0	0	0	0	0	0	0	0	0	0	0	0	0	0	0	0	0.0003985	0	0	0
480	d__Bacteria|p__Proteobacteria|c__Gammaproteobacteria|o__Pseudomonadales|f__Moraxellaceae|g__Moraxella|s__Moraxella_catarrhalis	species	0	0	0	0	0	0	0	0	0	0	0	0	0	0	0	0	0	0	0	0	0	0	0	0	0	0	0	0	0	0	0	0	0	0	0	0	0	0	0	0	0	0	0	0	0	0	0
481	d__Bacteria|p__Proteobacteria|c__Betaproteobacteria|o__Neisseriales|f__Neisseriaceae	family	0.00368	0.005822	0.005571	0.003927	0.006059	0.008277	0.0066	0.004728	0.005993	0.006147	0.004598	0.003178	0.006133	0.004398	0.004991	0.003099	0.004662	0.00896	0.007	0.003326	0.004285	0.005869	0.003153	0.006734	0.00335	0.002676	0.004003	0.004096	0.003678	0.005789	0.001979	0.006372	0.004909	0.002587	0.005627	0.003292	0.003808	0.004722	0.006306	0.005742	0.004098	0.004596	0.004185	0.004682	0.004053	0.005739	0.003206
482	d__Bacteria|p__Proteobacteria|c__Betaproteobacteria|o__Neisseriales|f__Neisseriaceae|g__Neisseria	genus	0.002703	0.005067	0.004118	0.002733	0.004253	0.005459	0.004683	0.003382	0.004538	0.00456	0.003267	0.002801	0.004193	0.003006	0.003676	0.002493	0.00354	0.006875	0.005416	0.002499	0.003342	0.004746	0.002498	0.005629	0.002775	0.001813	0.003304	0.003344	0.002858	0.003898	0.001149	0.005312	0.00366	0.002077	0.002848	0.002441	0.002684	0.003874	0.00476	0.003673	0.003144	0.002989	0.003438	0.003918	0.002526	0.004429	0.002867
483	d__Bacteria|p__Proteobacteria|c__Betaproteobacteria|o__Neisseriales|f__Neisseriaceae|g__Neisseria|s__Neisseria_cinerea	species	0	0	0	0	0	3.22e-05	0	0	0	0	5.326e-05	0	0	0	0	0	0	0	0	0	0	0	0	0.0002455	4.926e-05	6.634e-05	0	0	0	0	0	0	0	0	0	0	0	0	0	0	0	0	0	0	0	0	0
484	d__Bacteria|p__Proteobacteria|c__Betaproteobacteria|o__Neisseriales|f__Neisseriaceae|g__Neisseria|s__Neisseria_flavescens	species	0	0	0	0	0	0	0	0	0	0	0	0	0	0	0	0	0	0	0	0	0	0	0	0	0	0	0	0	0	0	0	0	0	0	0	0	0	0	0	0	0	0	0	0	0	0	0
485	d__Bacteria|p__Proteobacteria|c__Betaproteobacteria|o__Neisseriales|f__Neisseriaceae|g__Neisseria|s__Neisseria_gonorrhoeae	species	0	0	0	0	0	0	0	0	0	0	0	0	0.0001194	0	0	0	0	0.0002297	0.000221	0	0	0	0	5.261e-05	6.569e-05	2.211e-05	0	0	0	0	0	0	0	0	0	0	0	0	0.0001017	0	0	0	0	0	0	0	0
486	d__Bacteria|p__Proteobacteria|c__Betaproteobacteria|o__Neisseriales|f__Neisseriaceae|g__Neisseria|s__Neisseria_lactamica	species	0	0	0	0	0	0.0006924	0	0	0	0	0	0	0	0	0	0	0	0	0	0	0	0	0.0002181	0.0001929	8.211e-05	0	0	0	0	0	0	0	0	0	0	0	0	0	0	0	0	0	0	0	0	0	0
487	d__Bacteria|p__Proteobacteria|c__Betaproteobacteria|o__Neisseriales|f__Neisseriaceae|g__Neisseria|s__Neisseria_meningitidis	species	0	0.0001148	0	0	0.0003993	0.0004348	0.0003286	0	0.0003447	0.0004615	0.0003373	0	0.0004476	0.0002598	0.0003788	0.0003206	0.000298	0.001131	0.0009763	0.0002697	0.0002999	0.0002373	0.0001983	0.0006488	0.0002627	0.000199	0.0003846	0.0002255	0	0.000184	0	0.0004238	0.0003124	0.0001742	0.0001864	0	0	0	0.0004678	9.851e-05	0.000298	0.0003363	0	0	0.000121	0.0002585	0
488	d__Bacteria|p__Proteobacteria|c__Betaproteobacteria|o__Neisseriales|f__Neisseriaceae|g__Neisseria|s__Neisseria_mucosa	species	0	0	0	0	0	0	0	0	0	0	8.877e-05	0	0	0	0	0	0	0	3.684e-05	0	0	0	0	8.768e-05	0	4.423e-05	0	0	0	0	0	0	0	0	0.0003051	0	0	0.0001255	0	0	0	0	5.605e-05	0	0	0	0
489	d__Bacteria|p__Proteobacteria|c__Betaproteobacteria|o__Neisseriales|f__Neisseriaceae|g__Neisseria|s__Neisseria_polysaccharea	species	0	0	0	0	0	0	0	0	0	0	0	0	0	0	0	0	0	0	0.0001289	0	0	0	7.931e-05	8.768e-05	0	0	0	0	0	0	0	0	0	0	0	0	0	0	0	0	0	0	0	0	0	0	0
490	d__Bacteria|p__Proteobacteria|c__Betaproteobacteria|o__Neisseriales|f__Neisseriaceae|g__Neisseria|s__Neisseria_sicca	species	0	0	0	0	0	0	0	0	0	0	5.326e-05	0	0	0	0	0	0	0	0	0	0	0	7.931e-05	0.0001578	9.853e-05	0	0	0	0	0	0	0	0	0	0	0	0	0	0	0	0	0	7.474e-05	0	0	0	0
495	d__Bacteria|p__Proteobacteria|c__Betaproteobacteria|o__Neisseriales|f__Neisseriaceae|g__Neisseria|s__Neisseria_elongata	species	0	0.0001476	0.0006493	0.0001822	0.0002083	0	0.0003149	0	0.0003255	0.0004246	0	0	0.0006565	0.0008165	0.0002451	0	0.0002804	0.0003181	0.0006631	0	7.142e-05	0.0001898	0.0001388	0.0001929	0.000115	0	0.0001748	0.0002818	0.0002096	0.0003179	0	0.0003935	0.0002901	0.0002144	0.0001017	0	0.0004697	0.0001412	0.0004475	0.0002111	0.0002086	0	0.0001495	0.0001826	0.000242	0.0004653	0
497	d__Bacteria|p__Proteobacteria|c__Gammaproteobacteria|o__Pseudomonadales|f__Moraxellaceae|g__Psychrobacter	genus	0.000436	0.0008199	0.0006493	0.0003239	0.000434	0.0004992	0.0006162	0.000959	0.0003638	0.0004061	0.0003373	0.0008026	0.0006267	0.0006124	0.0008467	0.0005521	0.0005258	0.0003004	0.0007737	0.0008271	0	0.001044	0.0008526	0.0006839	0.001659	0.0008404	0.0007167	0.0003006	0.0004383	0.0008031	0.0001891	0.0005903	0.0006248	0.001809	0.0008814	0.0004336	0.0008053	0.0006274	0.0009764	0.0007599	0.002012	0.00142	0.0005979	0.0008468	0.0004537	0.0004825	0.0008785
499	d__Bacteria|p__Chloroflexi|c__Thermomicrobia|o__Thermomicrobiales|f__Thermomicrobiaceae|g__Thermomicrobium	genus	0	0	0	0	0.0001389	0	9.585e-05	0	0	0	0	0	0	0.0003897	0.000156	0	0	0	0	0	0	0	0	0	0	0	0	0	0	0	0	0	0	0	0	0	0	0	0.0001627	0	0	0	0	0	0	0	0
500	d__Bacteria|p__Chloroflexi|c__Thermomicrobia|o__Thermomicrobiales|f__Thermomicrobiaceae|g__Thermomicrobium|s__Thermomicrobium_roseum	species	0	0	0	0	0.0001389	0	9.585e-05	0	0	0	0	0	0	0.0003897	0.000156	0	0	0	0	0	0	0	0	0	0	0	0	0	0	0	0	0	0	0	0	0	0	0	0.0001627	0	0	0	0	0	0	0	0
504	d__Bacteria|p__Proteobacteria|c__Betaproteobacteria|o__Neisseriales|f__Neisseriaceae|g__Kingella|s__Kingella_kingae	species	0	0	0	0	0	0	0	0	0	0	0	0	0	0	0	0	0	0	0	0	0	0	0	0	0	0	0	0	0	0	0	0	0	0	0	0	0	0	0	0	0	0	0	0	0	0	0
506	d__Bacteria|p__Proteobacteria|c__Betaproteobacteria|o__Burkholderiales|f__Alcaligenaceae	family	0.005494	0.005986	0.01205	0.008198	0.01153	0.009951	0.01731	0.007302	0.01032	0.01239	0.004953	0.005602	0.01215	0.01199	0.009737	0.007177	0.00815	0.01541	0.01074	0.007336	0.005185	0.009824	0.005928	0.007207	0.008654	0.004312	0.008583	0.006557	0.007108	0.009185	0.004147	0.007946	0.0102	0.004865	0.006068	0.006391	0.008975	0.005631	0.01041	0.00774	0.01229	0.01039	0.007623	0.008285	0.008394	0.009754	0.004362
507	d__Bacteria|p__Proteobacteria|c__Betaproteobacteria|o__Burkholderiales|f__Alcaligenaceae|g__Alcaligenes	genus	0.0002965	0.0006068	0.0006664	0.0004858	0.0005382	0.00124	0.001191	0.0004206	0.0006702	0.0003508	0.0004261	0.0005078	0.0005521	0.0005381	0.0005125	0.0009083	0.0007887	0.001308	0.0008105	0.0006473	0.000857	0.0003322	0.000456	0.0007541	0.0002792	0.0001769	0.000909	0.0006576	0.0003811	0.0006023	0.0004219	0.0009838	0.0005355	0.0004021	0.000678	0.0007868	0.0006375	0.001035	0.0004882	0.0007599	0.0007153	0.0005978	0.0007474	0.0003487	0.0004688	0.0006204	0.0003083
511	d__Bacteria|p__Proteobacteria|c__Betaproteobacteria|o__Burkholderiales|f__Alcaligenaceae|g__Alcaligenes|s__Alcaligenes_faecalis	species	0.0002616	0.000492	0.0005468	0.0003239	0.0003819	0.0005153	0.0007942	0.000286	0.0004787	0.0002769	0	0	0.0002984	0.0004268	0.0004902	0.000659	0.0006134	0.001166	0.0003316	0.0004855	0.0007142	0.000174	0.0001784	0.0005962	0.0001971	0.0001548	0.0006817	0.0005261	0.0002668	0.0004852	0.0003783	0.0007113	0.0004686	0.0002144	0.0003051	0.0004657	0.0003355	0.0009098	0.0002644	0.0005207	0.0006408	0.0004857	0.0004484	0.0002823	0.0002571	0.0003791	0.0002466
517	d__Bacteria|p__Proteobacteria|c__Betaproteobacteria|o__Burkholderiales|f__Alcaligenaceae|g__Bordetella	genus	0.002791	0.002689	0.0054	0.003097	0.005156	0.003607	0.008763	0.002742	0.004079	0.006535	0.002645	0.002719	0.005163	0.005456	0.004612	0.003313	0.003243	0.006733	0.004974	0.003794	0.002614	0.003354	0.002637	0.002613	0.004697	0.002035	0.003304	0.002724	0.003297	0.004015	0.001542	0.00286	0.004441	0.00252	0.002237	0.002858	0.005184	0.002525	0.005085	0.003096	0.006751	0.005306	0.003102	0.004267	0.00363	0.004377	0.00225
518	d__Bacteria|p__Proteobacteria|c__Betaproteobacteria|o__Burkholderiales|f__Alcaligenaceae|g__Bordetella|s__Bordetella_bronchiseptica	species	0	0	0	0	0	0	0.0001643	0	0	0	0	0	0	0	0	0	0	0	0	0	0	0	0	0	0	0	0	0	0	0	0	0	0	0	0	0	0	0	0	0	0	0	0	0	0	0	0
519	d__Bacteria|p__Proteobacteria|c__Betaproteobacteria|o__Burkholderiales|f__Alcaligenaceae|g__Bordetella|s__Bordetella_parapertussis	species	0	0	0	0	0	0	0	0	0	0	0	0	0	0	0	0	0	0	0	0	0	0	0	0	0	0	0	0	0	0	0	0	0	0	0	0	0	0	0	0	0	0	0	0	0	0	0
521	d__Bacteria|p__Proteobacteria|c__Betaproteobacteria|o__Burkholderiales|f__Alcaligenaceae|g__Bordetella|s__Bordetella_avium	species	0	0	0	0	0	0	0.0003423	0	0.0001915	0.0003138	0	0	0.0001492	0	0	0	0.0002279	0.0001414	0	0	0	0.0001424	0.0001784	0	0	0	0.0001923	0	0	0.0002677	0	0	0	0	0	0	0	0	0.0002644	8.443e-05	0.0002831	0	0	0.0003653	0.0002269	0	0
522	d__Bacteria|p__Proteobacteria|c__Alphaproteobacteria|o__Rhodospirillales|f__Acetobacteraceae|g__Acidiphilium	genus	0	0	0.0002905	0	0.0003298	0	0.0002875	0	0.0003064	0.0008123	0	0	0.000373	0.0002227	0.0002674	0	0.0003155	0.0005479	0	0	0	0.0002373	0	0	0	0	0.0002272	0	0.0002668	0.0007027	0	0.0004994	0.0003793	0	0	0	0.0001007	0	0.0001627	0.0002392	8.941e-05	0	0	4.981e-05	0.0003327	0.0001723	0
528	d__Bacteria|p__Proteobacteria|c__Alphaproteobacteria|o__Rhizobiales|f__Brucellaceae|g__Ochrobactrum	genus	0.0008895	0.002197	0.000581	0.0009109	0.0006597	0.000789	0.0008763	0.0004879	0.0007659	0.0006831	0.0004794	0.0007371	0.0007013	0.000668	0.001203	0.000748	0.0007186	0.001732	0.0007737	0.0006293	0.0008284	0.0007277	0.0003965	0.0006839	0.000312	0.0004423	0.000472	0.0006576	0.0004764	0.001255	0.0004801	0.00109	0.001517	0.000764	0.0003898	0.0005299	0.0005704	0.0004863	0.001383	0.0005488	0.0005216	0.0006912	0.0005605	0.0006143	0.0009679	0.001206	0.0009556
529	d__Bacteria|p__Proteobacteria|c__Alphaproteobacteria|o__Rhizobiales|f__Brucellaceae|g__Ochrobactrum|s__Ochrobactrum_anthropi	species	0.000436	0.001082	0.0003418	0.0001215	0	0.0004187	0.0004382	0	0.0003064	0.00024	0	0	0.0002238	0.0004268	0.000557	0.0004987	0	0.0005125	0.0003684	0	0	0.0002215	0.0002776	0.0002806	0	0	0.0002447	0	0.0002668	0.0004015	0.0002182	0	0.0003347	0.0002412	0.0001864	0	0.0003355	0	0.0003255	0.0002955	0	0.000355	0	0	0.0004083	0.0005342	0
532	d__Bacteria|p__Proteobacteria|c__Alphaproteobacteria|o__Rhizobiales|f__Beijerinckiaceae|g__Beijerinckia	genus	0	0	0	0	0	0	0	0	0	0	0	0	0.0001791	0	0	0	0	0	0	0	0	0.000174	0	0	0	0	0	0	0	0	0	0	0	0	0	0	0	0	0	0	0	0	0	0	0	0	0
533	d__Bacteria|p__Proteobacteria|c__Alphaproteobacteria|o__Rhizobiales|f__Beijerinckiaceae|g__Beijerinckia|s__Beijerinckia_indica	species	0	0	0	0	0	0	0	0	0	0	0	0	0.0001791	0	0	0	0	0	0	0	0	0.000174	0	0	0	0	0	0	0	0	0	0	0	0	0	0	0	0	0	0	0	0	0	0	0	0	0
535	d__Bacteria|p__Proteobacteria|c__Betaproteobacteria|o__Neisseriales|f__Chromobacteriaceae|g__Chromobacterium	genus	0.001291	0.001738	0.003486	0.001154	0.002309	0.00314	0.002602	0.001481	0.002164	0.00264	0.001438	0.001294	0.001373	0.002876	0.001872	0.001407	0.00135	0.003711	0.001547	0.001313	0.001928	0.001471	0.0009319	0.001648	0.0009689	0.0006413	0.00187	0.0008454	0.001296	0.001506	0.0004947	0.001559	0.002254	0.0005093	0.002153	0.001526	0.00151	0.001474	0.002238	0.001478	0.001177	0.001121	0.001644	0.001063	0.001648	0.002154	0.001017
536	d__Bacteria|p__Proteobacteria|c__Betaproteobacteria|o__Neisseriales|f__Chromobacteriaceae|g__Chromobacterium|s__Chromobacterium_violaceum	species	0.0005232	0.0006888	0.0008373	0.0003036	0.0004514	0.0001127	0.0006299	0	0.0001723	0.0006092	0	0	0.0003283	0.0007422	0.0002897	0	0.0002454	0.0003181	0.0004789	0	0.0004713	0	0	0	0.0003613	0	0.0003671	0	0.0003239	0.0002175	0	0	0.000424	0.0001072	0	0	0.0005704	0	0.0003865	0.0002674	0.0002384	0.0002242	0.0002616	0.0004317	0.0003932	0.0003964	0
538	d__Bacteria|p__Proteobacteria|c__Betaproteobacteria|o__Neisseriales|f__Neisseriaceae|g__Eikenella	genus	0.0002442	0	8.544e-05	0.0001417	0.0002257	0	0.0006435	0.0003029	0.0002298	0.0003323	0	0	0.0003133	0	0	0	0.000298	0.0005655	0.0002947	0.0001079	0.0002571	0.0001266	5.948e-05	0.000263	0.0001478	0	0.0001224	0	0.0002096	0.0004015	0.0002182	0.0002876	0.0003347	0	0.0005932	0.0001606	0.000151	0	0.000122	0.000394	0.0001192	0.0002055	0.0001308	0.0001328	0.0003176	0.000224	0
539	d__Bacteria|p__Proteobacteria|c__Betaproteobacteria|o__Neisseriales|f__Neisseriaceae|g__Eikenella|s__Eikenella_corrodens	species	0.0002442	0	8.544e-05	0.0001417	0.0002257	0	0.0006435	0.0003029	0.0002298	0.0003323	0	0	0.0003133	0	0	0	0.000298	0.0005655	0.0002947	0.0001079	0.0002571	0.0001266	5.948e-05	0.000263	0.0001478	0	0.0001224	0	0.0002096	0.0004015	0.0002182	0.0002876	0.0003347	0	0.0005932	0.0001606	0.000151	0	0.000122	0.000394	0.0001192	0.0002055	0.0001308	0.0001328	0.0003176	0.000224	0
541	d__Bacteria|p__Proteobacteria|c__Alphaproteobacteria|o__Sphingomonadales|f__Sphingomonadaceae|g__Zymomonas	genus	0.0002093	0.0007051	8.544e-05	0	0.0002083	0.0008856	0.0003971	0	0	0.0001108	0	8.19e-05	0.0006864	0	0.0004233	0.0001069	0.0004908	0.0001591	0.0003132	0.0005933	0.0003999	0.0002689	0.0003767	0.0004559	0	0.0003096	0.0001049	0.0009206	0.0002287	0.0005019	0.0002764	0.0001816	0.0005802	0.0004557	0.0005254	0.000546	0.0008053	0.0001725	0.0004475	0.0002392	0	0	0	0.0005147	0.0003781	0.0007582	0
542	d__Bacteria|p__Proteobacteria|c__Alphaproteobacteria|o__Sphingomonadales|f__Sphingomonadaceae|g__Zymomonas|s__Zymomonas_mobilis	species	0.0002093	0.0007051	8.544e-05	0	0.0002083	0.0008856	0.0003971	0	0	0.0001108	0	8.19e-05	0.0006864	0	0.0004233	0.0001069	0.0004908	0.0001591	0.0003132	0.0005933	0.0003999	0.0002689	0.0003767	0.0004559	0	0.0003096	0.0001049	0.0009206	0.0002287	0.0005019	0.0002764	0.0001816	0.0005802	0.0004557	0.0005254	0.000546	0.0008053	0.0001725	0.0004475	0.0002392	0	0	0	0.0005147	0.0003781	0.0007582	0
543	d__Bacteria|p__Proteobacteria|c__Gammaproteobacteria|o__Enterobacterales|f__Enterobacteriaceae	family	0.6022	0.04915	0.9538	0.0784	0.08581	0.0471	0.42	0.02009	0.09053	2.654	0.04479	2.296	0.4192	0.3191	0.2236	0.01218	0.606	0.0434	0.03664	0.01473	0.01504	0.05491	0.02124	0.08884	0.09756	0.03134	0.1626	0.07444	0.532	0.02513	0.07902	0.03334	0.04159	0.426	0.01785	0.01961	0.02283	1.796	0.04758	0.05159	0.1876	0.1028	0.02048	0.05094	0.1394	0.03028	0.09434
544	d__Bacteria|p__Proteobacteria|c__Gammaproteobacteria|o__Enterobacterales|f__Enterobacteriaceae|g__Citrobacter	genus	0.003331	0.003509	0.00229	0.002004	0.002604	0.003575	0.004902	0.002322	0.001474	0.003489	0.001758	0.004423	0.002134	0.2014	0.002718	0.001817	0.002787	0.002563	0.002855	0.001636	0.002171	0.003053	0.00226	0.002823	0.01214	0.001261	0.002168	0.001841	0.001982	0.002108	0.001411	0.00389	0.002165	0.01695	0.001881	0.002457	0.00505	0.003969	0.003885	0.002195	0.009612	0.01646	0.001999	0.001826	0.001603	0.001637	0.001957
545	d__Bacteria|p__Proteobacteria|c__Gammaproteobacteria|o__Enterobacterales|f__Enterobacteriaceae|g__Citrobacter|s__Citrobacter_koseri	species	0.0002442	0.0004756	6.835e-05	0.0001822	0.0001042	0.0006763	0.0003971	0	0	0.0006277	0	0.0003276	0.0002387	0.0002412	0.0002451	0	0.0003856	0	0.0002763	0	0	0	0	5.261e-05	0.0004105	0	0.0001573	0	0.0001334	0.0001673	0	0	0	0.0002815	0.0001186	0.0001124	0	0.0001255	0.0002644	0.0003518	0.0001788	9.341e-05	0	0	0	0	0
546	d__Bacteria|p__Proteobacteria|c__Gammaproteobacteria|o__Enterobacterales|f__Enterobacteriaceae|g__Citrobacter|s__Citrobacter_freundii	species	0.0006802	0	0.000188	0	0	0	0.0002328	0	0.0002106	0.00024	0	0.0003112	0.0003879	0.007014	0.0004679	0	0	0	0	0	0	0	0	0.0007716	0.003251	0	0.0002098	0	0	0	0	0	0	0.005884	0	0	0	0.0006118	0.001485	0	0	0.01491	0	0	0	0	0
547	d__Bacteria|p__Proteobacteria|c__Gammaproteobacteria|o__Enterobacterales|f__Enterobacteriaceae|g__Enterobacter	genus	0.002756	0.008396	0.004699	0.003542	0.005416	0.004734	0.01697	0.001918	0.003715	0.005686	0.007244	0.003358	0.006804	0.004565	0.006261	0.001407	0.003786	0.004436	0.002468	0.002014	0.002228	0.003338	0.002478	0.01327	0.009689	0.002433	0.06419	0.002536	0.003373	0.004116	0.001979	0.002633	0.004441	0.0748	0.002254	0.004239	0.002332	0.01755	0.00539	0.004644	0.003502	0.00454	0.002971	0.003387	0.00301	0.003619	0.002497
548	d__Bacteria|p__Proteobacteria|c__Gammaproteobacteria|o__Enterobacterales|f__Enterobacteriaceae|g__Klebsiella|s__Klebsiella_aerogenes	species	0.0002267	0.000328	0.0006323	0.0001822	0.0004514	0.0004187	0.0009585	0	0.0004021	0.0008123	0.0002308	0.0001802	0.2964	0.0001856	0.0004233	7.124e-05	0.0002804	0.0009367	0	0.0003956	0.0002142	0.0001582	0.0002578	0.000228	0.0005255	8.846e-05	0.0006293	0.0003382	0.0001906	0.0003179	0	0.0002573	0	0.001086	0.0001695	0.0003533	0.000151	0.003545	0.0004475	0.0004362	0.001073	0.0001681	0.0001121	0	0.0001815	0.0004308	0.0001695
549	d__Bacteria|p__Proteobacteria|c__Gammaproteobacteria|o__Enterobacterales|f__Erwiniaceae|g__Pantoea|s__Pantoea_agglomerans	species	0	0	0.0001367	0	0.0002604	0.0002254	0.0002054	0	0	0.0001661	0.0002663	0.0002457	0.0002984	0	0	0	0	0	0	0	0	0	0	0	0.0008539	0	0.0003671	0	0.0002287	0.000184	0	9.081e-05	0	0	0	0	0	7.843e-05	0.0004068	0	0	0	0	0	0	0.0005687	0
550	d__Bacteria|p__Proteobacteria|c__Gammaproteobacteria|o__Enterobacterales|f__Enterobacteriaceae|g__Enterobacter|s__Enterobacter_cloacae	species	0.000593	0.001476	0.0009398	0.0006882	0.001233	0.0007568	0.003985	0.0006225	0.0005553	0.001458	0.001456	0.001163	0.001835	0.001169	0.001047	0.000285	0.001017	0.001485	0.0005342	0.0002877	0.0003999	0.0004429	0.0002974	0.002525	0.001872	0.0004865	0.003094	0.0005261	0.0007622	0.001138	0.0004801	0.0003481	0.001071	0.004704	0.0003559	0.001542	0.0005368	0.004423	0.001058	0.001393	0.0003726	0.00114	0.0006726	0.0009132	0.000862	0.0007927	0.0003237
551	d__Bacteria|p__Proteobacteria|c__Gammaproteobacteria|o__Enterobacterales|f__Erwiniaceae|g__Erwinia	genus	0.0007151	0.0008363	0.001623	0.001194	0.00118	0.001159	0.001835	0.0009422	0.001474	0.00168	0.0009232	0.001229	0.001895	0.001577	0.001805	0.0007124	0.0009465	0.001803	0.0009395	0.001223	0.001314	0.000791	0.0009715	0.001245	0.002233	0.0008846	0.0007516	0.0006012	0.001258	0.001489	0.0004801	0.001271	0.001272	0.001528	0.0008305	0.0007868	0.001023	0.002337	0.001241	0.001449	0.001833	0.001513	0.0006539	0.0008468	0.0007864	0.0006721	0.000709
552	d__Bacteria|p__Proteobacteria|c__Gammaproteobacteria|o__Enterobacterales|f__Erwiniaceae|g__Erwinia|s__Erwinia_amylovora	species	6.977e-05	0	0	0	0	0	0.0001643	0	0	0	0	6.552e-05	0	0	0	0	0	0	0	0	0	0	0	0	0	0	0	0	0	0	0	0	0	0	0	0	0	0.0004078	0	0	0	0	0	0	0	0	0
553	d__Bacteria|p__Proteobacteria|c__Gammaproteobacteria|o__Enterobacterales|f__Erwiniaceae|g__Pantoea|s__Pantoea_ananatis	species	0.0001919	0	0.0002905	0	0.0001389	3.22e-05	0.0003012	0	0	0.0002585	0	0	8.953e-05	0.0002783	8.912e-05	0	0.0001402	0	0.0003684	0	0	0	9.914e-05	0.000228	0.0001478	0	0	0.0003382	0	0.0003513	0	0.0001059	0	0.000134	0	0.0001445	0	0.0002039	0.0002034	0	0	0.0001308	0	0.0005479	0	0.0002413	0
554	d__Bacteria|p__Proteobacteria|c__Gammaproteobacteria|o__Enterobacterales|f__Pectobacteriaceae|g__Pectobacterium|s__Pectobacterium_carotovorum	species	0.001029	0.00105	0.000581	0.0005465	0.0005902	0.0004831	0.0007257	0	0.001072	0.0007384	0.0005149	0.0002948	0.0004924	0.0007979	0.0006684	0.001051	0.0005258	0.0003711	0.0006631	0.0004135	0.0006285	0.0005853	0.0002974	0.0006138	0.0002627	0.0003096	0.0004545	0.0003758	0	0.0009035	0.0002619	0.001044	0.0002901	0.0004691	0.0001864	0.0007387	0.0005536	0.001035	0.0004475	0.0004925	0.0003577	0	0.0008034	0.001444	0.0003176	0.0004653	0.001587
555	d__Bacteria|p__Proteobacteria|c__Gammaproteobacteria|o__Enterobacterales|f__Pectobacteriaceae|g__Pectobacterium|s__Pectobacterium_carotovorum|t__Pectobacterium_carotovorum_subsp_carotovorum	subspecies	0	0	0	0	0.0002083	0	0.000178	0	0	0.0001661	0	0	0	0.0003155	0	0	0	0	0	0	0	0.0002689	0	0	0.0001806	0	0	0	0	0	0	0	0	5.361e-05	0	0	0	0	0	0	0	0	0	0	0	0	0
556	d__Bacteria|p__Proteobacteria|c__Gammaproteobacteria|o__Enterobacterales|f__Pectobacteriaceae|g__Dickeya|s__Dickeya_chrysanthemi	species	0	0	0.0003076	0	0	0.0007085	0.0002465	0	0.0003447	0	0	0	0.0002537	0	0.0008467	0	0	0	0	0	0	0	0	0	0	0	0	0	0	0	0	0	0	0	0	0	0	0	0.0001831	0	0.0002533	0	0	0	0.0002722	0	0
561	d__Bacteria|p__Proteobacteria|c__Gammaproteobacteria|o__Enterobacterales|f__Enterobacteriaceae|g__Escherichia	genus	0.4091	0.007511	0.009467	0.03528	0.02213	0.01881	0.01273	0.003096	0.02813	1.232	0.01378	1.281	0.03769	0.04114	0.1393	0.00228	0.3732	0.01735	0.01111	0.002625	0.003285	0.01139	0.006682	0.02674	0.0243	0.01163	0.06237	0.03391	0.2849	0.005471	0.04716	0.01335	0.01531	0.04948	0.002864	0.002441	0.00567	0.07073	0.01737	0.02259	0.00529	0.04415	0.005269	0.01541	0.1031	0.01053	0.04787
562	d__Bacteria|p__Proteobacteria|c__Gammaproteobacteria|o__Enterobacterales|f__Enterobacteriaceae|g__Escherichia|s__Escherichia_coli	species	0.3842	0.007019	0.008766	0.03293	0.02111	0.01717	0.01212	0.002911	0.02775	1.167	0.01248	1.205	0.03484	0.03973	0.1321	0.002084	0.3531	0.01672	0.01067	0.001654	0.002914	0.01068	0.006107	0.02557	0.02076	0.01092	0.0619	0.03198	0.2685	0.004869	0.04435	0.01306	0.01464	0.04672	0.001814	0.001413	0.004848	0.06739	0.01678	0.02166	0.003413	0.04073	0.004895	0.01473	0.1024	0.01001	0.04431
563	d__Bacteria|p__Proteobacteria|c__Gammaproteobacteria|o__Enterobacterales|f__Enterobacteriaceae|g__Shimwellia|s__Shimwellia_blattae	species	0.000157	0	0.0001709	0	0	0	0.000178	0	0	0.0002215	0	0	0.0001791	0.0001113	0.0002451	0	0.0002279	0.0001237	0	0	0	0.0001266	0	0	0.0001314	0	0	0.0001127	0.0003049	0	0	0	0.0002008	0.0002547	0	0	0	9.412e-05	0	0.000394	0	0.0001681	0	0.0001162	0	0.0001551	0
564	d__Bacteria|p__Proteobacteria|c__Gammaproteobacteria|o__Enterobacterales|f__Enterobacteriaceae|g__Escherichia|s__Escherichia_fergusonii	species	0.0005058	0	0	0.0002632	0.0001042	0	0	0	0	0.001108	0	0.00303	0.0004178	7.422e-05	0	0	0.0003856	0	0	0	0	0	0	0	0.002332	0	0	0.0001879	0.0007241	0	0	0	0	0.000764	0	0	0	0.0002039	0	0	0	0.001158	0	0	0	0	0.0001233
565	d__Bacteria|p__Proteobacteria|c__Gammaproteobacteria|o__Enterobacterales|f__Enterobacteriaceae|g__Atlantibacter|s__Atlantibacter_hermannii	species	0	0	0	0	0	0	0	0	0	0	0	0	0	0	0	0	0	0	0	0	0	0	0	0	0	0	0	0	0	0	0	0	0	0	0	0	0	0	0	0	0	0	0	0	0	0	0
566	d__Bacteria|p__Proteobacteria|c__Gammaproteobacteria|o__Enterobacterales|f__Enterobacteriaceae|g__Pseudescherichia|s__Pseudescherichia_vulneris	species	0	0	0	0	0	0	0	0	0	0	0	0	0	0	0	0	0	0	0	0	0	0	0	0	0	0	0	0	0	0	0	0	0	0	0	0	0	0	0	0	0	0	0	0	0	0	0
568	d__Bacteria|p__Proteobacteria|c__Gammaproteobacteria|o__Enterobacterales|f__Hafniaceae|g__Hafnia	genus	0.000157	6.56e-05	0.0002221	0	6.944e-05	0	0.0001369	0	9.574e-05	0.002511	0	4.914e-05	0.0003133	0.01147	0	0	0.0002629	0	0.003684	0	0	0	0.0002776	0	0.05664	0	0.0003146	0	0.0004764	0.0003513	0	0.0001211	0.0001116	0.0002815	0.0003898	0	0	0.0001255	0.0003255	0	0	0	0	0.0002989	0	0	0
569	d__Bacteria|p__Proteobacteria|c__Gammaproteobacteria|o__Enterobacterales|f__Hafniaceae|g__Hafnia|s__Hafnia_alvei	species	0	0	0	0	0	0	9.585e-05	0	0	0	0	0	0.0001343	0.000501	0	0	0	0	0.0008474	0	0	0	0	0	0.02007	0	0	0	0.0002477	0.0001673	0	0	0	0	0	0	0	0	0	0	0	0	0	0	0	0	0
570	d__Bacteria|p__Proteobacteria|c__Gammaproteobacteria|o__Enterobacterales|f__Enterobacteriaceae|g__Klebsiella	genus	0.002826	0.005362	0.8769	0.003846	0.003854	0.003816	0.3302	0.003836	0.04042	0.3406	0.002255	0.002424	0.3132	0.004992	0.002986	0.001425	0.006257	0.004683	0.001989	0.002158	0.001343	0.0165	0.001507	0.002473	0.007521	0.007121	0.01758	0.002085	0.002496	0.002008	0.0008584	0.001498	0.00328	0.1687	0.002305	0.001766	0.001812	1.54	0.006041	0.002435	0.1538	0.007267	0.002242	0.003221	0.003297	0.002774	0.002466
571	d__Bacteria|p__Proteobacteria|c__Gammaproteobacteria|o__Enterobacterales|f__Enterobacteriaceae|g__Klebsiella|s__Klebsiella_oxytoca	species	0.0002965	0.0002132	0.0007177	0.001053	0.0003993	0.0004992	0.001766	0	0.0008042	0.001015	0.0001775	0.0001802	0.002566	0.001132	0.0005347	0.0004809	0.0003155	0.0004418	0.0003132	0	9.998e-05	0.000174	0.000119	0.0001228	0.001642	0	0.0006118	0	0.0003811	8.365e-05	0	0	0.0003124	0.0004691	0	0	0	0.01496	0.0002644	0.0001829	0.0003726	0.0001868	0	0.0009132	0.0004235	0.0003102	0
573	d__Bacteria|p__Proteobacteria|c__Gammaproteobacteria|o__Enterobacterales|f__Enterobacteriaceae|g__Klebsiella|s__Klebsiella_pneumoniae	species	0.001203	0.002788	0.7431	0.0006882	0.0009895	0.0004509	0.02848	0.000673	0.03236	0.2917	0.0009587	0.00095	0.002074	0.0008721	0.0004456	0.0002315	0.003909	0.0005479	0.0003868	0.0003956	0	0.001028	0.0002578	0.0005962	0.0009196	0.0006192	0.002727	0.0004697	0.0004383	0.000435	0.0001309	0.0001665	0.001026	0.01289	0.000339	0.0004496	0.0004865	1.277	0.002888	0.0005207	0.01547	0.004801	0.00071	0.0007305	0.0003025	0.0007582	0.000709
574	d__Bacteria|p__Proteobacteria|c__Gammaproteobacteria|o__Enterobacterales|f__Enterobacteriaceae|g__Klebsiella|s__Klebsiella_pneumoniae|t__Klebsiella_pneumoniae_subsp_ozaenae	subspecies	0	0	0.0001538	0	0	0	0.0002328	0	9.574e-05	0	0	0	0	0	0	0	0	0	0	0	0	0	0	0	0	0	0	0	0	0	0	0	0	0	0	0	0	0.001051	0	0	0	0	0	0	0	0	0
575	d__Bacteria|p__Proteobacteria|c__Gammaproteobacteria|o__Enterobacterales|f__Enterobacteriaceae|g__Raoultella|s__Raoultella_planticola	species	0	0	0	0.0001012	0	0	0.0008489	0	0.0003064	0	0	0	0.0001641	0.009167	0	0	0	0	0	0	0	0	0	5.261e-05	0.00734	0	0	0	0	0	0	0	0	6.701e-05	0	0	0	0.000251	0.0001017	9.851e-05	1.49e-05	0	0	0	0	0	0
576	d__Bacteria|p__Proteobacteria|c__Gammaproteobacteria|o__Enterobacterales|f__Enterobacteriaceae|g__Klebsiella|s__Klebsiella_sp	species	0	0	0	0	0	0	0	0	0	0	0	0	0	0	0	0	0	0	0	0	0	0	0	0	0	0	0	0	0	0	0	0	0	0	0	0	0	0	0	0	0	0	0	0	0	0	0
579	d__Bacteria|p__Proteobacteria|c__Gammaproteobacteria|o__Enterobacterales|f__Enterobacteriaceae|g__Kluyvera	genus	0.0001395	0	0	0	0.000434	0	0.0004929	0	0	0.0001292	0	0	0.0001343	0.0004453	0	0	0.0001928	0	0	0	0	0	0	0	0.004861	0.0003317	0	0	0	0.000251	0	0	0	0	0	0	0	0.0001725	0.0001831	0	0	0	0	0	0	0	0
580	d__Bacteria|p__Proteobacteria|c__Gammaproteobacteria|o__Enterobacterales|f__Enterobacteriaceae|g__Kluyvera|s__Kluyvera_cryocrescens	species	0	0	0	0	0	0	0	0	0	0	0	0	0	0	0	0	0	0	0	0	0	0	0	0	0.0001806	0	0	0	0	0	0	0	0	0	0	0	0	0	0	0	0	0	0	0	0	0	0
581	d__Bacteria|p__Proteobacteria|c__Gammaproteobacteria|o__Enterobacterales|f__Morganellaceae|g__Morganella	genus	0.00225	0.0002624	0.0002563	0.0003441	0.0003125	0.0004187	0.001041	0.000387	0.000134	0.0002769	0.0008167	0	0.000567	0.000334	0.0004679	0.0002137	0.0005959	0.0003181	0.0006263	0.0002517	0	0.0005062	0.0003569	0.0006313	0.0003449	0.0002211	0.0002272	0.0002255	0.0006098	0.000435	0.0002619	0.0006659	0.0004017	0.0007237	0.0001864	0.000562	0	9.412e-05	0.0006306	0.0003659	0.0003428	0.0004671	0.0001868	0.0006309	0.0003781	0.0004136	0.0004161
582	d__Bacteria|p__Proteobacteria|c__Gammaproteobacteria|o__Enterobacterales|f__Morganellaceae|g__Morganella|s__Morganella_morganii	species	0.002232	0.0002624	0.0002563	0.0003441	0.0003125	0.0004187	0.001041	0.000387	0.000134	0.0002769	0.0008167	0	0.000567	0.000334	0.0004456	0.0002137	0.0005959	0.0003181	0.0006263	0.0002517	0	0.0005062	0.0003569	0.0006313	0.0003449	0.0002211	0.0002272	0.0002255	0.0006098	0.000435	0.0002619	0.0006659	0.0004017	0.0007237	0.0001864	0.000562	0	9.412e-05	0.0006306	0.0003659	0.0003428	0.0004671	0.0001868	0.0006309	0.0003781	0.0004136	0.0004161
583	d__Bacteria|p__Proteobacteria|c__Gammaproteobacteria|o__Enterobacterales|f__Morganellaceae|g__Proteus	genus	0.0002093	0.0003608	0.0003588	0	0.0003298	0.000161	0.0005614	0	0.0003447	0.0001292	0.0005681	0.0002621	0.0006565	0.0001299	0.0008467	0	0.0003505	0	0	0.001043	0	0.0002847	0.0008129	0.0003332	0	0.0002433	0.0002447	0	0.00101	0.0003681	0	0.0004086	0.0004017	0.0003619	5.085e-05	0.0004496	0.0006878	0.0001725	0.0007119	0.0003096	0.0001788	0.001345	0.0001308	0.0004317	0.000363	0	0.0003545
584	d__Bacteria|p__Proteobacteria|c__Gammaproteobacteria|o__Enterobacterales|f__Morganellaceae|g__Proteus|s__Proteus_mirabilis	species	0.0001395	0	0	0	0	0	0.0005203	0	0.0003447	0.0001108	0.0002486	0	0.0006118	7.422e-05	0	0	0	0	0	0.000935	0	0.0002689	0.0007138	0	0	0	0.0002098	0	0	0.0002844	0	0.0003935	0	0.0002278	0	0	0	0.0001412	0.0005899	0.0002674	0	0.001177	0	0.0003321	0	0	0
585	d__Bacteria|p__Proteobacteria|c__Gammaproteobacteria|o__Enterobacterales|f__Morganellaceae|g__Proteus|s__Proteus_vulgaris	species	0	0	0	0	0	0	0	0	0	0	0	0	0	0	0	0	0	0	0	0	0	0	0	0.0002104	0	0	0	0	0	0	0	0	0	0	0	0	0	0	0	0	0	0	0	0	0	0	0
586	d__Bacteria|p__Proteobacteria|c__Gammaproteobacteria|o__Enterobacterales|f__Morganellaceae|g__Providencia	genus	0.0004535	0.00041	0.0004614	0.0007692	0.0003472	0.0002898	0.000178	0	0.0004404	0.0002954	0.0002841	0	0.001015	0.0001484	0.0004679	0.0008014	0.0002279	7.069e-05	0.0004605	0.0007372	0.0006427	0.000348	0.0003965	0.0006313	0.0001478	0.0002875	0.0004894	0.00062	0.0004573	0.0007194	0.0004656	0	0.0003793	0.0007237	0	0.0005781	0.0004026	0.0002039	0.0004678	0.0003518	0.000149	0	0.0004484	0.001494	0.0006503	0.0003274	0.0004316
587	d__Bacteria|p__Proteobacteria|c__Gammaproteobacteria|o__Enterobacterales|f__Morganellaceae|g__Providencia|s__Providencia_rettgeri	species	0	0	0	0	0	0	0	0	0	0	0	0	0	0	0	0	0	0	0	0	0	0	0	0	0.000115	0	0	0	0	0	0	0	0	0	0	0	0	0	0	0	0	0	0	0	0	0	0
588	d__Bacteria|p__Proteobacteria|c__Gammaproteobacteria|o__Enterobacterales|f__Morganellaceae|g__Providencia|s__Providencia_stuartii	species	0	0	0	0	0	0	0	0	0	0	0	0	0	0	0	0	0	0	0	0	0	0	0	0	0	0	0	0	0	0	0	0	0	0.0003753	0	0	0	0	0	0	0	0	0	0	0	0	0
589	d__Bacteria|p__Proteobacteria|c__Gammaproteobacteria|o__Enterobacterales|f__Morganellaceae|g__Providencia|s__Providencia_sp	species	0	0	0	0	0	0	0	0	0	0	0	0	0	0	0	0	0	0	0	0	0	0	0	0	0	0	0	0	0	0	0	0	0	0	0	0	0	0	0	0	0	0	0	0	0	0	0
590	d__Bacteria|p__Proteobacteria|c__Gammaproteobacteria|o__Enterobacterales|f__Enterobacteriaceae|g__Salmonella	genus	0.002076	0.00182	0.001521	0.0009716	0.001771	0.001546	0.003464	0.0008581	0.001972	0.009858	0.00103	0.01029	0.002552	0.002357	0.001159	0.0005343	0.002033	0.001697	0.001142	0.0007372	0.001557	0.002183	0.0006146	0.001263	0.001708	0.0009288	0.001014	0.0007327	0.001886	0.001656	0.0006256	0.001907	0.001584	0.002627	0.0006441	0.001172	0.0009395	0.003796	0.001587	0.001492	0.0007749	0.0009902	0.001252	0.0009464	0.001422	0.001413	0.001464
599	d__Bacteria|p__Proteobacteria|c__Gammaproteobacteria|o__Enterobacterales|f__Enterobacteriaceae|g__Salmonella|s__Salmonella_sp	species	0	0	0	0	0	0	0	0	0	0	0	0	0	0	0	0	0	0	0	0	0	0	0	0	0	0	0	0	0	0	0	0	0	0	0	0	0	0	0	0	0	0	0	0	0	0	0
613	d__Bacteria|p__Proteobacteria|c__Gammaproteobacteria|o__Enterobacterales|f__Yersiniaceae|g__Serratia	genus	0.002634	0.003099	0.003349	0.004393	0.005712	0.004138	0.005107	0.003601	0.004672	0.005871	0.002841	0.002588	0.00376	0.003526	0.004612	0.0026	0.004031	0.006751	0.003739	0.003488	0.002071	0.007672	0.002379	0.002823	0.004056	0.002123	0.003304	0.00201	0.003011	0.004618	0.001702	0.003405	0.004686	0.002614	0.002915	0.003597	0.002818	0.003373	0.005309	0.005418	0.002742	0.003195	0.003195	0.003337	0.004446	0.005032	0.002235
614	d__Bacteria|p__Proteobacteria|c__Gammaproteobacteria|o__Enterobacterales|f__Yersiniaceae|g__Serratia|s__Serratia_liquefaciens	species	0	0	0.0001367	0	0.0005729	0	5.477e-05	0	9.574e-05	0	0	0	0.000373	0	0	0	0	0	0	0	0	0.001329	0	0	0.0001806	0	0	0	0.0001715	0.0002175	0	0	0	0	0	0	0	0	0	0	0	0	0	0	0	0	0
615	d__Bacteria|p__Proteobacteria|c__Gammaproteobacteria|o__Enterobacterales|f__Yersiniaceae|g__Serratia|s__Serratia_marcescens	species	0.000593	0.0006724	0.001008	0.000749	0.0005902	0.001159	0.0009174	0.0008076	0.001053	0.0012	0.0006569	0.0005897	0.0007759	0.001243	0.001025	0.0006233	0.0007537	0.0009897	0.0007	0.0002697	0.0002	0.0005853	0.0006543	0.0004735	0.000312	0.0002875	0.0005069	0.0001691	0.0007432	0.000686	0.0004947	0.0005448	0.0007141	0.0002412	0.0008644	0.0007708	0.000302	0.001474	0.0006306	0.0008725	0.0004471	0.0005605	0.0005045	0.0007139	0.0004083	0.000517	0.0005394
616	d__Bacteria|p__Proteobacteria|c__Gammaproteobacteria|o__Enterobacterales|f__Yersiniaceae|g__Serratia|s__Serratia_sp	species	0	0	0	0	0	0	0	0	0	0	0	0	0	0	0	0	0	0	0	0	0	0	0	0	0	0	0	0	0	0	0	0	0	0	0	0	0	0	0	0	0	0	0	0	0	0	0
620	d__Bacteria|p__Proteobacteria|c__Gammaproteobacteria|o__Enterobacterales|f__Enterobacteriaceae|g__Shigella	genus	0.001709	0.0001312	0	0.0003239	0.0003125	0	0.0002328	0	0	0.00744	0	0.01224	0.0003133	0.0002041	0.0004011	0	0.001385	0	9.21e-05	0	0	0.0001266	0	0.0001754	9.853e-05	0	0	0.0002067	0.002839	0	0.0001164	0	0	0.0006969	0	0	0	0.0006431	0	0.0001126	0	0.0002242	0	0.000166	9.074e-05	0	0.0004932
621	d__Bacteria|p__Proteobacteria|c__Gammaproteobacteria|o__Enterobacterales|f__Enterobacteriaceae|g__Shigella|s__Shigella_boydii	species	0.0003837	4.92e-05	0	0	0.0001042	0	0.0001232	0	0	0.0008677	0	0.001753	0	9.278e-05	0.0002005	0	0.0003155	0	0	0	0	0	0	0	0	0	0	0	0.000362	0	2.91e-05	0	0	0.0001742	0	0	0	9.412e-05	0	2.814e-05	0	5.605e-05	0	0	0	0	7.706e-05
622	d__Bacteria|p__Proteobacteria|c__Gammaproteobacteria|o__Enterobacterales|f__Enterobacteriaceae|g__Shigella|s__Shigella_dysenteriae	species	0.0006453	0	0	8.097e-05	6.944e-05	0	0	0	0	0.002788	0	0.006912	0.0001194	0.0001113	0.000156	0	0.000333	0	0	0	0	0	0	7.014e-05	3.284e-05	0	0	0.0001691	0.001505	0	0	0	0	0.0003083	0	0	0	0.0002667	0	0	0	9.341e-05	0	0	0	0	0.000262
623	d__Bacteria|p__Proteobacteria|c__Gammaproteobacteria|o__Enterobacterales|f__Enterobacteriaceae|g__Shigella|s__Shigella_flexneri	species	0.0002616	3.28e-05	0	0	0	0	0	0	0	0.0024	0	0.001261	0.0001044	0	4.456e-05	0	0.0002629	0	1.842e-05	0	0	0	0	5.261e-05	0	0	0	0	0.0002477	0	4.365e-05	0	0	9.382e-05	0	0	0	0.0001255	0	0	0	5.605e-05	0	0	0	0	7.706e-05
624	d__Bacteria|p__Proteobacteria|c__Gammaproteobacteria|o__Enterobacterales|f__Enterobacteriaceae|g__Shigella|s__Shigella_sonnei	species	8.721e-05	0	0	0	0	0	0	0	0	0.0001846	0	0.0003931	1.492e-05	0	0	0	0.0001402	0	0	0	0	0	0	0	0	0	0	0	5.717e-05	0	0	0	0	0	0	0	0	3.137e-05	0	0	0	0	0	0	0	0	0
626	d__Bacteria|p__Proteobacteria|c__Gammaproteobacteria|o__Enterobacterales|f__Morganellaceae|g__Xenorhabdus	genus	0.0004186	0.0004756	0.0004272	0.0004453	0.0005555	0.0007407	0.001082	0.0004543	0.0004787	0.0004061	0.0002663	0.0004914	0.0006118	0.0003155	0.0005347	0.0001425	0.0004557	0.0005479	0.0007	0.0004675	0.0004285	0.0004271	0.0002776	0.0005086	0.0004105	0.0002875	0.0005943	0.0004321	0.0008765	0.0005187	0.0003492	0.0008929	0.0004909	0.0005227	0.0008475	0.000835	0.00109	0.0004706	0.0007323	0.0008021	0.0004173	0.001028	0.0002055	0.0004981	0.0005293	0.0006376	0.0006627
628	d__Bacteria|p__Proteobacteria|c__Gammaproteobacteria|o__Enterobacterales|f__Morganellaceae|g__Xenorhabdus|s__Xenorhabdus_nematophila	species	0	0	0	0	0	0	0	0	0	0	0	0	0	0	0	0	0	0	0	0	0	0	0	0	0	0.0001327	0	0	0.0004192	0	0	0	0	0	0	0	0.0001174	0	0	0	0	0	0	0	0.0001512	0	0
629	d__Bacteria|p__Proteobacteria|c__Gammaproteobacteria|o__Enterobacterales|f__Yersiniaceae|g__Yersinia	genus	0.001622	0.001591	0.001692	0.001215	0.001441	0.001965	0.002054	0.0018	0.0008234	0.0009784	0.001349	0.001998	0.001597	0.002004	0.001849	0.001086	0.001402	0.001184	0.001418	0.001223	0.001928	0.001424	0.00115	0.001385	0.004007	0.0009067	0.001031	0.001108	0.001505	0.00169	0.0006547	0.001801	0.001517	0.002922	0.001458	0.002023	0.001543	0.001976	0.00181	0.001829	0.001922	0.001924	0.001476	0.001444	0.001391	0.001172	0.002065
630	d__Bacteria|p__Proteobacteria|c__Gammaproteobacteria|o__Enterobacterales|f__Yersiniaceae|g__Yersinia|s__Yersinia_enterocolitica	species	0.0001919	0	0.000188	0	0.0001215	0.0008212	0.0002465	0	0	0.0001477	0.000142	0	0.0003283	0.0007422	0	0	0	0.0001944	9.21e-05	8.99e-05	0	0	0	0	0.0002135	0	0	0	0	0.0002844	0	0	0	0.0007506	0	0.000289	0	0.0002824	0.0003255	0	0	0	0	0	0.0003478	0	0
631	d__Bacteria|p__Proteobacteria|c__Gammaproteobacteria|o__Enterobacterales|f__Yersiniaceae|g__Yersinia|s__Yersinia_intermedia	species	0	0	0	0	0	0	0	0	0	0	0	0	0	0	0	0	0	0	0	0	0	0	0	0	0	0	0	0	0	0	0	0	0	0	0	0	0	0	0	0	0	0	0	0	0	0	0
632	d__Bacteria|p__Proteobacteria|c__Gammaproteobacteria|o__Enterobacterales|f__Yersiniaceae|g__Yersinia|s__Yersinia_pestis	species	0	0	0	0	0	0	0	0	0	0	0	0	0.0001791	0	0	0	0	0	0	0	0	0	0	0	0	0	0	0	0	0	0	0	0	2.681e-05	0	0	0	0.0001098	0	0	0	0	0	0	0	0	0
633	d__Bacteria|p__Proteobacteria|c__Gammaproteobacteria|o__Enterobacterales|f__Yersiniaceae|g__Yersinia|s__Yersinia_pseudotuberculosis	species	0	0	0	0	0	0	0	0	0	0	0	0	0	5.567e-05	0	0	0	0	0	0	0	0	0	0	0	0	0	0	0	0	0	0	0	0	0	0	0	0	0	0	0	0	0	0	0	0	0
635	d__Bacteria|p__Proteobacteria|c__Gammaproteobacteria|o__Enterobacterales|f__Hafniaceae|g__Edwardsiella	genus	0.0005058	0.0004592	0.001025	0.0003846	0.0008333	0.001449	0.001397	0.0003029	0.0007851	0.001846	0.0008522	0.0002621	0.001209	0.0008536	0.001337	0.0002671	0.001192	0.001361	0.0005526	0.001115	0.0008998	0.0008542	0.0008129	0.0005962	0.002233	0.0006413	0.000437	0.0005636	0.0005717	0.00087	0.0003783	0.0006357	0.00145	0.0013	0.0008814	0.0006423	0.001007	0.000549	0.001485	0.0008021	0.002161	0.001868	0.0006353	0.0009132	0.0009074	0.0008444	0.0002774
636	d__Bacteria|p__Proteobacteria|c__Gammaproteobacteria|o__Enterobacterales|f__Hafniaceae|g__Edwardsiella|s__Edwardsiella_tarda	species	0	0	5.126e-05	0	0	0	0	0	0	0	0	0	0	0.000167	0	0	0	0	0	0	0	0.0002373	0	0.0001929	0.001839	0	5.244e-05	0	0	0	0	0	0.0003793	0.0006299	0	0	0	0.0001882	0	0	0.001401	0	0	0	0	0	0
637	d__Bacteria|p__Proteobacteria|c__Gammaproteobacteria|o__Enterobacterales|f__Morganellaceae|g__Arsenophonus	genus	0	0	0	0	0.0003125	0	0	0	0	0.0001108	0	0	0	0	0.0002005	0	0	8.836e-05	0	0	0	0.0002847	0	0	0	0	0	0.0004509	0	0.000251	0	0	0	8.042e-05	0	0	0	0.000298	0	0	0	0	0.0001682	0	0	0	0
638	d__Bacteria|p__Proteobacteria|c__Gammaproteobacteria|o__Enterobacterales|f__Morganellaceae|g__Arsenophonus|s__Arsenophonus_nasoniae	species	0	0	0	0	0	0	0	0	0	0	0	0	0	0	0	0	0	0	0	0	0	0	0	0	0	0	0	0	0	0	0	0	0	0	0	0	0	0	0	0	0	0	0	0	0	0	0
641	d__Bacteria|p__Proteobacteria|c__Gammaproteobacteria|o__Vibrionales|f__Vibrionaceae	family	0.003785	0.004411	0.003811	0.005546	0.005017	0.005121	0.006449	0.002221	0.004059	0.002529	0.004829	0.001769	0.007088	0.006161	0.006105	0.002725	0.004189	0.005054	0.003463	0.004153	0.002585	0.004619	0.004957	0.004612	0.007849	0.003583	0.003793	0.0031	0.00484	0.006492	0.003274	0.005252	0.005757	0.007224	0.004	0.004737	0.00708	0.002588	0.006143	0.005347	0.00681	0.006726	0.003008	0.003603	0.00431	0.004205	0.002697
642	d__Bacteria|p__Proteobacteria|c__Gammaproteobacteria|o__Aeromonadales|f__Aeromonadaceae|g__Aeromonas	genus	0.002878	0.003624	0.005314	0.004575	0.006614	0.004026	0.008147	0.003584	0.00517	0.005243	0.002645	0.003079	0.004879	0.006328	0.005281	0.001834	0.004504	0.009791	0.004513	0.003182	0.002771	0.007736	0.002915	0.003384	0.002496	0.002455	0.003461	0.001916	0.002915	0.004618	0.001746	0.004132	0.005489	0.002895	0.002322	0.003581	0.003171	0.002729	0.007343	0.005235	0.00453	0.005063	0.004054	0.003636	0.00428	0.005032	0.002312
644	d__Bacteria|p__Proteobacteria|c__Gammaproteobacteria|o__Aeromonadales|f__Aeromonadaceae|g__Aeromonas|s__Aeromonas_hydrophila	species	0.0008023	0.001197	0.001008	0.000587	0.001094	0.0009017	0.001123	0.001127	0.0009383	0.0006461	0.0004439	0.0008518	0.0009997	0.0009835	0.0007353	0.0006233	0.000964	0.001608	0.0008289	0.0003776	0.000957	0.001803	0.0002578	0.0005787	0.0003777	0.0003538	0.0005594	0.0001503	0.0004002	0.0007362	0.0001309	0.001135	0.001049	0.0003351	0.0003051	0.0006263	0.0009059	0.001286	0.0008747	0.0009428	0.0005365	0.0009341	0.0008968	0.0008634	0.0008167	0.0006893	0.0005394
645	d__Bacteria|p__Proteobacteria|c__Gammaproteobacteria|o__Aeromonadales|f__Aeromonadaceae|g__Aeromonas|s__Aeromonas_salmonicida	species	0.0002965	0.000164	0.0004955	0.0003441	0.0002604	0.0005797	0.0006299	0.0001514	0.0005936	0.00048	0	6.552e-05	0.0004775	0.0003155	0.0004902	0	0.0005784	0.0008836	0	0.0005933	9.998e-05	0.000522	0.0003965	0.0002981	6.569e-05	0	0.0002622	0.0002067	0.0002477	0.0002677	0.0001891	0.0003178	0.0003124	0.0001474	0.000322	0.0001766	0.0002013	0.0001569	0.0009154	0.0005488	0.001758	0.0009341	0.0001495	0.0002657	0.0002722	0.0003274	0.0003545
648	d__Bacteria|p__Proteobacteria|c__Gammaproteobacteria|o__Aeromonadales|f__Aeromonadaceae|g__Aeromonas|s__Aeromonas_caviae	species	0	0	0.0001709	0	0	0	0.0006709	0	9.574e-05	0	0	0	0.0002387	0	0	0	0	0	0	0	0	0	0	0	0	0	0	0	0	0	0	0	0	0	0	0	0	0	0	0.0001267	0	0	0	0	0	0	0
651	d__Bacteria|p__Proteobacteria|c__Gammaproteobacteria|o__Aeromonadales|f__Aeromonadaceae|g__Aeromonas|s__Aeromonas_media	species	0	0	0	0	0	0	0.000178	0	0	0	0	0	0	0	0	0	0	0	0	0	0	0	0	0	0	0	0	0	0	0	0	0	0	0	0	0	0	0	0	0	0	0	0	0	0	0	0
652	d__Bacteria|p__Proteobacteria|c__Gammaproteobacteria|o__Aeromonadales|f__Aeromonadaceae|g__Aeromonas|s__Aeromonas_schubertii	species	0.0002267	0	0.000393	0.0003644	0.0002951	0.0001127	0.0004108	0	0.0002106	0.0004246	0	0.0002785	0.0003283	0.0004639	0.0006239	0	0.0004732	0.0006892	0.0006631	0	0	0.0002847	0	0.0003683	0	0	0.0003146	0	0.0001334	0.0003012	0	0	0.0004463	0.0001206	0	0.0002248	0.0005201	0	0.0005899	0.0005629	0.000313	0.0002429	0.0005792	0.0002158	0.0004537	0.0005859	0
654	d__Bacteria|p__Proteobacteria|c__Gammaproteobacteria|o__Aeromonadales|f__Aeromonadaceae|g__Aeromonas|s__Aeromonas_veronii	species	0.0002616	0.0003116	0.0004272	0.0003239	0.0009375	0.0003865	0.0008216	0.000673	0.0004979	0.0005354	0.0003728	0.0004259	0.0004178	0.0008721	0.0007575	0	0.0005784	0.001467	0.0004974	0.0001978	0.0004856	0.0004271	0.0004362	0.0003157	0.0001478	0.0005308	0.0005419	0.000263	0.0004383	0.0005688	0.0002037	0.0004692	0.0007587	0.0002815	0.000322	0.0005781	0.0002852	0.0001725	0.0009967	0.0006051	0.0003875	0.0004857	0.0004484	0.0005313	0.0003478	0.0005859	0.0003545
657	d__Bacteria|p__Proteobacteria|c__Gammaproteobacteria|o__Vibrionales|f__Vibrionaceae|g__Photobacterium	genus	0.0005407	0.0005904	0.0003759	0.0008299	0.0007291	0.0005475	0.001068	0.0002524	0.0002681	0.0003138	0.0003906	0.0001474	0.0009102	0.0005938	0.0006016	0.0003028	0.0003681	0.0007776	0.0004974	0.0001259	0.0002	0.0006169	0.0005155	0.0005962	9.853e-05	0.0004423	0.0005943	0.0002818	0.000343	0.0007362	0.0003201	0.0004086	0.001093	0.0006433	0.0004237	0.0005781	0.001208	0.0003294	0.0006916	0.0006473	0.0002086	0.0004857	0.0002242	0.0004483	0.0005596	0.0005687	0.0002312
662	d__Bacteria|p__Proteobacteria|c__Gammaproteobacteria|o__Vibrionales|f__Vibrionaceae|g__Vibrio	genus	0.00286	0.002968	0.002905	0.004028	0.003732	0.003961	0.004614	0.001598	0.003466	0.001865	0.003835	0.001261	0.005163	0.004825	0.004902	0.002137	0.003576	0.003729	0.002487	0.00374	0.002242	0.003369	0.003827	0.003016	0.007636	0.002676	0.00257	0.001804	0.003849	0.005003	0.002488	0.004253	0.004173	0.006004	0.003051	0.00326	0.005066	0.002008	0.004373	0.003842	0.005901	0.005829	0.002373	0.002773	0.003025	0.00336	0.002296
663	d__Bacteria|p__Proteobacteria|c__Gammaproteobacteria|o__Vibrionales|f__Vibrionaceae|g__Vibrio|s__Vibrio_alginolyticus	species	0	0	0	0	0	0	0	0	0	0	0	0	0	0	0	0	0	0	0	0	0	0	0	0	0	0	0	0	0	0	0	0	0	0	0	0	0	0	0	0	0	0	0	0	0	0	0
666	d__Bacteria|p__Proteobacteria|c__Gammaproteobacteria|o__Vibrionales|f__Vibrionaceae|g__Vibrio|s__Vibrio_cholerae	species	0	0	0	0	0	0	0	0	0	0	0	0	0.0001641	0	0	0	0.000298	0	0	0	0	0	0	0	0	0	0	0	0	0.0001506	0	0	0	0	0	0	0	0	0	0.0001407	0	0	0	0.0001328	0	0	0
668	d__Bacteria|p__Proteobacteria|c__Gammaproteobacteria|o__Vibrionales|f__Vibrionaceae|g__Aliivibrio|s__Aliivibrio_fischeri	species	0	0	0	0	0	0	0	0	0	0	0	0	0	0	0	0	0	0	0	0	0	0	0	0	0	0	0	0	0	0	0	0	0	0	0	0	0	0	0	0	0	0	0	0	0	0	0
669	d__Bacteria|p__Proteobacteria|c__Gammaproteobacteria|o__Vibrionales|f__Vibrionaceae|g__Vibrio|s__Vibrio_harveyi	species	0	0	0	0	0	0	0	0	0	0	0	0	0	0	0	0	0	0	0	0	0	0	0	0	0	0	0	0	0	0	0	0	0	0	0	0	0	0	0	0	0	0	0	0	0	0	0
670	d__Bacteria|p__Proteobacteria|c__Gammaproteobacteria|o__Vibrionales|f__Vibrionaceae|g__Vibrio|s__Vibrio_parahaemolyticus	species	0	0	0	0	0	0	0	0	0	0	0	0	0	0	0.0002674	0	0	0	0	0	0	0	0	0	0	0	0	0	0	0	0	0	0	0.0003485	0	0	0	0.0006902	0	0	0	0	0.0004484	0.0003653	0	0	0
672	d__Bacteria|p__Proteobacteria|c__Gammaproteobacteria|o__Vibrionales|f__Vibrionaceae|g__Vibrio|s__Vibrio_vulnificus	species	0	0	0	0	0.0002778	0.0002898	0.0002465	0	0	0	0	0	0.0002238	0	0	0	0	0.0003888	0	0	0	0.0001898	0	0	0	0	0	0	0.0005907	0.0002844	0	0.0009081	0.0004686	0.0003217	0.0002203	0	0.0002013	0	0.0002848	0	0	0	0	0.0001992	0	0	0
673	d__Bacteria|p__Proteobacteria|c__Gammaproteobacteria|o__Vibrionales|f__Vibrionaceae|g__Grimontia|s__Grimontia_hollisae	species	0	0	0	0	0	0.0005314	9.585e-05	0	0	0	0	0	0	0.0001856	0.0002005	0	0	0	0	0	0	0	0	0	0	0	0	0	0.0001906	0	0	0	0	0	0	0	0	0	0.0003661	0	0	0	0	0	0	0.0001379	0
674	d__Bacteria|p__Proteobacteria|c__Gammaproteobacteria|o__Vibrionales|f__Vibrionaceae|g__Vibrio|s__Vibrio_mimicus	species	0	0	0	0	0	0	0	0	0	0	0	0	0	0	0	0	0	0	0	0	0	0	0	0	0	0	0	0	0	0	0	0	0	0	0	0	0	0	0	0	0	0	0	0	0	0	0
676	d__Bacteria|p__Proteobacteria|c__Gammaproteobacteria|o__Vibrionales|f__Vibrionaceae|g__Vibrio|s__Vibrio_fluvialis	species	0.0003488	0	0	0	0	0.000161	0.0003423	0	0.0005744	0	0	0	0.0002984	0	0.0002228	0	0.0002454	0.0005655	0	0	0	0	0	0	0	0	0.0002098	0	0	0.0001673	0	0	0.0003347	0.0001474	0.0003559	0	0.0001007	0	0.0003661	8.443e-05	0	0	0	0.0004317	0	0	0
680	d__Bacteria|p__Proteobacteria|c__Gammaproteobacteria|o__Vibrionales|f__Vibrionaceae|g__Vibrio|s__Vibrio_campbellii	species	0	0	0	0	0	0	0	0	0	0	0	0	0	0	0	0	0	0	0	0	0	0	0	0	0	0	0	0	0	0	0	0	0	0	0	0	0	0	0	0	0	0	0	0	0	0	0
687	d__Bacteria|p__Proteobacteria|c__Gammaproteobacteria|o__Vibrionales|f__Vibrionaceae|g__Vibrio|s__Vibrio_gazogenes	species	0	0	0	0	0	0	0	0	0	0	0	0	0	0	0	0	0	0	0	0	0	0	0	0	0	0	0	0	0	0	0	0	0	0	0	0	0	0	0	0	0	0	0	0	0	0	0
689	d__Bacteria|p__Proteobacteria|c__Gammaproteobacteria|o__Vibrionales|f__Vibrionaceae|g__Vibrio|s__Vibrio_mediterranei	species	0	0	0	0	0	0	0	0	0	0	0	0	0	0	0	0	0	0	0	0	0	0	0	0	0	0	0	0	0	0	0	0	0	0.0002144	0	0	0	0	0	0	0	0	0	0	0	0	0
691	d__Bacteria|p__Proteobacteria|c__Gammaproteobacteria|o__Vibrionales|f__Vibrionaceae|g__Vibrio|s__Vibrio_natriegens	species	0	0	0	0	0	0	0	0	0	0	0	0	0	0	0	0	0	0	0	0	0	0	0	0	0	0	0	0	0	0	0	0	0	0	0	0	0	0	0	0	0	0	0	0	0	0	0
702	d__Bacteria|p__Proteobacteria|c__Gammaproteobacteria|o__Enterobacterales|g__Plesiomonas	genus	0	0	0	0	0	0	0	0	0	0	0	0	0.0005372	0	0	0	0	0	0	0	0	0	0	0	0	0	0	0	0	0.0003012	0	0	0	0.0001072	0	0	0	0	0	0	0	0	0	0	0	0	0
703	d__Bacteria|p__Proteobacteria|c__Gammaproteobacteria|o__Enterobacterales|g__Plesiomonas|s__Plesiomonas_shigelloides	species	0	0	0	0	0	0	0	0	0	0	0	0	0.0005372	0	0	0	0	0	0	0	0	0	0	0	0	0	0	0	0	0.0003012	0	0	0	0.0001072	0	0	0	0	0	0	0	0	0	0	0	0	0
712	d__Bacteria|p__Proteobacteria|c__Gammaproteobacteria|o__Pasteurellales|f__Pasteurellaceae	family	0.003262	0.008117	0.003554	0.004575	0.004166	0.004799	0.004327	0.001783	0.003351	0.002289	0.01619	0.001818	0.0197	0.00527	0.006239	0.004488	0.009745	0.004436	0.005895	0.002733	0.00527	0.01546	0.003212	0.02171	0.01989	0.06015	0.004125	0.01946	0.003163	0.005521	0.03997	0.0125	0.004619	0.008176	0.00639	0.003742	0.02852	0.1109	0.006102	0.004039	0.003919	0.01592	0.05753	0.003088	0.003252	0.008048	0.006874
713	d__Bacteria|p__Proteobacteria|c__Gammaproteobacteria|o__Pasteurellales|f__Pasteurellaceae|g__Actinobacillus	genus	0.0004186	0.000656	0.0005468	0.0009109	0.0008333	0.001192	0.0006025	0	0.0005362	0.0001846	0.001332	0	0.0008654	0.0005752	0.0009135	0.0004096	0.001052	0.0004772	0.0006447	0.0002697	0.0001714	0.0007435	0.0005948	0.0005612	0.0003777	0.0006413	0.0002272	0.00109	0	0.001221	0.0004219	0.0003481	0.0008926	0.0003753	0.0008983	0.0005139	0.000453	0.000251	0.001078	0.0005629	0.0002384	0.0007099	0.0005979	0.001129	0.0004537	0.001017	0.0003853
714	d__Bacteria|p__Proteobacteria|c__Gammaproteobacteria|o__Pasteurellales|f__Pasteurellaceae|g__Aggregatibacter|s__Aggregatibacter_actinomycetemcomitans	species	0	0	0	0	0	0	0.000178	0	0.0001532	0	0.0004439	0	0.000194	0	0	0	0.0002629	0	0	0	0	0	0	3.507e-05	0.0001478	4.423e-05	0	0	0	0	0.0001164	0	0	0.0001876	0	0	0.0001678	0.0001255	0	0	0	3.736e-05	0.0001682	0	0	0	0
715	d__Bacteria|p__Proteobacteria|c__Gammaproteobacteria|o__Pasteurellales|f__Pasteurellaceae|g__Actinobacillus|s__Actinobacillus_pleuropneumoniae	species	0	0.0001476	0	0	0	0	0	0	0	0	0.0001953	0	0.0002089	0	0	0	0	0	0	0	0	0	0	0	1.642e-05	0	0	0	0	0	1.455e-05	0.0001211	0	0	0	0	0	3.137e-05	0	0	0	0.0002616	0.0002803	0	0	0	0.0003083
716	d__Bacteria|p__Proteobacteria|c__Gammaproteobacteria|o__Pasteurellales|f__Pasteurellaceae|g__Actinobacillus|s__Actinobacillus_suis	species	0	0	0	0	0	0	0	0	0	0	0	0	0	0	0	0	0	0	0	0	0	0	0	0	0	0.000199	0	0	0	0	0	0	0	0	0	0	0	4.706e-05	0	0	0	0	0	0	0	0	1.541e-05
718	d__Bacteria|p__Proteobacteria|c__Gammaproteobacteria|o__Pasteurellales|f__Pasteurellaceae|g__Actinobacillus|s__Actinobacillus_equuli	species	0	0	0	0	0	0	0	0	0	0	0	0	0	0	0	0	0	0	0	0	0	0	0	0	0	0	0	0	0	0	0	0	0	0	0	0	0	0.0001255	0	0	0	0	0.0001868	0	0	0	0
724	d__Bacteria|p__Proteobacteria|c__Gammaproteobacteria|o__Pasteurellales|f__Pasteurellaceae|g__Haemophilus	genus	0.001674	0.004805	0.0007177	0.001113	0.0005902	0.001578	0.001109	0.0003197	0.001053	0.0007384	0.01133	0.0005897	0.01576	0.002932	0.003364	0.002725	0.005942	0.001555	0.003058	0.0005214	0.002585	0.01025	0.00111	0.01571	0.01762	0.05538	0.002237	0.01548	0.001486	0.0009369	0.03704	0.009656	0.0006694	0.005321	0.00278	0.0007868	0.0249	0.1057	0.002075	0.001449	0.002265	0.01321	0.05372	0.0002657	0.0006201	0.004722	0.004208
726	d__Bacteria|p__Proteobacteria|c__Gammaproteobacteria|o__Pasteurellales|f__Pasteurellaceae|g__Haemophilus|s__Haemophilus_haemolyticus	species	6.977e-05	0.000164	0	4.049e-05	0	0	0	0	3.83e-05	0	0.0003906	3.276e-05	0.0004029	0.000167	0.0001782	0.0001781	0.000298	1.767e-05	0.0001842	0	7.142e-05	0.0004588	0	0.0006138	0.0007061	0.003118	0.0002098	0.00062	0	0	0.001324	0.0003178	0	0.0002815	8.475e-05	9.635e-05	0.0008724	0.003106	0	0	7.451e-05	0.000411	0.001906	0	0	0.0001379	0.0002312
727	d__Bacteria|p__Proteobacteria|c__Gammaproteobacteria|o__Pasteurellales|f__Pasteurellaceae|g__Haemophilus|s__Haemophilus_influenzae	species	0.0002965	0.0002132	0.0001538	6.073e-05	0	0.0001288	0.0001232	0	0	0	0.0007279	0	0.0005073	0.0005567	0.0001782	7.124e-05	0.0003681	8.836e-05	3.684e-05	0	0.0006713	0.0002689	0	0.0008768	0.0006076	0.002698	0.0001224	0.0006764	0	0.0001338	0.0009603	0.0003027	0	0.0005629	0.0001186	0.0002248	0.0008891	0.003074	0.0001627	0.0001548	0.0001043	0.0002429	0.001271	0	0	0.0001206	7.706e-05
729	d__Bacteria|p__Proteobacteria|c__Gammaproteobacteria|o__Pasteurellales|f__Pasteurellaceae|g__Haemophilus|s__Haemophilus_parainfluenzae	species	0.001064	0.003116	0.000188	0.0006882	0.0001736	0.0009823	0.0003971	0	0.000383	0.0003877	0.009374	0.000475	0.0137	0.001095	0.002518	0.00203	0.004715	0.00106	0.002432	1.798e-05	0.001614	0.008795	0.0004759	0.00619	0.01507	0.04587	0.001468	0.01311	0.0007813	0.0005521	0.03226	0.007991	0.0001562	0.003659	0.001847	0.0002409	0.02156	0.09369	0.000956	0.0006051	0.001878	0.01194	0.04736	0	0.0002722	0.00355	0.001634
730	d__Bacteria|p__Proteobacteria|c__Gammaproteobacteria|o__Pasteurellales|f__Pasteurellaceae|g__Haemophilus|s__[Haemophilus]_ducreyi	species	0	0	0	0	0	0	0	0	0.0004021	0	0	0	0	0.0008721	0	7.124e-05	0	0.0002297	0	0.0002877	0	0	0	0.000263	0	0	0.0001398	0.0001315	0	0.0002008	8.73e-05	0.0002422	2.231e-05	0.0001742	0	0	0	6.274e-05	0	0	0	0	3.737e-05	0	0.0001059	0.0002757	0
731	d__Bacteria|p__Proteobacteria|c__Gammaproteobacteria|o__Pasteurellales|f__Pasteurellaceae|g__Histophilus|s__Histophilus_somni	species	0	0	0	0.0002227	0	0	0	0	0	0	0	0	0.0001641	0	0	0	0	0	0	0.0002158	0	0	5.948e-05	0.0002455	8.211e-05	4.423e-05	0.0001049	0.0001127	0	0.0002008	0.0001164	0.0004086	0.0001785	0.0002949	0	0	0.000302	9.412e-05	0.0002238	0	0.0002086	0	0	0	0.0001815	0.0003619	0
732	d__Bacteria|p__Proteobacteria|c__Gammaproteobacteria|o__Pasteurellales|f__Pasteurellaceae|g__Aggregatibacter|s__Aggregatibacter_aphrophilus	species	0.0001046	0.0005576	0	0	0	0	6.846e-05	0	0	0	0.0001243	0	0.0002089	0	0.000156	0	0.0002804	0	0.000221	0	7.142e-05	0.0002847	7.931e-05	0.001526	0.000312	0.0005971	0.0002098	0.0004697	0	0.0003012	0.0004219	0.0001211	0	0.0001072	0.0002034	0.0002088	0.000453	0.001349	0.0001424	8.443e-05	0	0.0003923	0.0003924	0	0	3.447e-05	9.248e-05
735	d__Bacteria|p__Proteobacteria|c__Gammaproteobacteria|o__Pasteurellales|f__Pasteurellaceae|g__Haemophilus|s__Haemophilus_parahaemolyticus	species	0	0	0	0	0	0	0	0	0	0	0	0	0	0	0	0	0	0	0	0	0	0	0	0	0	0	0	0	0	0	0	0	0	0	0	0	0	0	0	0	0	0	0	0	0	0	0
736	d__Bacteria|p__Proteobacteria|c__Gammaproteobacteria|o__Pasteurellales|f__Pasteurellaceae|g__Haemophilus|s__Haemophilus_paraphrohaemolyticus	species	0	0	0	0	0	0	0	0	0	0	0	0	0	0	0	0	0	0	0	0	0	0	0	0	0	0	0	0	0	0	0	0	0	0	0	0	0	0	0	0	0	0	0	0	0	0	0
738	d__Bacteria|p__Proteobacteria|c__Gammaproteobacteria|o__Pasteurellales|f__Pasteurellaceae|g__Glaesserella|s__Glaesserella_parasuis	species	0	0	0	0	0	0	0	0	0	0	0.0002131	0	0.0001492	0	0	0	0	0	0	0	0	0	0	0	0	8.846e-05	0.0001049	0.0004133	0	0	5.82e-05	0.0001211	0	0.0001072	0	0	0.0003523	0.0002196	0.0001017	0	0	0.0002429	0.0001495	0	0	0	0
739	d__Bacteria|p__Proteobacteria|c__Gammaproteobacteria|o__Pasteurellales|f__Pasteurellaceae|g__Aggregatibacter|s__Aggregatibacter_segnis	species	0	4.92e-05	0	0	0	0	0	0	0	0	0.0002308	0	0.0001194	0	4.456e-05	0	7.011e-05	0.0002121	0.0001474	0	0	0.001329	0	0.001035	0.0001314	0.001106	0	1.879e-05	0	0	0.0001309	0.0001059	0	0	6.78e-05	0.0004496	0.0002013	0.000251	0.0001424	0	0	0.0001121	0.0003176	0	0	0	3.083e-05
745	d__Bacteria|p__Proteobacteria|c__Gammaproteobacteria|o__Pasteurellales|f__Pasteurellaceae|g__Pasteurella	genus	0.000436	0.0009183	0.0004614	0.0008299	0.0003298	8.051e-05	0.0004929	0	0.0005362	0.0001477	0.0003018	0.0001147	0.0003581	0.0002969	0.000156	0.0005699	0.0003681	0.0005832	0.0006263	0.0002517	0.001285	0.000348	0.0001586	0.0008768	0.0003284	0.0003317	0.0002972	0.0003945	0.0003239	0.0003848	0.0003928	0.000454	0.000848	0.0006031	0.000339	0.0004336	0.0004697	0.0007059	0.0005696	0.0002674	0.0004173	0.0002429	0.0005979	0.0009298	0.0003478	0.0002585	0.0005857
747	d__Bacteria|p__Proteobacteria|c__Gammaproteobacteria|o__Pasteurellales|f__Pasteurellaceae|g__Pasteurella|s__Pasteurella_multocida	species	0.0003837	0.0009183	0.0004614	0.0004453	0.0003125	0	0.0004108	0	0.000517	0.0001292	0.0002841	0.0001147	0.0002686	0.0002598	0.0001337	0	0.0002804	0	0.0004974	0	0.001114	0.0002373	0.000119	0.0006839	0.0002299	0.0003096	0.0002622	0.0003194	0.0002858	0.0003513	0.000291	0.0004238	0.000357	0.0004155	0.0002034	0.0003854	0.0004026	0.0005804	0.0004068	0.0002533	0.0003875	0.0001681	0.0005605	0.0008634	0.0002873	0.0001723	0.0005549
750	d__Bacteria|p__Proteobacteria|c__Gammaproteobacteria|o__Pasteurellales|f__Pasteurellaceae|g__Gallibacterium|s__Gallibacterium_anatis	species	0	0	0.0001025	0	0	0	0	0	0	0.0001477	0.0004083	0	0.0001791	0	0	0	0	0	0	0	0	0	0	0	0	0	0	0	0	0.0005521	0	0.0001059	0	0.0002681	0	0	0	3.137e-05	0.0002644	0.000197	0	0	0	0	0	0	0
754	d__Bacteria|p__Proteobacteria|c__Gammaproteobacteria|o__Pasteurellales|f__Pasteurellaceae|g__Pasteurella|s__Pasteurella_dagmatis	species	0	0	0	0	0	0	0	0	0	0	0	0	8.953e-05	0	0	0	0	0	0	0	0	7.91e-05	0	0	3.284e-05	2.211e-05	0	0	0	0	8.73e-05	0	0	0	0	0	5.033e-05	0.0001255	0	0	0	0	3.737e-05	0	0	0	0
758	d__Bacteria|p__Proteobacteria|c__Gammaproteobacteria|o__Pasteurellales|f__Pasteurellaceae|g__Rodentibacter|s__Rodentibacter_pneumotropicus	species	0	0	0	0	0	0	0	0	0	0	0	0	0	0	0	0	0	0	0	0	0	0	0	0	0	0	0	0	0	0	0	0	0	0	0	0	0	0	0	0	0	0	0	0	0	0	0
760	d__Bacteria|p__Proteobacteria|c__Gammaproteobacteria|o__Pasteurellales|f__Pasteurellaceae|g__Pasteurella|s__Pasteurella_stomatis	species	0	0	0	0	0	0	0	0	0	0	0	0	0	0	0	0	0	0	0	0	0	0	0	0	0	0	0	0	0	0	0	0	0	0	0	0	0	0	0	0	0	0	0	0	0	0	0
766	d__Bacteria|p__Proteobacteria|c__Alphaproteobacteria|o__Rickettsiales	order	0.001605	0.001886	0.001743	0.0008907	0.002118	0.006972	0.001876	0.001817	0.001417	0.001477	0.001864	0.000819	0.002253	0.007775	0.001381	0.0007302	0.001788	0.005585	0.001695	0.000881	0.001643	0.001455	0.001626	0.002473	0.000624	0.001039	0.0005419	0.001935	0.0012	0.003062	0.001266	0.002694	0.002187	0.001193	0.005153	0.001847	0.001745	0.0008941	0.002685	0.001084	0.0008047	0.0005791	0.001196	0.0009962	0.001754	0.001603	0.0008477
768	d__Bacteria|p__Proteobacteria|c__Alphaproteobacteria|o__Rickettsiales|f__Anaplasmataceae|g__Anaplasma	genus	0	8.199e-05	0.000188	0	0.0001215	0.00248	0	0	0	0.0001477	0	0	0.0003283	0	0	0.0001959	0	0	0	0	0.0001143	0.0002847	0	0.0001754	0	0	0	0	5.717e-05	0.0004852	0.0001891	0	0	8.042e-05	0	0	0	0	0.000122	8.443e-05	0	0	0.0001495	0	0	0	6.165e-05
772	d__Bacteria|p__Proteobacteria|c__Alphaproteobacteria|o__Rhizobiales|f__Bartonellaceae	family	0.0008023	0.0007707	0.0009057	0.001417	0.0006597	0.002528	0.0008352	0.001195	0.001206	0.0003323	0.0009055	0.0005569	0.0008207	0.0007237	0.0009581	0.000837	0.001279	0.0007423	0.0007368	0.0005034	0.001328	0.0006486	0.001289	0.001683	0.0005091	0.0009288	0.0009264	0.0008642	0.001029	0.001523	0.0008584	0.001574	0.001227	0.000965	0.001831	0.001076	0.0009059	0.0004392	0.0012	0.001182	0.0005216	0.0007847	0.0007474	0.001129	0.0009981	0.0008616	0.0008785
773	d__Bacteria|p__Proteobacteria|c__Alphaproteobacteria|o__Rhizobiales|f__Bartonellaceae|g__Bartonella	genus	0.0008023	0.0007707	0.0009057	0.001417	0.0006597	0.002528	0.0008352	0.001195	0.001206	0.0003323	0.0009055	0.0005569	0.0008207	0.0007237	0.0009581	0.000837	0.001279	0.0007423	0.0007368	0.0005034	0.001328	0.0006486	0.001289	0.001683	0.0005091	0.0009288	0.0009264	0.0008642	0.001029	0.001523	0.0008584	0.001574	0.001227	0.000965	0.001831	0.001076	0.0009059	0.0004392	0.0012	0.001182	0.0005216	0.0007847	0.0007474	0.001129	0.0009981	0.0008616	0.0008785
775	d__Bacteria|p__Proteobacteria|c__Alphaproteobacteria|o__Rickettsiales|f__Rickettsiaceae	family	0.001273	0.001214	0.001333	0.0005668	0.001406	0.0009984	0.001287	0.000774	0.0009766	0.001126	0.00119	0	0.001194	0.007126	0.0008244	0.0004809	0.0009465	0.005072	0.001087	0.0003416	0.001228	0.0005378	0.0008724	0.00142	0.0003613	0.0006634	0.0002622	0.001503	0.0008003	0.001288	0.0009748	0.00109	0.001406	0.0005763	0.001203	0.001076	0.0007549	0	0.001261	0.0007036	0.0005067	0.0003736	0.00071	0.0006807	0.0008318	0.001241	0.0004778
776	d__Bacteria|p__Proteobacteria|c__Gammaproteobacteria|o__Legionellales|f__Coxiellaceae|g__Coxiella	genus	0	0	0	0	0	0	0	0	0	0	0	0	0	0	0	0	0	0	0	0	0	0	0	0	0	0	0	0	0	0	0	0	0	0	0	0	0	0	0	0	0	0	0	0	0	0	0
779	d__Bacteria|p__Proteobacteria|c__Alphaproteobacteria|o__Rickettsiales|f__Anaplasmataceae|g__Ehrlichia|s__Ehrlichia_ruminantium	species	0	0	0	0	0	0	0	0	0	0	0	0	0	0	0	0	0	0	0	0	0	0	0	0	0	0	0	0	0	0	0	0	0	0	0	0	0	0	0	0	0	0	0	0	0	0	0
780	d__Bacteria|p__Proteobacteria|c__Alphaproteobacteria|o__Rickettsiales|f__Rickettsiaceae|g__Rickettsia	genus	0.001186	0.0009839	0.001162	0.0005061	0.001215	0.0001771	0.001109	0.0007235	0.0008617	0.001034	0	0	0.001015	0.007051	0.0007575	0	0.0007011	0.004895	0.000921	0.0002337	0.001086	0.0004588	0.000575	0.001087	0.0002299	0.0006192	0.0002098	0.001447	0.000343	0.0008867	0.0006984	0.0008324	0.001383	0.0003351	0.0004576	0.0008671	0.0005201	0	0.0009154	0.0006192	0.0003577	0.0003363	0.0005605	0.0006143	0.0005142	0.001155	0
784	d__Bacteria|p__Proteobacteria|c__Alphaproteobacteria|o__Rickettsiales|f__Rickettsiaceae|g__Orientia|s__Orientia_tsutsugamushi	species	0	0	0	0	0	0	0	0	0	0	0	0	0	0	0	0	0	0	0	0	0	0	0	0	0	0	0	0	0	0	0	0	0	0	0	0	0	0	0	0	0	0	0	0	0	0	0
803	d__Bacteria|p__Proteobacteria|c__Alphaproteobacteria|o__Rhizobiales|f__Bartonellaceae|g__Bartonella|s__Bartonella_quintana	species	0	0	0	0	0	0	0	0	0	0	0	0	0	0	0	0	0	0	0	0	0	0	0	0	0	0	0	0	0	0.0001338	0	0	0	0	0	0	0	0	0	0	0	0	0	0	0	0	0
809	d__Bacteria|p__Chlamydiae|c__Chlamydiia|o__Chlamydiales|f__Chlamydiaceae	family	0	0.0002296	0.0001709	0.0002024	0.0002778	0.000628	0.000356	0.0003365	0.0003255	0.0001108	0.0002841	0	0.0001791	0.0002412	0.0001782	0	1.753e-05	0.0003711	0.0004974	0	0	0.0001266	0.0003371	0.0006313	0	0.000199	0.0003146	0	0	0.0003848	0	0.0001816	0.0002678	0.0002144	0.0003898	0.0005139	0.0001174	4.706e-05	0.0008543	0.0001548	0	0	0.0001121	8.302e-05	0.0002571	0.0001723	0
810	d__Bacteria|p__Chlamydiae|c__Chlamydiia|o__Chlamydiales|f__Chlamydiaceae|g__Chlamydia	genus	0	0	0.0001709	0.0002024	0.0002778	0.000628	0.000356	0.0003365	0.0003255	0.0001108	0.0002841	0	0.0001791	0.0002412	0.000156	0	1.753e-05	0.0003711	0.0004974	0	0	0.0001266	0.0003371	0.0006313	0	0.000199	0.0003146	0	0	0.0003681	0	0.0001816	0.0002678	0.0002144	0.0003898	0.0005139	0.0001174	4.706e-05	0.0007933	0.0001548	0	0	0.0001121	8.302e-05	0.0002571	0.0001723	0
815	d__Bacteria|p__Bacteroidetes|c__Bacteroidia|o__Bacteroidales|f__Bacteroidaceae	family	27.02	17.81	12.54	15.76	6.895	23.01	7.886	32	20.41	13.49	28.19	25.87	7.733	6.026	5.118	41.57	20.75	9.487	16.43	11.77	31.09	8.412	16.82	19.59	6.803	17.52	18.37	32.27	21.63	4.55	39.44	27.38	5.243	3.816	30.66	21.76	20.07	33.75	5.041	8.974	10.91	12.52	28.18	19	8.545	10.38	28.79
816	d__Bacteria|p__Bacteroidetes|c__Bacteroidia|o__Bacteroidales|f__Bacteroidaceae|g__Bacteroides	genus	27.02	17.8	12.54	15.76	6.895	23.01	7.885	32	20.41	13.49	28.19	25.87	7.733	6.025	5.118	41.57	20.75	9.487	16.43	11.77	31.09	8.412	16.82	19.59	6.803	17.52	18.37	32.26	21.63	4.55	39.44	27.38	5.243	3.816	30.66	21.76	20.07	33.75	5.04	8.974	10.91	12.52	28.18	19	8.545	10.38	28.79
817	d__Bacteria|p__Bacteroidetes|c__Bacteroidia|o__Bacteroidales|f__Bacteroidaceae|g__Bacteroides|s__Bacteroides_fragilis	species	6.543	2.158	1.138	1.426	0.4075	1.687	0.7958	3.932	1.471	0.9969	10.7	1.241	0.4521	0.3038	0.4283	1.89	0.9796	0.393	0.9202	1.055	7.903	0.4914	0.7298	0.6678	0.5386	1.077	1.278	2.905	2.318	0.3159	0.6371	2.098	0.5203	0.3098	3.368	3.187	2.417	0.9571	0.189	0.6652	1.724	1.025	1.922	1.055	0.7587	0.7799	2.999
818	d__Bacteria|p__Bacteroidetes|c__Bacteroidia|o__Bacteroidales|f__Bacteroidaceae|g__Bacteroides|s__Bacteroides_thetaiotaomicron	species	1.863	4.69	0.3313	1.559	0.23	3.616	0.9206	0.6761	1.03	3.896	0.405	0.5503	0.4415	0.2282	0.2429	1.065	0.4524	0.2784	1.271	0.2478	0.625	0.4055	0.5955	1.179	0.9384	0.4256	1.195	0.3609	0.6372	0.1933	0.5843	1.156	0.447	0.4839	4.181	0.6279	1.201	0.6283	0.3113	0.1878	0.5882	1.211	2.285	1.429	1.394	0.4847	1.726
820	d__Bacteria|p__Bacteroidetes|c__Bacteroidia|o__Bacteroidales|f__Bacteroidaceae|g__Bacteroides|s__Bacteroides_uniformis	species	0.1122	0.2335	0.1049	0.01109	0.01915	0.006103	0.07836	0.1634	0.02275	0.04181	0.001669	0.1817	0.08935	0.03821	0.009425	0.3048	0.05153	0.08916	0.09391	0.1036	0.1942	0.04219	0.04763	0.1033	0.03256	0.04456	0.1783	0.1421	0.03245	0.01951	0.003216	0.1951	0.06152	0.01291	0.0537	0.07478	0.1196	0.1988	0.01286	0.06583	0.05006	0.1073	0.2206	0.08569	0.05296	0.09269	0.4002
821	d__Bacteria|p__Bacteroidetes|c__Bacteroidia|o__Bacteroidales|f__Bacteroidaceae|g__Bacteroides|s__Bacteroides_vulgatus	species	7.667	1.416	2.954	0.213	3.019	1.791	0.2023	1.011	12.51	0.2945	0.05697	7.927	3.285	1.331	1.221	22.47	11.3	4.24	5.371	5.74	13.28	3.419	1.302	11.6	3.49	8.526	5.252	8.894	0.473	0.5688	22.87	0.5235	1.576	0.8024	12.74	0.4995	9.7	12.24	1.821	4.138	3.132	4.796	5.285	3.921	2.038	4.223	5.932
823	d__Bacteria|p__Bacteroidetes|c__Bacteroidia|o__Bacteroidales|f__Tannerellaceae|g__Parabacteroides|s__Parabacteroides_distasonis	species	0.3435	0.09928	0.1363	0.1756	0.1278	0.08233	0.08981	0.1787	0.4725	0.5328	0.001527	0.4941	0.08966	0.1326	0.06221	0.3332	0.1006	0.113	0.2095	0.3783	0.1059	0.1786	0.3717	0.352	0.05324	0.1108	0.2066	0.02482	0.4237	0.1634	0.7748	0.04875	0.3212	0.02876	0.4557	0.3836	0.1843	0.03554	0.08934	0.251	0.5659	0.03124	0.1261	0.2853	0.3003	0.5398	0.1387
824	d__Bacteria|p__Proteobacteria|c__Epsilonproteobacteria|o__Campylobacterales|f__Campylobacteraceae|g__Campylobacter|s__Campylobacter_gracilis	species	0	9.839e-05	0	0.0001417	0	0	0	0	0	0	5.326e-05	0	0	0	0	0	0	0.0002297	0	0	0	0	0.0001388	0	0	0	0	9.394e-05	0	0	0	0.0001211	0	0	0.0004407	1.606e-05	0	3.137e-05	0	0	0	0	0.0001682	0	0	0	0
826	d__Bacteria|p__Fusobacteria|c__Fusobacteriia|o__Fusobacteriales|f__Leptotrichiaceae|g__Sebaldella|s__Sebaldella_termitidis	species	0.0002442	0.0003444	0.0005981	0.0004251	0.000625	0.0001449	0.0004519	0.0002356	0	0	0.0005326	0.0002948	0.0002835	0.0006309	0.0004233	0	0	0	0.0002947	0.0003416	0.0002	0.0002056	0.0004164	0.0003332	0.0002627	0.0003317	0.0002447	0	0.0007813	0.000686	0.0001455	0.0002119	0.0006025	0.0007371	0	0.0003854	8.388e-05	9.412e-05	0	0.0003096	0	0	0	0.000249	0.0002571	0.0002068	0.0004161
827	d__Bacteria|p__Proteobacteria|c__Epsilonproteobacteria|o__Campylobacterales|f__Campylobacteraceae|g__Campylobacter|s__Campylobacter_ureolyticus	species	0	0	0	8.097e-05	0	0	0	0	0	0.0001108	0	0	0	0	0	3.562e-05	0	8.836e-05	0	0	0	0	0	0	0	0	5.244e-05	0	0.0002858	0	0	0	0	0	0	0	0	0	0	0	0.0001341	0.0001308	0	0	0	0	0
830	d__Bacteria|p__Firmicutes|c__Clostridia|o__Clostridiales|f__Lachnospiraceae|g__Butyrivibrio	genus	0.02212	0.04808	0.01883	0.05028	0.03578	0.02153	0.02636	0.01102	0.01237	0.01292	0.04996	0.01815	0.04361	0.02316	0.03255	0.0122	0.0359	0.01624	0.02362	0.02325	0.01295	0.05704	0.02802	0.04872	0.02826	0.03494	0.0272	0.01935	0.02565	0.08484	0.03755	0.01412	0.04416	0.06876	0.01903	0.06205	0.02701	0.004502	0.04475	0.0535	0.01454	0.02244	0.01069	0.0261	0.03242	0.03488	0.01903
831	d__Bacteria|p__Firmicutes|c__Clostridia|o__Clostridiales|f__Lachnospiraceae|g__Butyrivibrio|s__Butyrivibrio_fibrisolvens	species	0.008232	0.02058	0.007074	0.01901	0.01491	0.008067	0.007586	0.004257	0.003619	0.004246	0.02109	0.006814	0.01634	0.008332	0.01241	0.006091	0.01365	0.006557	0.01	0.009278	0.005485	0.01881	0.01075	0.02089	0.01077	0.01515	0.01023	0.007196	0.007717	0.03249	0.01551	0.006175	0.01694	0.03235	0.007475	0.02555	0.01049	0.001584	0.01802	0.02354	0.005991	0.009117	0.004129	0.01227	0.01219	0.01248	0.005333
832	d__Bacteria|p__Fibrobacteres|c__Fibrobacteria|o__Fibrobacterales|f__Fibrobacteraceae|g__Fibrobacter	genus	0.0003837	0.0003608	0.0003588	0.0008299	0.0005902	0.0002737	0.0006299	0.000774	0.0006702	0.001569	0.0003373	0	0.0008356	0.0005567	0.0008912	0.0001781	0.0008238	0.001255	0.0001289	0.0006473	0.0007284	0.0008859	0.0003767	0.0007541	0.0007554	0	0.0003671	0.0003006	0	0.0006692	0.0006256	0.0001362	0.001071	0.0007774	0.0004576	0.0004657	0.000302	0	0.0007119	0.0006895	0.002027	0.0006165	0.001046	0.0007803	0.0005898	0.0009133	0
833	d__Bacteria|p__Fibrobacteres|c__Fibrobacteria|o__Fibrobacterales|f__Fibrobacteraceae|g__Fibrobacter|s__Fibrobacter_succinogenes	species	0.0003837	0.0003608	0.0003588	0.0008299	0.0005902	0.0002737	0.0006299	0.000774	0.0006702	0.001569	0.0003373	0	0.0008207	0.0005196	0.0008912	0.0001781	0.0008238	0.001255	0.0001289	0.0006473	0.0007142	0.0008859	0.0003767	0.0007541	0.0007554	0	0.0003671	0.0003006	0	0.0006692	0.0006256	0.0001362	0.001071	0.0007774	0.0004576	0.0004657	0.000302	0	0.0007119	0.0006755	0.002012	0.0006165	0.001046	0.0007803	0.0005898	0.0009133	0
834	d__Bacteria|p__Fibrobacteres|c__Fibrobacteria|o__Fibrobacterales|f__Fibrobacteraceae|g__Fibrobacter|s__Fibrobacter_succinogenes|t__Fibrobacter_succinogenes_subsp_succinogenes	subspecies	0.0003837	0.0003444	0.0003588	0.0008299	0.0005729	0.0002737	0.0006299	0.000774	0.0006702	0.001569	0.0003196	0	0.0007908	0.000501	0.0008912	0.0001781	0.0008238	0.001219	0.0001289	0.0006473	0.0007142	0.00087	0.0003767	0.0007541	0.000739	0	0.0003671	0.0003006	0	0.0006692	0.0006111	0.0001362	0.001071	0.0007774	0.0004576	0.0004657	0.000302	0	0.0006713	0.0006333	0.002012	0.0006165	0.001046	0.0007803	0.0005898	0.0008789	0
836	d__Bacteria|p__Bacteroidetes|c__Bacteroidia|o__Bacteroidales|f__Porphyromonadaceae|g__Porphyromonas	genus	0.007657	0.01009	0.007365	0.004656	0.008593	0.01045	0.01287	0.01147	0.006798	0.009415	0.002006	0.007387	0.009803	0.007051	0.01283	0.01044	0.005135	0.008589	0.00851	0.009188	0.01363	0.01813	0.005552	0.005717	0.006684	0.003959	0.01017	0.008135	0.00949	0.006057	0.003623	0.01199	0.005489	0.005388	0.002695	0.007579	0.009931	0.02102	0.009154	0.009625	0.01067	0.007697	0.007193	0.007687	0.003478	0.003429	0.01885
837	d__Bacteria|p__Bacteroidetes|c__Bacteroidia|o__Bacteroidales|f__Porphyromonadaceae|g__Porphyromonas|s__Porphyromonas_gingivalis	species	0.003977	0.006248	0.004238	0.002287	0.004653	0.006683	0.008654	0.006848	0.003313	0.005871	0.001758	0.004439	0.007923	0.00386	0.01041	0.006233	0.003155	0.005426	0.00536	0.006131	0.009198	0.008606	0.003133	0.003893	0.004729	0.00157	0.007167	0.004302	0.003239	0.003012	0.000582	0.007431	0.003414	0.003632	0.001475	0.005315	0.00453	0.01776	0.005472	0.006079	0.007183	0.005735	0.004914	0.004815	0.002132	0.002516	0.008092
838	d__Bacteria|p__Bacteroidetes|c__Bacteroidia|o__Bacteroidales|f__Prevotellaceae|g__Prevotella	genus	0.05719	0.07542	0.04747	0.06322	0.1814	0.04588	0.1887	0.2263	0.03721	0.04436	0.01987	0.04709	0.3256	0.02167	0.358	0.08121	0.03015	0.03314	0.03509	0.5216	0.1239	0.4376	0.242	0.03335	1.795	0.02428	0.04538	0.1345	0.02513	0.03227	0.01954	0.1329	0.09943	0.8094	0.03317	0.03045	0.5547	0.08838	0.1725	0.06655	1.208	0.9719	0.06302	0.04758	0.01736	0.06399	0.09617
839	d__Bacteria|p__Bacteroidetes|c__Bacteroidia|o__Bacteroidales|f__Prevotellaceae|g__Prevotella|s__Prevotella_ruminicola	species	0.002948	0.004575	0.003025	0.001559	0.0118	0.003623	0.0227	0.003819	0.002949	0.002474	0.002539	0.001802	0.04524	0.003043	0.05145	0.01886	0.001963	0.002598	0.002082	0.07661	0.01156	0.03021	0.0339	0.002297	0.2727	0.0009952	0.002447	0.003156	0.001048	0.003078	0.001266	0.005812	0.0129	0.1168	0.001712	0.001622	0.07668	0.003859	0.02205	0.003476	0.1871	0.1394	0.003158	0.004848	0.001467	0.002154	0.005487
840	d__Bacteria|p__Bacteroidetes|c__Bacteroidia|o__Bacteroidales|f__Prevotellaceae|g__Prevotella|s__Prevotella_loescheii	species	0	0	0	0	0	0	0	0	0	0	0	0	0	0	0	0	0	0	0	0	0	0	0	0	0	0	0	0	0	0	0	0	0	0	0	0	0	0	0	0	0	0	0	0	0	0	0
841	d__Bacteria|p__Firmicutes|c__Clostridia|o__Clostridiales|f__Lachnospiraceae|g__Roseburia	genus	0.7249	1.857	0.2328	1.145	1.003	0.7435	0.2597	2.21	0.3409	0.5641	5.34	0.1632	1.053	0.3177	0.6714	0.444	1.029	0.2548	0.9921	1.189	0.1888	1.06	0.7175	2.481	0.6451	1.86	0.7328	2.147	0.4415	0.979	3.999	0.586	0.7717	0.796	0.8466	0.8884	0.5556	0.1579	1.207	1.217	0.4065	0.685	0.5153	0.7387	0.85	0.5233	0.9267
842	d__Bacteria|p__Firmicutes|c__Clostridia|o__Clostridiales|f__Lachnospiraceae|g__Roseburia|s__Roseburia_cecicola	species	0	0	0	0	0	0	0	0	0	0	0	0	0	0	0	0	0	0	0	0	0	0	0	0	0	0	0	0	0	0	0	0	0	0	0	0	0	0	0	0	0	0	0	0	0	0	0
843	d__Bacteria|p__Proteobacteria|c__Epsilonproteobacteria|o__Campylobacterales|f__Helicobacteraceae|g__Wolinella	genus	0	0	0	0	0	0	0	0	0	0	0	0	0	0	0	0	0	0	0	0	0	0	0	0	0	0	0	0	0	0	0	0	0	0	0	0	0	0	0	0	0	0	0	0	0	0	0
844	d__Bacteria|p__Proteobacteria|c__Epsilonproteobacteria|o__Campylobacterales|f__Helicobacteraceae|g__Wolinella|s__Wolinella_succinogenes	species	0	0	0	0	0	0	0	0	0	0	0	0	0	0	0	0	0	0	0	0	0	0	0	0	0	0	0	0	0	0	0	0	0	0	0	0	0	0	0	0	0	0	0	0	0	0	0
846	d__Bacteria|p__Proteobacteria|c__Betaproteobacteria|o__Burkholderiales|f__Oxalobacteraceae|g__Oxalobacter	genus	0.004064	0.0002788	0.001948	0.0003441	0.0003298	0.000628	0.001766	0	0.0003638	0.0006646	0	0	0.001179	0.0004082	0.0006907	0.0002315	0.007519	0.1644	0.0004605	0	0.0002	0.01318	0.0006543	0.001596	0.0001314	0.0003981	0.001626	0.0007891	0.0002477	0.001188	0.0002764	0.000333	0.03617	0.0002547	0.0002034	0.0001445	0.0002181	0	0.002258	0.01935	0.000924	0.0002055	0.0003737	0.01439	0.0004688	0.0004481	0
847	d__Bacteria|p__Proteobacteria|c__Betaproteobacteria|o__Burkholderiales|f__Oxalobacteraceae|g__Oxalobacter|s__Oxalobacter_formigenes	species	0.004064	0.0002788	0.001948	0.0003441	0.0003298	0.000628	0.001766	0	0.0003638	0.0006461	0	0	0.001179	0.0004082	0.0006907	0.0002315	0.007519	0.1644	0.0004605	0	0.0002	0.01318	0.0006543	0.001596	0.0001314	0.0003981	0.001626	0.0007891	0.0002477	0.001188	0.0002764	0.000333	0.03617	0.0002547	0.0002034	0.0001445	0.0002181	0	0.002258	0.01935	0.000924	0.0002055	0.0003737	0.01439	0.0004688	0.0004481	0
848	d__Bacteria|p__Fusobacteria|c__Fusobacteriia|o__Fusobacteriales|f__Fusobacteriaceae|g__Fusobacterium	genus	0.001936	0.003427	0.003691	0.003077	0.003958	0.002721	0.00382	0.001985	0.001417	0.001865	0.005433	0.001229	0.003909	0.006587	0.003186	0.001015	0.001788	0.002121	0.002376	0.002625	0.001628	0.004271	0.01285	0.00484	0.002775	0.002322	0.00458	0.001447	0.004592	0.00696	0.002837	0.001786	0.003035	0.005549	0.09112	0.005444	0.006861	0.0007843	0.006916	0.004306	0.001401	0.001588	0.001607	0.002573	0.005354	0.002568	0.001957
849	d__Bacteria|p__Fusobacteria|c__Fusobacteriia|o__Fusobacteriales|f__Fusobacteriaceae|g__Fusobacterium|s__Fusobacterium_gonidiaformans	species	0	0	0.0003247	0	0.0002257	0	8.216e-05	0	0	0	0	0	0	0.000167	0.0002228	0	0	0	0	0	0	0.0002531	0.0006146	0.0001929	0	0	0	0	0.0004954	0.0003012	0	0	0	0.0002412	0.0001186	0.0004175	0	0	0	0.0003377	0.0001341	0.0002055	0	0	0.0003327	0	0.0003699
850	d__Bacteria|p__Fusobacteria|c__Fusobacteriia|o__Fusobacteriales|f__Fusobacteriaceae|g__Fusobacterium|s__Fusobacterium_mortiferum	species	0	0	0	0	0.0002083	0	0.0001369	0	0	0	0.0003018	0	0.0004775	0.0003155	0.0002005	0	0.0001402	0	0	0	0	0.0003638	0.002399	0	0	0	0	0	0.0004573	0.0002844	0	6.054e-05	0	0.0006165	0.0001017	0	0.001007	0	0.0005085	0.000394	0	0	0	0	0.0004386	0	0.0003083
851	d__Bacteria|p__Fusobacteria|c__Fusobacteriia|o__Fusobacteriales|f__Fusobacteriaceae|g__Fusobacterium|s__Fusobacterium_nucleatum	species	0.0002267	0.0007379	0.0006152	0.0005263	0.001111	0.0005475	0.0005203	0.0003029	0.000134	0.0003138	0.0006924	0.0001474	0.0004775	0.00193	0.0006907	0.0001959	0.0005083	0.0003358	0.00035	0.0005754	0.0001571	0.0007751	0.001606	0.0007365	0.001117	0.0003538	0.000472	0.000263	0.00101	0.001255	0.001135	0.0001968	0.0006248	0.0009784	0.0004746	0.0006263	0.001376	0.0001098	0.001241	0.0008303	0.0001043	0.0002055	0.0007474	0.0003653	0.0009377	0.0005342	0.0005703
852	d__Bacteria|p__Fusobacteria|c__Fusobacteriia|o__Fusobacteriales|f__Fusobacteriaceae|g__Fusobacterium|s__Fusobacterium_perfoetens	species	0	0	0	0	0	0	0	0	0	0	0	0	0	0	0	0	0	0	0	0	0	0	0	0	0	0	0	0	0	0	0	0	0	0	0	0	0	0	0	0	0	0	0	0	0	0	0
853	d__Bacteria|p__Firmicutes|c__Clostridia|o__Clostridiales|f__Ruminococcaceae|g__Faecalibacterium|s__Faecalibacterium_prausnitzii	species	8.796	3.671	2.543	5.943	4.904	7.601	1.82	0.6673	3.203	2.927	0.1212	0.8086	6.545	0.8766	7.296	3.935	10.87	5.309	6.094	0.8995	5.771	6.452	2.879	6.591	4.643	8.967	4.608	6.139	1.957	6.972	5.845	6.092	3.614	5.369	3.64	7.887	5.924	6.929	3.979	7.342	3.376	7.355	7.462	6.891	5.241	5.61	0.417
856	d__Bacteria|p__Fusobacteria|c__Fusobacteriia|o__Fusobacteriales|f__Fusobacteriaceae|g__Fusobacterium|s__Fusobacterium_varium	species	0.0003139	0.0004756	0.000769	0.0005465	0.0003819	0.0005314	0.0006025	0.0004879	0.0004213	0.0002215	0.001758	0.000131	0.001044	0.0007979	0.000557	0.0001069	0.0002629	0.0004418	0.00035	0.0002877	0	0.000522	0.002796	0.0007891	0.0003613	0.0006192	0.001049	0.0004509	0.0008384	0.0008365	0.0002328	0.0001211	0.0006248	0.0008846	0.08592	0.001927	0.001007	0	0.001119	0.0008021	0.0003279	0	0	0.0004151	0.0004537	0.0005687	0.0002158
858	d__Bacteria|p__Fusobacteria|c__Fusobacteriia|o__Fusobacteriales|f__Fusobacteriaceae|g__Fusobacterium|s__Fusobacterium_necrogenes	species	0	0	0	0	0	0	0	0	0	0	0	0	0	0	0	0	0	0	0	0	0	0	0	0	0	0	0	0	0	0	0	0	0	0	0	0	0	0	0	0	0	0	0	0	0	0	0
859	d__Bacteria|p__Fusobacteria|c__Fusobacteriia|o__Fusobacteriales|f__Fusobacteriaceae|g__Fusobacterium|s__Fusobacterium_necrophorum	species	0	0.000164	0	0	0.0002083	0	0.000534	0	0	0	0	0	0	0	0	0	0	0	0	0	0	0	0.0003767	0	0	0	0.0006468	0	0	0.0007529	0	0	0.0002008	0.0002144	0	0	0	0	0.0004272	0	0	0	0	0	0	0	0
860	d__Bacteria|p__Fusobacteria|c__Fusobacteriia|o__Fusobacteriales|f__Fusobacteriaceae|g__Fusobacterium|s__Fusobacterium_periodonticum	species	0.0002965	0.0004756	0.0003588	0.0005465	0.0007118	0.0003059	0.0006983	0	0	0.00024	0.0007279	0	0.0002686	0.0003897	0.0003119	0	0.0002103	0	0.0003868	0	0.0002285	0.0005537	0.0008922	0.001017	0.0001971	8.846e-05	0.0007516	9.394e-05	0.0008003	0.0008365	0.0002037	0.000333	0.0002231	0.0005629	0.000322	0.0007708	0.001392	0	0.0007119	0.00038	0	0	0	0	0.0009225	0.0001379	0
861	d__Bacteria|p__Fusobacteria|c__Fusobacteriia|o__Fusobacteriales|f__Fusobacteriaceae|g__Fusobacterium|s__Fusobacterium_ulcerans	species	0	0.000574	0.0001709	0.0004453	0.0002083	0	0.0003697	0	0	0	0.0008167	0	0.0003432	0.0005196	0.0003342	0.0001781	0	0	0	0.0001618	0	0.0005062	0.001289	0.0009294	0	0	0.000402	0	0	0.0003681	0	0.0001362	0.000357	0.001032	0.001068	0.0006905	0.0003859	0	0.001037	0.0003237	0	0	0	0.0002823	0.0005596	0.0002585	0
862	d__Bacteria|p__Firmicutes|c__Clostridia|o__Clostridiales|f__Syntrophomonadaceae|g__Syntrophomonas	genus	0.0002093	0.000492	0.0002905	0.001032	0.0008854	0.000161	0.0006025	0	0.001474	0.0004984	0.0001775	0.0002785	0.0005968	0.002264	0.0008912	0	0.0009114	0.001538	0.0004789	0.0006653	0	0.0005537	0.000694	0.0005962	8.211e-05	0.0007077	0.000402	0.0007515	0.0004573	0.001037	0.0002037	0.0002119	0.001964	0.0004155	0.0003051	0.0004175	0.001443	0	0.001017	0.0006051	0.0006557	0.0002802	0	0.0006641	0.0004386	0.000965	0.0004624
863	d__Bacteria|p__Firmicutes|c__Clostridia|o__Clostridiales|f__Syntrophomonadaceae|g__Syntrophomonas|s__Syntrophomonas_wolfei	species	0.0001919	0.000492	0.0002905	0.001032	0.0008159	0.0001449	0.0006025	0	0.001455	0.0004984	0.0001775	0.0002457	0.0005968	0.002264	0.0008912	0	0.0009114	0.001538	0.0004789	0.0006653	0	0.0005537	0.000694	0.0005962	8.211e-05	0.0006856	0.000402	0	0.0004383	0.001037	0.0002037	0.0002119	0.001964	0.0003887	0.0003051	0.0004175	0.001426	0	0.001017	0.0006051	0.000611	0.0002802	0	0.0006641	0.0004386	0.0008961	0.0004316
864	d__Bacteria|p__Firmicutes|c__Negativicutes|o__Selenomonadales|f__Selenomonadaceae|g__Pectinatus	genus	0	0	0	0	0	0	0	0	0	0	0	0	0	0	0	0	0	0	0	0	0	0	0	0	0	0	0	0	0	0	0	0	0	0	0	0	0	0	0	0	0	0	0	0	0	0	0
865	d__Bacteria|p__Firmicutes|c__Negativicutes|o__Selenomonadales|f__Selenomonadaceae|g__Pectinatus|s__Pectinatus_frisingensis	species	0	0	0	0	0	0	0	0	0	0	0	0	0	0	0	0	0	0	0	0	0	0	0	0	0	0	0	0	0	0	0	0	0	0	0	0	0	0	0	0	0	0	0	0	0	0	0
866	d__Bacteria|p__Proteobacteria|c__Gammaproteobacteria|o__Aeromonadales|f__Succinivibrionaceae|g__Ruminobacter	genus	0	0	0	0	0	0	0	0	0	0	0	0	0	0	0	0	0	0	0	0	0	0	0	0	0	0	0	0	0	0	0	0	0	0	0	0	0	0	0	0	0	0	0	0	0	0	0
867	d__Bacteria|p__Proteobacteria|c__Gammaproteobacteria|o__Aeromonadales|f__Succinivibrionaceae|g__Ruminobacter|s__Ruminobacter_amylophilus	species	0	0	0	0	0	0	0	0	0	0	0	0	0	0	0	0	0	0	0	0	0	0	0	0	0	0	0	0	0	0	0	0	0	0	0	0	0	0	0	0	0	0	0	0	0	0	0
868	d__Bacteria|p__Proteobacteria|c__Gammaproteobacteria|o__Cardiobacteriales|f__Cardiobacteriaceae	family	0	0	0	0	0	0	0	0	0	0	0	0	0.000194	0	0	0	0	0	0	0	0	0	0	0	0	0	0	0	0	0	0	0.0001513	0	0	0	0	0	0	0	0	0	0	0	0	6.049e-05	0	0
869	d__Bacteria|p__Proteobacteria|c__Gammaproteobacteria|o__Cardiobacteriales|f__Cardiobacteriaceae|g__Dichelobacter	genus	0	0	0	0	0	0	0	0	0	0	0	0	0.000194	0	0	0	0	0	0	0	0	0	0	0	0	0	0	0	0	0	0	0.0001513	0	0	0	0	0	0	0	0	0	0	0	0	0	0	0
870	d__Bacteria|p__Proteobacteria|c__Gammaproteobacteria|o__Cardiobacteriales|f__Cardiobacteriaceae|g__Dichelobacter|s__Dichelobacter_nodosus	species	0	0	0	0	0	0	0	0	0	0	0	0	0.000194	0	0	0	0	0	0	0	0	0	0	0	0	0	0	0	0	0	0	0.0001513	0	0	0	0	0	0	0	0	0	0	0	0	0	0	0
872	d__Bacteria|p__Proteobacteria|c__Deltaproteobacteria|o__Desulfovibrionales|f__Desulfovibrionaceae|g__Desulfovibrio	genus	0.1955	0.008216	0.06116	0.01285	0.01543	0.01404	0.2125	0.02218	0.01622	0.02503	0.003693	0.0293	0.01758	0.02165	0.01513	0.01811	0.02068	0.02232	0.02279	0.01226	0.009841	0.01487	0.006047	0.005594	0.005206	0.007541	0.01842	0.01509	0.01126	0.2422	0.009341	0.01373	0.1728	0.0273	0.01041	0.01052	0.01193	0.003545	0.1159	0.009527	0.009642	0.02769	0.005792	0.01474	0.02514	0.01634	0.02953
873	d__Bacteria|p__Proteobacteria|c__Deltaproteobacteria|o__Desulfovibrionales|f__Desulfovibrionaceae|g__Desulfovibrio|s__Desulfovibrio_africanus	species	0.0003139	0.0002952	0.001538	0.0003441	0.0007986	0.0001771	0.0008489	0.0005384	0.000651	0.00096	0	0.0007371	0.0006864	0.0007608	0.0008244	0.0004274	0.0003505	0.001219	0.001179	0.0006473	0.0001857	0.0007751	0.0002379	0	0.0002956	0.0001548	0.0008565	0.0002442	0.0004383	0.0003681	0.0002182	0.0004389	0.0005355	0.0003351	0.0002203	0.0001606	0.0004194	9.412e-05	0.0006916	0.000591	0.0005067	0.000822	0.0003176	0.0003819	0.001104	0.0006721	0.0007244
876	d__Bacteria|p__Proteobacteria|c__Deltaproteobacteria|o__Desulfovibrionales|f__Desulfovibrionaceae|g__Desulfovibrio|s__Desulfovibrio_desulfuricans	species	0.0005232	0.0004592	0.002307	0.0006073	0.001927	0.0006602	0.001287	0.000774	0.0009766	0.002381	0	0.0009337	0.0007311	0.002431	0.001069	0.0003206	0.0009114	0.001873	0.0009395	0.0008271	0.0008713	0.0009333	0.0004164	0.000228	0.0006076	0.0004202	0.0007342	0.000977	0.0006479	0.0009202	0.0005092	0.0008627	0.002276	0.0002681	0.0005424	0.0004817	0.0006543	0.0002353	0.0012	0.0006333	0.0005812	0.0009715	0.0002803	0.0008302	0.001512	0.0009306	0.0008785
879	d__Bacteria|p__Proteobacteria|c__Deltaproteobacteria|o__Desulfovibrionales|f__Desulfovibrionaceae|g__Desulfovibrio|s__Desulfovibrio_gigas	species	0.0005407	0.001066	0.002768	0.000587	0.001059	0.0005475	0.001602	0.001716	0.0007851	0.002012	0.000142	0.001851	0.0009848	0.001837	0.001248	0.0008905	0.0007186	0.001538	0.001013	0.0008271	0.0007999	0.000965	0.000575	0.0005962	0.0003613	0.0004423	0.001224	0.0004697	0.0005717	0.0007027	0.0004656	0.001135	0.001138	0.0002815	0.0005424	0.0005139	0.0005872	0.0008314	0.000773	0.0008584	0.0005216	0.001513	0.0008408	0.0008966	0.001482	0.001068	0.001433
880	d__Bacteria|p__Proteobacteria|c__Deltaproteobacteria|o__Desulfovibrionales|f__Desulfovibrionaceae|g__Desulfovibrio|s__Desulfovibrio_salexigens	species	0.0002791	0.0003116	0.0005981	0.0007085	0.0004514	0.0005797	0.0003423	0.0002356	0.0006702	0.00024	0.0002486	0.0002457	0.0004924	0.0003155	0.0004011	0.0001781	0.0003681	0.0002474	0.0001842	0.0001978	0.0002	0.0004429	0.0003569	0.000491	0.0001314	0.0003317	0.0007866	0	0.0004192	0.0003179	0	0.0005751	0.0007364	0.0002144	0.0002203	0.0007708	0.0005201	3.137e-05	0.0005289	0.0004644	0.0003875	0.0003363	0.0002055	0.0003487	0.0006806	0.0003619	0.0006936
881	d__Bacteria|p__Proteobacteria|c__Deltaproteobacteria|o__Desulfovibrionales|f__Desulfovibrionaceae|g__Desulfovibrio|s__Desulfovibrio_vulgaris	species	0.00218	0.001	0.02027	0.002247	0.002951	0.001369	0.003861	0.006427	0.003523	0.004154	0.0001598	0.009091	0.003298	0.004806	0.003253	0.005004	0.002314	0.006344	0.006816	0.003039	0.000757	0.003797	0.0009914	0.0009645	0.0007061	0.001703	0.003898	0.001409	0.001105	0.002091	0.002372	0.00283	0.00424	0.0006701	0.00222	0.002698	0.002433	0.0005647	0.002827	0.001407	0.002057	0.008426	0.001084	0.003869	0.006065	0.003533	0.009294
890	d__Bacteria|p__Proteobacteria|c__Deltaproteobacteria|o__Desulfuromonadales|f__Desulfuromonadaceae|g__Desulfuromonas	genus	0.0004012	0.000656	0.0007006	0.0006478	0.001441	0.0005153	0.002026	0.0005384	0.001723	0.001126	0	0.0005405	0.001149	0.001392	0.001069	0.000285	0.0007011	0.002015	0.0009947	0.0005034	0.0002428	0.000965	0.0004957	0.0005962	0.0006569	0.0002654	0.001014	0.0005824	0.0009528	0.001004	0.0001746	0.0003632	0.001361	0.0004289	0.0002373	0.0005139	0.0009395	0.0002039	0.001485	0.001309	0.0001788	0.000766	0.0006539	0.0004815	0.0009679	0.001258	0.0005086
893	d__Bacteria|p__Proteobacteria|c__Deltaproteobacteria|o__Desulfobacterales|f__Desulfobulbaceae|g__Desulfobulbus	genus	0.0006977	0.0005904	0.00135	0.0007895	0.001424	0.000789	0.001575	0.0005384	0.001072	0.001218	0.0004616	0.0007043	0.0007311	0.002004	0.001003	0.0004809	0.0008062	0.001325	0.001142	0.0007192	0.0004999	0.001455	0.0006741	0.0004559	0.0006076	0.0003538	0.0009789	0.0006388	0.0008765	0.001322	0.0005092	0.000787	0.001317	0.0004155	0.001237	0.001012	0.001309	0.0007686	0.001281	0.00121	0.0005216	0.0007847	0.001009	0.0006475	0.001074	0.001103	0.001202
894	d__Bacteria|p__Proteobacteria|c__Deltaproteobacteria|o__Desulfobacterales|f__Desulfobulbaceae|g__Desulfobulbus|s__Desulfobulbus_propionicus	species	0.0002442	0.0001968	0.0007177	0.0003441	0.0008854	0.0006763	0.0009448	0.0001346	0.0006319	0.0006461	0	0.0003604	0.0004476	0.0007979	0.0004902	0.0001959	0.0005258	0.0005832	0.0004053	0.0004855	0.0003856	0.00106	0.0003172	0.0003157	0.0003777	0.0002211	0.0005419	0.000357	0.0004573	0.0005856	0.0001455	0.0001513	0.0005132	0.0002278	0.0005085	0.0004817	0.0004362	0	0.0007119	0.0004503	0.000149	0.000355	0.0003176	0.0003653	0.0005747	0.0004997	0
896	d__Bacteria|p__Proteobacteria|c__Deltaproteobacteria|o__Desulfobacterales|f__Desulfobacteraceae|g__Desulfococcus	genus	0.0005058	0.0004592	0.0008031	0.0007085	0.001597	0.0008534	0.001835	0.0005552	0.0009957	0.002031	0	0.0009337	0.0006416	0.001596	0.001181	0.0004987	0.0007011	0.001626	0.0007553	0.0003776	0.0005142	0.0009491	0.001328	0.0005086	0.0004434	0.000575	0.0007167	0.0003194	0.0008194	0.001238	0.0003492	0.0007416	0.001049	0.0005629	0.0007797	0.0004817	0.001611	0.0001725	0.001037	0.0006192	0.0005514	0.0005231	0.0008408	0.0007471	0.001074	0.000965	0.0005394
897	d__Bacteria|p__Proteobacteria|c__Deltaproteobacteria|o__Desulfobacterales|f__Desulfobacteraceae|g__Desulfococcus|s__Desulfococcus_multivorans	species	0.0002267	8.199e-05	0.0003588	0.0004251	0.0007465	0.0004831	0.0007257	0.0002692	0.0004596	0.0005723	0	0.0006716	0.000194	0.0005567	0.0005125	0	0.0002804	0.0004241	0.0003132	0.0002158	0	0.0006802	0.0008922	0.000263	0	0.0003317	0.000437	0	0.0006098	0.000686	0.0001309	0.0004994	0.0005132	0.0002681	0.0005932	0.0002569	0.001057	0	0.0006102	0.0002111	0.0002682	0.0002242	0.0002803	0.0003653	0.0005142	0.0003102	0.000447
898	d__Bacteria|p__Proteobacteria|c__Deltaproteobacteria|o__Desulfovibrionales|f__Desulfomicrobiaceae|g__Desulfomicrobium	genus	0.0004186	0.0005576	0.003418	0.0009919	0.001458	0.001433	0.002204	0.001969	0.001666	0.002049	0.0002131	0.00226	0.00182	0.003656	0.001827	0.001478	0.0008588	0.00304	0.001916	0.0008451	0.0003428	0.001218	0.0008724	0.0005086	0.0004926	0.0004202	0.001486	0.0006764	0.0008384	0.001138	0.000582	0.0008929	0.002455	0.0003217	0.001678	0.0007387	0.001158	0.0003137	0.001871	0.0008866	0.0007302	0.001775	0.0005418	0.001245	0.002299	0.001465	0.001772
899	d__Bacteria|p__Proteobacteria|c__Deltaproteobacteria|o__Desulfovibrionales|f__Desulfomicrobiaceae|g__Desulfomicrobium|s__Desulfomicrobium_baculatum	species	0.0001919	0.0001804	0.001555	0.0005263	0.0007291	0.0005958	0.001424	0.0006057	0.0007851	0.001052	0.0001598	0.001081	0.0007908	0.001837	0.001003	0.0003918	0.0003856	0.001449	0.0009395	0.0002337	0.0002142	0.0006644	0.000456	0.0001403	0.0001478	0.0001548	0.0006992	0.0004885	0.0005145	0.0005354	0.00016	0.0003027	0.0008926	0.0001742	0.0007119	0.0004496	0.0006207	0.0002196	0.0008543	0.0004503	0.0002682	0.001065	0.0001682	0.0006475	0.001195	0.0006893	0.0009864
901	d__Bacteria|p__Proteobacteria|c__Deltaproteobacteria|o__Desulfovibrionales|f__Desulfovibrionaceae|g__Desulfovibrio|s__Desulfovibrio_piger	species	0.1867	0.002411	0.01085	0.00336	0.002587	0.001626	0.01721	0.003601	0.002432	0.003784	0.0008522	0.00593	0.00376	0.002765	0.002139	0.004417	0.003348	0.003499	0.00361	0.002499	0.001143	0.002452	0.0009319	0.0008417	0.0011	0.001216	0.002954	0.002048	0.001582	0.2322	0.00163	0.002739	0.005646	0.02337	0.001509	0.001863	0.001761	0.0004392	0.1033	0.001661	0.001744	0.004745	0.0009716	0.002756	0.004598	0.003016	0.004994
904	d__Bacteria|p__Firmicutes|c__Negativicutes|o__Acidaminococcales|f__Acidaminococcaceae|g__Acidaminococcus	genus	0.003523	0.01609	0.00487	0.002389	0.005972	0.003591	0.006066	0.006377	0.004117	0.003286	0.001758	0.00344	0.04703	0.004602	0.006016	0.004524	0.002612	0.006839	0.0021	0.005034	0.0006427	0.04228	0.004065	0.002052	0.002512	0.01117	0.005279	0.001541	0.004859	0.003279	0.2733	0.003632	0.00723	0.004557	0.003254	0.004047	0.001594	0.00229	0.02203	0.003617	0.009895	0.006539	0.004054	1.471	0.004386	0.004291	0.001202
905	d__Bacteria|p__Firmicutes|c__Negativicutes|o__Acidaminococcales|f__Acidaminococcaceae|g__Acidaminococcus|s__Acidaminococcus_fermentans	species	0.001657	0.002017	0.002409	0.001943	0.002917	0.001675	0.003396	0.002726	0.002336	0.002215	0.00103	0.00131	0.002954	0.003656	0.00352	0.001888	0.00177	0.004188	0.001639	0.00169	0.0003571	0.001455	0.002022	0.001228	0.002118	0.001747	0.003024	0.001221	0.002649	0.001773	0.001397	0.001952	0.004351	0.002118	0.001627	0.002264	0.001158	0.001302	0.004129	0.002097	0.002593	0.003363	0.002279	0.01041	0.002768	0.002016	0.000786
906	d__Bacteria|p__Firmicutes|c__Negativicutes|o__Veillonellales|f__Veillonellaceae|g__Megasphaera	genus	0.004587	0.006232	0.006357	0.006457	0.01323	0.00628	0.01592	0.003853	0.01067	0.01139	0.007137	0.005143	0.007341	0.008239	0.008823	0.002743	0.006818	0.0128	0.0056	0.003578	0.003771	0.006945	0.00801	0.005524	0.005436	0.06504	0.01079	0.004998	0.006441	0.007295	0.002866	0.004556	0.009194	0.006567	0.004526	0.005492	0.005469	0.006698	0.01054	0.007191	0.01018	0.005287	0.003849	0.1095	0.01056	0.008927	0.003714
907	d__Bacteria|p__Firmicutes|c__Negativicutes|o__Veillonellales|f__Veillonellaceae|g__Megasphaera|s__Megasphaera_elsdenii	species	0.001203	0.001459	0.001521	0.001964	0.003559	0.001836	0.002903	0.0008917	0.002394	0.002178	0.001207	0.001147	0.001641	0.001911	0.001983	0.0007836	0.001735	0.002616	0.001234	0.0007552	0.0006427	0.003338	0.001903	0.001298	0.001593	0.04786	0.002115	0.001259	0.001639	0.002677	0.0008148	0.001029	0.002455	0.001662	0.001051	0.001204	0.0009898	0.0005333	0.003804	0.00242	0.005454	0.001196	0.0009155	0.0816	0.001558	0.002257	0.0009093
911	d__Bacteria|p__Proteobacteria|c__Alphaproteobacteria|o__Rhizobiales|f__Bradyrhizobiaceae|g__Nitrobacter	genus	0	0	0	0.0002632	0.0002778	0	0.0002465	0	0.0004404	0.001182	0	0	0.0002835	0	0.0003119	0	0	0.0003181	0	0	0	0.0002847	0	0	0	0	0	0	0	0.0006023	0	0	0	8.042e-05	0	0	0	0	0.0002034	0.0002814	0	0	0	0	0.0001361	0	0
912	d__Bacteria|p__Proteobacteria|c__Alphaproteobacteria|o__Rhizobiales|f__Bradyrhizobiaceae|g__Nitrobacter|s__Nitrobacter_hamburgensis	species	0	0	0	0.0001215	0	0	0.0001095	0	0	0.0003877	0	0	0	0	0	0	0	0	0	0	0	0	0	0	0	0	0	0	0	0.0002677	0	0	0	0	0	0	0	0	0	0.0001829	0	0	0	0	0	0	0
913	d__Bacteria|p__Proteobacteria|c__Alphaproteobacteria|o__Rhizobiales|f__Bradyrhizobiaceae|g__Nitrobacter|s__Nitrobacter_winogradskyi	species	0	0	0	0	8.68e-05	0	0.0001369	0	0.0002298	0	0	0	0	0	0	0	0	0	0	0	0	0	0	0	0	0	0	0	0	0.0003346	0	0	0	0	0	0	0	0	0	0	0	0	0	0	0	0	0
914	d__Bacteria|p__Proteobacteria|c__Betaproteobacteria|o__Nitrosomonadales|f__Nitrosomonadaceae|g__Nitrosomonas	genus	0.0007151	0.00041	0.000581	0.0007895	0.0005729	0.0003382	0.0009585	0.0005889	0.0005362	0.0005908	0.0005859	0	0.0003283	0.0004453	0.0008467	0.0003918	0.0007712	0.001131	0.0007921	0.0005034	0.0007142	0.0005378	0.0004759	0.0004033	0.0002956	0.0003096	0.0006642	0.0004133	0.0006098	0.0005521	0.0001746	0.0008627	0.0004686	0.0004825	0.0002203	0.0005139	0.0003355	0.0001725	0.0007323	0.0005066	0.0005067	0.0008594	0.0003924	0.0008302	0.0004991	0.0006031	0.0005086
915	d__Bacteria|p__Proteobacteria|c__Betaproteobacteria|o__Nitrosomonadales|f__Nitrosomonadaceae|g__Nitrosomonas|s__Nitrosomonas_europaea	species	0	0	0	0	0	0	0	0	0	0	0	0	0	0	0	0	0	0	0	0	0	0.0001582	0	0	0	0	0	0	0	0	0	0	0	0	0	0	0	0	0	0.0001407	0	0	0	0	0.000121	0	0
916	d__Bacteria|p__Proteobacteria|c__Betaproteobacteria|o__Nitrosomonadales|f__Nitrosomonadaceae|g__Nitrosomonas|s__Nitrosomonas_eutropha	species	0	0	0	0	0	0	0	0	0	0	0	0	0	0	0	0	0	0	0	0	0	0	0	0	0	0	0	0	0	0	0	0	0	0	0	0	0	0	0	0	0	0	0	0	0	0	0
919	d__Bacteria|p__Proteobacteria|c__Betaproteobacteria|o__Nitrosomonadales|f__Thiobacillaceae|g__Thiobacillus	genus	0	0	0.0001196	0.0001417	0.0002604	0	0.0004108	0.0003197	0.0003638	0.0005354	0	0	0.0002089	0.0004082	0	0	0.000298	0.0002651	0.0004974	0	0	0.0002531	0.000119	0	0.0001806	0	0.0003846	0	0	0.0001338	0	0.0001362	0	0	0	0	0	0	0.0003051	0.000197	0.0002533	0.0001868	0	0	0.0003478	0.000224	0
920	d__Bacteria|p__Proteobacteria|c__Acidithiobacillia|o__Acidithiobacillales|f__Acidithiobacillaceae|g__Acidithiobacillus|s__Acidithiobacillus_ferrooxidans	species	0	0	0	0	0	0	0	0	0	0.0001292	0	0	8.953e-05	0	0	0	0	0	0	0	0	0	0	0.0001403	0	0	0.0002972	0	0	0	0	0	0.0002231	0	0	0	0	0	0.0001424	0	0	0	0	0	0	0	0
921	d__Bacteria|p__Proteobacteria|c__Alphaproteobacteria|o__Rhizobiales|f__Xanthobacteraceae|g__Starkeya|s__Starkeya_novella	species	0	0	0	0	0.0003472	0	0.0003149	0	0.0006319	0.0001846	0	0	0.0002984	0	0.0004011	0	0.0001577	0.0003888	0	0	0	0	0	0	0.0002627	0	0	0	0	0.0003012	0	0	0	0	0	0	0	0	0.0005289	0	0	0	0	0	0	0	0
926	d__Bacteria|p__Proteobacteria|c__Betaproteobacteria|o__Burkholderiales|g__Thiomonas|s__Thiomonas_intermedia	species	0	0	0.0002392	0	0.0001736	0	0.0006299	0	0	0.0001292	0	0	0.0002984	0.0001299	0.0002228	0	0.0002454	0.0006362	0	0	0	0.0002056	0	0	0	0	0	0.0003006	0.0001143	0.0002342	0	0	0.0003124	0.0001072	0	0.0001766	0	0	0.0002848	0	0.0001341	0.0002242	0	0.000249	0.0003932	0.0001896	0
927	d__Bacteria|p__Proteobacteria|c__Gammaproteobacteria|o__Chromatiales|f__Halothiobacillaceae|g__Halothiobacillus|s__Halothiobacillus_neapolitanus	species	0	0	0	0	0	0	0	0	0	0	0	0	0	0	0	0	0.0001402	0	0	0	0	0	0	0	0	0	0	0	0	8.365e-05	0	0	0	0	0	0	0	0	0	0	0	0	0	0	0	0	0
933	d__Bacteria|p__Proteobacteria|c__Gammaproteobacteria|o__Thiotrichales|f__Piscirickettsiaceae|g__Thiomicrospira	genus	0	0	0	0	0	0	0.0006709	0	0	0	0	0	0	0	0	0	0	0	0	0	0	0	0	0	0	0	0	0	0	0	0	0	0	0	0	8.029e-05	0	0	0	0	0	0	0	0	0	3.447e-05	0
942	d__Bacteria|p__Proteobacteria|c__Alphaproteobacteria|o__Rickettsiales|f__Anaplasmataceae	family	0.0002791	0.0004428	0.0003759	0.0003036	0.0005034	0.004638	0.0004519	0.0007571	0.0002106	0.0003138	0.0003906	0.0003931	0.0008803	0.0003711	0.0004456	0.0002493	0.000333	0.0003358	0.0005526	0.0004315	0.0003856	0.0006644	0.0006543	0.0008242	0.0002299	0.0003538	0.0002447	0.0002442	0.0002858	0.001221	0.0002764	0.001075	0.0005802	0.0005763	0.003119	0.000562	0.0008891	0.000298	0.000834	0.0003096	0.0002086	0.0001308	0.0004297	0.000249	0.0006806	0.0002068	0.0003545
943	d__Bacteria|p__Proteobacteria|c__Alphaproteobacteria|o__Rickettsiales|f__Anaplasmataceae|g__Ehrlichia	genus	6.977e-05	8.199e-05	0	0	0.0002604	0	0	0	0	0	0	0	0	0	0	0	0	0	0	0	0	7.91e-05	0	0.0004735	8.211e-05	0	0	0	0	0.0002342	0	0	0.0002455	0.000201	0	0	0	0	0.0002034	0	0	0	0	0.0001162	0.000242	0	0
948	d__Bacteria|p__Proteobacteria|c__Alphaproteobacteria|o__Rickettsiales|f__Anaplasmataceae|g__Anaplasma|s__Anaplasma_phagocytophilum	species	0	0	0	0	0	0	0	0	0	0	0	0	0	0	0	0	0	0	0	0	0	0	0	0	0	0	0	0	0	0	0	0	0	0	0	0	0	0	0	0	0	0	0	0	0	0	0
953	d__Bacteria|p__Proteobacteria|c__Alphaproteobacteria|o__Rickettsiales|f__Anaplasmataceae|g__Wolbachia	genus	0	8.199e-05	0	0.0001619	0.0001042	0.001514	0	0	0	0	0.0002663	0	0.0001492	0	0	0	0	0.000106	0	8.99e-05	0	0	0.0001983	0	0	0	0	0	5.717e-05	0.0003513	0	0	6.694e-05	0.0002144	0	0	0	0	0.0003865	7.036e-05	0	7.473e-05	0	0	0.0002117	0	0
958	d__Bacteria|p__Proteobacteria|c__Oligoflexia|o__Bdellovibrionales|f__Bdellovibrionaceae|g__Bdellovibrio	genus	0.0006977	0.001476	0.0008544	0.0002429	0.0004687	0.0002254	0.001178	0.0009422	0.0004787	0.0008861	0	0.0007043	0.0005222	0.0004082	0.0005793	0.0006411	0.0004207	0.001149	0.0006447	0.0004315	0	0.0007435	0.0005155	0.0005787	0	0.0001769	0.0005943	0.0003006	0.0005907	0.0007194	0.0001746	0.0009686	0.0004017	0.001166	0.0002542	0.0004336	0.0004362	0.0005333	0.0006306	0.0009147	0.0004471	0.0002989	0.0006726	0.0003653	0.0003781	0.0007238	0.0006782
959	d__Bacteria|p__Proteobacteria|c__Oligoflexia|o__Bdellovibrionales|f__Bdellovibrionaceae|g__Bdellovibrio|s__Bdellovibrio_bacteriovorus	species	0.0006802	0.001459	0.000769	0.0001619	0.000434	0.0002093	0.001123	0.0009086	0.0002681	0.0008492	0	0	0.0004327	0.0004082	0.0005125	0	0.0003505	0.0008306	0	0.0004315	0	0.0004746	0.0004759	0.0001403	0	0	0.000402	0	0.0005335	0.0006525	0	0.0008324	0.0003124	0.001112	0.0001186	0.0003372	0.0004362	0.000502	0.0005696	0.0008303	0.0003875	0.0002616	0	0.0002823	0.0003327	0.0006204	0.0006473
960	d__Bacteria|p__Proteobacteria|c__Oligoflexia|o__Bacteriovoracales|f__Bacteriovoracaceae|g__Bacteriovorax|s__Bacteriovorax_stolpii	species	0	0	0	0	0	0	0	0	0	0	0	0	0	0	0	0	0	0	0	0	0	0	0	0	0	0	0	0	0	0	0	0	4.463e-05	0	0	0	0	0	0.0002238	0	0	0	0	0	6.049e-05	0	0
963	d__Bacteria|p__Proteobacteria|c__Betaproteobacteria|o__Burkholderiales|f__Oxalobacteraceae|g__Herbaspirillum	genus	0.0003488	0.00041	0.00123	0.0006478	0.001163	0.0006119	0.002697	0.0008749	0.00134	0.001754	0.001562	0.0002948	0.001492	0.0009835	0.0006461	0.001086	0.0009289	0.001891	0.001161	0.0008091	0.0003856	0.0006802	0.0006741	0.0006313	0.0009196	0.0003981	0.0004195	0.0006576	0.001277	0.0009035	0.0005529	0.0004692	0.001026	0.000965	0.0003898	0.0007066	0.0005536	0.0003137	0.001017	0.001182	0.0008941	0.0006912	0.0009342	0.0006309	0.0008923	0.001206	0.0002158
964	d__Bacteria|p__Proteobacteria|c__Betaproteobacteria|o__Burkholderiales|f__Oxalobacteraceae|g__Herbaspirillum|s__Herbaspirillum_seropedicae	species	0	0	0	0	0.0002951	0	0.0004655	0	0.0003638	0.0003138	0	0	0.0001492	0.0001856	0.0001782	0	0.0001052	0.0003535	0.0001474	0.0003057	0	0.000174	0	0.0001052	0	0	0	0	0.0004383	0.0003848	0	0.0001362	0.0001785	0.0004021	0	0.0001927	0	0	0.0002644	0.0003518	0.0001639	0	0	0.0002158	0.0002873	0.0004997	0
970	d__Bacteria|p__Firmicutes|c__Negativicutes|o__Selenomonadales|f__Selenomonadaceae|g__Selenomonas	genus	0.00607	0.009036	0.006288	0.008299	0.01174	0.005877	0.009174	0.007302	0.01367	0.01667	0.007368	0.004439	0.009326	0.01373	0.01087	0.003419	0.007361	0.01725	0.01008	0.004765	0.003742	0.01054	0.007078	0.007014	0.004762	0.004511	0.008653	0.00605	0.00766	0.009202	0.002837	0.006039	0.01113	0.007023	0.003814	0.005893	0.008304	0.004063	0.01334	0.009189	0.004396	0.006352	0.00667	0.008086	0.007607	0.01068	0.0041
971	d__Bacteria|p__Firmicutes|c__Negativicutes|o__Selenomonadales|f__Selenomonadaceae|g__Selenomonas|s__Selenomonas_ruminantium	species	0.001587	0.00305	0.001863	0.002551	0.002951	0.002174	0.003327	0.002591	0.002355	0.002474	0.002415	0.001753	0.002208	0.002227	0.003609	0.001514	0.002647	0.002792	0.002763	0.00178	0.002085	0.003164	0.001745	0.003016	0.001511	0.00157	0.00236	0.001108	0.002496	0.003179	0.0009748	0.002316	0.002812	0.002989	0.001932	0.002264	0.00208	0.002008	0.002888	0.002336	0.001982	0.001924	0.001981	0.002955	0.002269	0.00255	0.001711
972	d__Bacteria|p__Firmicutes|c__Clostridia|o__Halanaerobiales|f__Halanaerobiaceae	family	0.0004186	0.0006232	0.0007519	0.0003239	0.0006423	0.001159	0.001287	0.000387	0.0007468	0.0007015	0.0006747	0.000131	0.0007759	0.0006866	0.000557	0.0002671	0.000298	0.0008483	0.0006079	0.0005034	9.998e-05	0.0006328	0.001428	0.001648	0.0004105	0.0004423	0.0007866	0.000263	0.00122	0.0008867	0.0004219	0.0003027	0.001071	0.0008042	0.0006271	0.000546	0.001275	0.0001098	0.000834	0.0006192	0.000313	0.0004671	0.0003363	0.0002324	0.0007713	0.001068	0.0005703
976	d__Bacteria|p__Bacteroidetes	phylum	30.82	19.72	20.5	19.58	8.994	26.48	10.49	38.68	26.53	20.12	28.72	29.63	10.28	12.26	8.707	44.29	23.36	12.99	23.04	15.71	33.24	11.29	20.94	22.83	9.384	19.47	21	34.94	24.74	5.84	45.4	31.18	7.866	5.321	33.8	25.41	23.47	36.02	7.002	11.27	17.05	14.85	30.78	23.06	10.02	14.22	30.94
978	d__Bacteria|p__Bacteroidetes|c__Cytophagia|o__Cytophagales|f__Cytophagaceae|g__Cytophaga	genus	0.0006453	0	0.0004614	0	0.0003298	0.0003865	0.0003971	0	0	0.0002585	0.0004616	0	0.000194	0	0	0.0007836	0.0005258	0	0.0003684	0.0003596	0	0	0.0007534	0	0.0007061	0.0003538	0	0	0	0.0003513	0	0.00112	0.0002455	0.0002815	0.0004746	0.0002248	0.0002181	0.0001412	0	0.0002392	0.000462	0	0	0	0.000242	0	0.0007552
979	d__Bacteria|p__Bacteroidetes|c__Flavobacteriia|o__Flavobacteriales|f__Flavobacteriaceae|g__Cellulophaga|s__Cellulophaga_lytica	species	0	0	0	0	0	0	0	0	0	0	0	0	0.0006267	0	0	0	0	0	0	0	0	0	0	0	0.002118	0	0	0	0	0	0	0	0	0.0007103	0	0	0	0	0	0	0	0	0	0	0	0	0
984	d__Bacteria|p__Bacteroidetes|c__Sphingobacteriia|o__Sphingobacteriales|f__Sphingobacteriaceae|g__Pedobacter|s__Pedobacter_heparinus	species	0.0002093	0.0006396	0.0006323	0	0.0005034	0.0005314	0.001164	0	0	0.0003508	0.0005504	0	0.0001791	0	0.0003788	0.000748	0.0004557	0	0	0.0003057	0	0.0006169	0.0003965	0	0	0	0.0006992	0	0	0.0002342	0	0.0009989	0.0003124	0.0006031	0.0004068	0	0	0	0.0004882	0.0004222	0	0	0	0.0005645	0.000363	0	0
985	d__Bacteria|p__Bacteroidetes|c__Cytophagia|o__Cytophagales|f__Cytophagaceae|g__Cytophaga|s__Cytophaga_hutchinsonii	species	0.0006104	0	0.0002734	0	0	0.0003865	0.0003423	0	0	0.0002585	0	0	0.0001641	0	0	0.0007302	0.0004732	0	0.0003684	0	0	0	0	0	0.0007061	0	0	0	0	0.0002844	0	0.001075	0.0002455	0.0002815	0.0003559	0	0	0	0	0.0002252	0	0	0	0	0.0002117	0	0
986	d__Bacteria|p__Bacteroidetes|c__Flavobacteriia|o__Flavobacteriales|f__Flavobacteriaceae|g__Flavobacterium|s__Flavobacterium_johnsoniae	species	0	0.0003116	0.0003076	0.0004858	0	0.001095	0.0005477	0	0	0.0002215	0	0	0.0001194	0.0004082	0.0004679	0.0006055	0.0004382	0.0003888	0.0005342	0	0	0.0001107	0.0004164	0	0.003235	0	0.0002972	0.001278	0	0.0004183	0	0.001377	0.0003347	0.001032	0.0004237	0	0	0	0	0.0005488	0	0.0005605	0	0	0.0004235	0	0
992	d__Bacteria|p__Bacteroidetes|c__Cytophagia|o__Cytophagales|f__Cytophagaceae|g__Flexibacter	genus	0	0	0	0	0	0	0.0006025	0	0	0	0	0	0	0	0	0	0	0	0	0	0	0	1.983e-05	0	0	0	0	0	0	0	0	0	0	0	0	0	0	0	0	0	0	0	0	0	0	0	0
995	d__Bacteria|p__Bacteroidetes|c__Sphingobacteriia|o__Sphingobacteriales|f__Sphingobacteriaceae|g__Solitalea|s__Solitalea_canadensis	species	0.0002267	0	0.0002734	0	0	0.000628	0.00141	0.0002356	0	0.0001477	0	0	0.0001641	0.0002783	8.912e-05	0	0	0	0	0	0	0.0002056	0.0005353	0	0.0001642	0	0.000437	0	0	0.000184	0	0.0009384	0.0001785	0.0002949	0	0.0002569	0.0002516	0	0.0002034	0.0003237	0.0003279	0	0	0	0	0	0
996	d__Bacteria|p__Bacteroidetes|c__Flavobacteriia|o__Flavobacteriales|f__Flavobacteriaceae|g__Flavobacterium|s__Flavobacterium_columnare	species	0.0006104	0	0.0004101	0	0.0002083	0	0.0003834	0	0	0.0002769	0.0003373	0	0.0002835	0	0	0	0	0	0	0	0.001257	0.0002215	0.0007138	0	0.00133	0.0001327	0	0	0	0.0001673	0	0.001271	0	0.001019	0.0006271	0	0.0009898	0	0.0003865	0.0004222	0	0	0.0008595	0	0.000242	0	0
998	d__Bacteria|p__Bacteroidetes|c__Cytophagia|o__Cytophagales|f__Cytophagaceae|g__Flexibacter|s__Flexibacter_flexilis	species	0	0	0	0	0	0	0	0	0	0	0	0	0	0	0	0	0	0	0	0	0	0	0	0	0	0	0	0	0	0	0	0	0	0	0	0	0	0	0	0	0	0	0	0	0	0	0
999	d__Bacteria|p__Bacteroidetes|c__Cytophagia|o__Cytophagales|f__Bernardetiaceae|g__Bernardetia|s__Bernardetia_litoralis	species	0	0	0.0001538	0	0.0002083	0	0.0001369	0	0	0	0	0	0	0	0	0	0	0.0001591	0	0	0	0	0.0001784	0	0	0	0	0	0.0001906	0	2.91e-05	0	0	0	0	0	8.388e-05	0	0	0.0001126	0	0	0	0	0	0	0
1006	d__Bacteria|p__Bacteroidetes|c__Cytophagia|o__Cytophagales|f__Flammeovirgaceae|g__Marivirga|s__Marivirga_tractuosa	species	0	0	0	0	0.0002951	0	0	0	0	0	0	0	0	0	0	0	0	0	0	0	0	0	0	0	0	0	0	0	0	0	0	0	0	0	0	0	0	0	0	0	0	0	0	0	0	0	0
1007	d__Bacteria|p__Bacteroidetes|c__Saprospiria|o__Saprospirales|f__Saprospiraceae|g__Saprospira	genus	0	0	0	0	0.0001215	0	0.0004519	0.0002524	7.659e-05	0.0001477	0	0	7.461e-05	0.0001484	0	0	0	0	0	0	0	0.0001898	0	0	0	0	0	9.394e-05	0	0.0001171	0	0	0	0.0001608	0.0002034	8.029e-05	5.033e-05	0	0.0001627	0	0	0	0	0	0	0	0
1008	d__Bacteria|p__Bacteroidetes|c__Saprospiria|o__Saprospirales|f__Saprospiraceae|g__Saprospira|s__Saprospira_grandis	species	0	0	0	0	0	0	0.0004519	0.0002019	0	0.0001292	0	0	0	0	0	0	0	0	0	0	0	9.491e-05	0	0	0	0	0	0	0	0	0	0	0	0.0001608	0	0	0	0	0.0001627	0	0	0	0	0	0	0	0
1010	d__Bacteria|p__Bacteroidetes|c__Sphingobacteriia|o__Sphingobacteriales|f__Sphingobacteriaceae|g__Sphingobacterium|s__Sphingobacterium_mizutaii	species	0.000157	0	0.0004785	0	0	0.0001771	0.0003149	0	0	0	0.00087	0	0.0003283	0	0	0	0.0001227	0	0.0001289	0.0001259	0	0.0003797	0	0	0	0.0001327	0	0	0	0	0	0.0003178	0.0002901	0.0001474	0.000678	0	0.0001845	0	0	0.0002392	0	0	0.0002803	0.0001826	0	0	0
1013	d__Bacteria|p__Bacteroidetes|c__Flavobacteriia|o__Flavobacteriales|f__Flavobacteriaceae|g__Weeksella	genus	0	0	0	0	0	0	0	0	0	0	0	0	0	0	0	0	0	0	0	0	0	0.0001898	0	0	0	0	0	0	0	0.0002008	0	0	0	0	0	0	0	0	0	0	0	0	0	0	0	0	0
1014	d__Bacteria|p__Bacteroidetes|c__Flavobacteriia|o__Flavobacteriales|f__Flavobacteriaceae|g__Weeksella|s__Weeksella_virosa	species	0	0	0	0	0	0	0	0	0	0	0	0	0	0	0	0	0	0	0	0	0	0.0001898	0	0	0	0	0	0	0	0.0002008	0	0	0	0	0	0	0	0	0	0	0	0	0	0	0	0	0
1016	d__Bacteria|p__Bacteroidetes|c__Flavobacteriia|o__Flavobacteriales|f__Flavobacteriaceae|g__Capnocytophaga	genus	0.002808	0.004706	0.004118	0.003219	0.004045	0.002721	0.005956	0.007016	0.002145	0.001957	0.005166	0.002801	0.005073	0.004064	0.002184	0.00732	0.002717	0.002598	0.003132	0.004261	0.005856	0.006929	0.004005	0.002876	0.01066	0.002676	0.002814	0.00434	0.001124	0.002225	0.002182	0.008672	0.002321	0.004182	0.003373	0.003179	0.005217	0.005192	0.003417	0.003194	0.006572	0.006016	0.00383	0.004051	0.002102	0.001465	0.007475
1017	d__Bacteria|p__Bacteroidetes|c__Flavobacteriia|o__Flavobacteriales|f__Flavobacteriaceae|g__Capnocytophaga|s__Capnocytophaga_gingivalis	species	0	0	0.0002221	0	0.0005034	9.661e-05	0.0006572	0	0	0.0001292	0.001172	0	0	0.0002412	0.0002674	0	0.0002103	8.836e-05	0.0001105	0	0.0004142	0.0007593	0.000119	0	0	0.0002875	0	0	0	0.000184	0	0.0009232	0	0.000201	6.78e-05	0	0.0002516	0	0.0004068	0.0002955	0	0	0	0	0	0	0
1018	d__Bacteria|p__Bacteroidetes|c__Flavobacteriia|o__Flavobacteriales|f__Flavobacteriaceae|g__Capnocytophaga|s__Capnocytophaga_ochracea	species	0	0	0	0	0	0	0	0	0	0	0	0	0	0	0	0	0	0	0	0	0	0	0	0	0	0	0	0	0	0	0	0	0	0	0	0	0	0	0	0	0	0	0	0	0	0	0
1019	d__Bacteria|p__Bacteroidetes|c__Flavobacteriia|o__Flavobacteriales|f__Flavobacteriaceae|g__Capnocytophaga|s__Capnocytophaga_sputigena	species	0.0004186	0	0.0005981	0.0008907	0.0005555	0.0007085	0.0005751	0.002658	0.0002106	0	0	0	0.0002089	0.0018	0	0.003117	0.0003681	0.0002121	0	0.0006473	0	0.0004904	0.0006146	0.0003332	0.002627	0.001039	0.000437	0.0007891	0.0003049	0.0003179	0	0.001952	0.0005132	0.001139	0.0008136	0.0003693	0.0003187	0.0003765	0.0003458	0.0004644	0	0.0005044	0.0002803	0.0003155	0.0004083	0.0001896	0
1021	d__Bacteria|p__Proteobacteria|c__Gammaproteobacteria|o__Thiotrichales|f__Thiotrichaceae|g__Beggiatoa	genus	0	0	0	0	0	0	0	0	0	0	0	0	0	0	0	0	0	0	0	0	0	0	0	0	0	0	0	0	0	0	0	0	0	0	0	0	0	0	0	0	0	0	0	0	0	0	0
1033	d__Bacteria|p__Proteobacteria|c__Alphaproteobacteria|o__Rhizobiales|f__Bradyrhizobiaceae|g__Afipia	genus	0	0	0.0001367	0	0	0	0.0003012	0	0	0.0005908	0	0	0	0	0	0	0	0	0	0	0	0	0	0	0	0.000199	0	0	0	0	0	0	0	0	0.0007627	0	0	0	0.0002238	0	0	0	0	0	0	0	0
1041	d__Bacteria|p__Proteobacteria|c__Alphaproteobacteria|o__Sphingomonadales|f__Erythrobacteraceae|g__Erythrobacter	genus	0.0006628	0.0004756	0.001265	0.001376	0.001441	0.002737	0.001794	0.0008749	0.00226	0.002123	0.0006214	0.0006224	0.001373	0.001206	0.001493	0.0006946	0.001052	0.002704	0.001916	0.0009709	0.0002428	0.002167	0.001269	0.0007716	0.001823	0.0003759	0.001136	0.0008642	0.0006479	0.001389	0.000291	0.0009989	0.00154	0.0004557	0.001237	0.0007226	0.00151	0.0002196	0.001851	0.0009851	0.001654	0.001625	0.000355	0.001212	0.001028	0.001361	0.0008477
1046	d__Bacteria|p__Proteobacteria|c__Gammaproteobacteria|o__Chromatiales|f__Chromatiaceae	family	0.001727	0.001623	0.0034	0.00253	0.003142	0.002576	0.004477	0.001851	0.004615	0.006627	0.001598	0.002424	0.003089	0.004138	0.00352	0.001621	0.002857	0.00737	0.002763	0.001942	0.0009855	0.002563	0.001566	0.002315	0.001708	0.001415	0.002709	0.001635	0.002382	0.002794	0.001368	0.00174	0.00482	0.001943	0.002339	0.001798	0.001929	0.0008157	0.003621	0.002871	0.001878	0.002055	0.001981	0.003105	0.002768	0.003291	0.001171
1049	d__Bacteria|p__Proteobacteria|c__Gammaproteobacteria|o__Chromatiales|f__Chromatiaceae|g__Allochromatium|s__Allochromatium_vinosum	species	0.0002093	0.0003444	0.0002734	0.0005465	0.0003472	0.001095	0.0004655	0.0001346	0.0006319	0.001182	0	0	0.0005521	0.0002412	0.0004233	0.0004987	0.000333	0.00152	0.0001474	0	0	0.0003797	0.0001586	0.0003332	0.0002792	0	0	0.0001691	0	0.0004852	0	0	0.00116	0.0001742	0.0006949	0	0	0	0.0004068	0.0005629	0.0002682	0.000355	0.0001868	0.0004981	0.0003176	0.0004136	0
1051	d__Bacteria|p__Proteobacteria|c__Gammaproteobacteria|o__Chromatiales|f__Ectothiorhodospiraceae|g__Ectothiorhodospira	genus	0	0	0.0001196	0	0.0002257	0	0.0005203	0	0.0002681	0.0003323	0	0	0.000194	0.0002969	0.0002451	0	0.0001577	0.0004241	0	0	8.57e-05	0	0.0001586	0	0	0	0	0	0.0001906	0	0	9.081e-05	0	0	0	0	0	0	0.0002238	5.629e-05	0.0001043	0	0	0	0	0	0
1052	d__Bacteria|p__Proteobacteria|c__Gammaproteobacteria|o__Chromatiales|f__Ectothiorhodospiraceae|g__Halorhodospira|s__Halorhodospira_halochloris	species	0.0003314	0	0.0002563	0	0.0004687	0	0.0002465	0	0.0003638	0.00024	0	0	0.0003581	0.0007979	0.0004233	0	0.0003155	0.0004595	0	0.0001798	0	0	0	0	0	0	0	0	0	0.0003681	0	0	0.0004017	0.0002412	0	0	0	0	0.0002644	0.0003237	0	0.0003363	0	0.0001826	0.0006654	0.0004308	0
1053	d__Bacteria|p__Proteobacteria|c__Gammaproteobacteria|o__Chromatiales|f__Ectothiorhodospiraceae|g__Halorhodospira|s__Halorhodospira_halophila	species	0	0	0	0.0002024	0.0002257	0.0001288	0.0003971	0	0.0004404	0.0004615	0	0	0.0002089	0.0003711	0.0001337	0	0.0001227	0.0003888	0.0004789	0.0001618	0	0.000174	0.0001388	0	9.853e-05	0	0	0	0	0.000184	0	0	8.926e-05	0	0.0001186	9.635e-05	0.000302	0	0.0003865	0.0001548	0	7.473e-05	0	0	9.074e-05	8.616e-05	0
1060	d__Bacteria|p__Proteobacteria|c__Alphaproteobacteria|o__Rhodobacterales|f__Rhodobacteraceae|g__Rhodobacter	genus	0.0008023	0.0005904	0.001555	0.001296	0.001371	0.001723	0.002081	0.0006057	0.001877	0.004468	0.0008522	0.0006224	0.001388	0.002078	0.0009804	0.0004809	0.0009465	0.002704	0.001234	0.001043	0.0001428	0.0009333	0.0008526	0.0006664	0.0006076	0.0004423	0.000874	0.001108	0.000686	0.001656	0.0005529	0.001544	0.001272	0.0005495	0.0008644	0.001108	0.001141	0.0001882	0.001932	0.001182	0.0007302	0.001214	0.0009342	0.001212	0.001225	0.001965	0.0004624
1061	d__Bacteria|p__Proteobacteria|c__Alphaproteobacteria|o__Rhodobacterales|f__Rhodobacteraceae|g__Rhodobacter|s__Rhodobacter_capsulatus	species	0	0	0.0002221	0.0004251	0	0	0.0003423	0.0002524	0.0003064	0.0005723	0	0.0001638	0.0002238	0	0	0	0.0001402	0.0003535	0	0	0	0.0001424	0	0	3.284e-05	0	0.0003146	0.0001503	0	0	0	0.0006659	0.0002455	0	0.0004068	0.0002409	0	0	0.0002238	0	0.0001788	0.0002242	0	0.000249	0.0002269	0.0002413	0.000185
1063	d__Bacteria|p__Proteobacteria|c__Alphaproteobacteria|o__Rhodobacterales|f__Rhodobacteraceae|g__Rhodobacter|s__Rhodobacter_sphaeroides	species	0.000436	0.0002788	0.0004101	0.0004656	0.0005729	0.0001932	0.0006846	0	0.001072	0.002049	0	0.0003276	0.0006267	0.0005196	0.0004902	0.0002671	0.0004382	0.001591	0.0006079	0.0005754	0	0.0003638	0.0003965	0.0003157	0.0001478	0	0.000437	0.0005824	0.0002287	0.0007194	0.000291	0.0005448	0.0004463	0.0002949	0.0001864	0.0004336	0.000671	0.0001098	0.0007119	0.0005207	0.0003875	0.0004297	0.000411	0.0005313	0.0003781	0.0006721	0
1068	d__Bacteria|p__Proteobacteria|c__Alphaproteobacteria|o__Rhizobiales|f__Hyphomicrobiaceae|g__Rhodomicrobium	genus	0	0	0.0001367	0	0	0	0.00089	0.0002356	0.0003638	0.001588	0	0	0.0001044	0.000334	0.0001114	0	0	0.0002297	0	0.0001438	0	0.0001898	0.0001586	0.0001403	0	8.846e-05	0	0	0	0.0002008	0	0	0	1.34e-05	0	0.0001285	0.0002013	0	8.136e-05	0	0.0001937	0	0	0	0	0	0
1069	d__Bacteria|p__Proteobacteria|c__Alphaproteobacteria|o__Rhizobiales|f__Hyphomicrobiaceae|g__Rhodomicrobium|s__Rhodomicrobium_vannielii	species	0	0	0.0001367	0	0	0	0.00089	0.0002356	0.0003638	0.001588	0	0	0.0001044	0.000334	0.0001114	0	0	0.0002297	0	0.0001438	0	0.0001898	0.0001586	0.0001403	0	8.846e-05	0	0	0	0.0002008	0	0	0	1.34e-05	0	0.0001285	0.0002013	0	8.136e-05	0	0.0001937	0	0	0	0	0	0
1073	d__Bacteria|p__Proteobacteria|c__Alphaproteobacteria|o__Rhizobiales|f__Bradyrhizobiaceae|g__Rhodopseudomonas	genus	0.0005581	0.0009511	0.001401	0.001437	0.001285	0.00161	0.001958	0.0008581	0.002011	0.00288	0.0008345	0.0006552	0.001328	0.002245	0.001203	0.0004987	0.0009289	0.00281	0.0009947	0.0006113	0.0001714	0.0008068	0.0009517	0.0006664	0.0005091	0.0003759	0.001066	0.001015	0.0008003	0.001138	0.0003055	0.0004238	0.001227	0.001005	0.0009492	0.0007868	0.0008556	0.000298	0.00181	0.001098	0.0008047	0.0004297	0.0008034	0.001029	0.001028	0.001086	0.000262
1075	d__Bacteria|p__Proteobacteria|c__Alphaproteobacteria|o__Rhodobacterales|f__Rhodobacteraceae|g__Rhodobacter|s__Rhodobacter_blasticus	species	0	0	0	0	0.0002951	0	0.0002054	0	0.0001915	0.0005169	0	0	0.0003133	0	0.0001337	0	0	0	0	0	0	0.0001898	0	0	0	0	0	0	0	0	0	0	0	0	0	0	0	0	0.0003051	0	0	0	0	0.0001162	0.0002873	0	0
1076	d__Bacteria|p__Proteobacteria|c__Alphaproteobacteria|o__Rhizobiales|f__Bradyrhizobiaceae|g__Rhodopseudomonas|s__Rhodopseudomonas_palustris	species	0.0005581	0.0009511	0.001401	0.001417	0.00125	0.001594	0.001944	0.0008581	0.002011	0.00288	0.0008345	0.0006552	0.001313	0.002245	0.001203	0.0004987	0.0009289	0.00281	0.0009763	0.0006113	0.0001714	0.0008068	0.0009517	0.0006664	0.0005091	0.0003759	0.001066	0.001015	0.0008003	0.001138	0.000291	0.0004086	0.001227	0.001005	0.0009492	0.0007868	0.0008556	0.000298	0.00179	0.001098	0.0008047	0.0004297	0.0008034	0.001029	0.001028	0.001086	0.000262
1079	d__Bacteria|p__Proteobacteria|c__Alphaproteobacteria|o__Rhizobiales|f__Hyphomicrobiaceae|g__Blastochloris|s__Blastochloris_viridis	species	0.0002442	0	0.0004443	0.0001619	0	0	0	0	0.0002489	0	0	0.0001638	0.0001343	0.0005381	0.0002005	0	0	0.0005479	0	0	0	0	0	0	0	0	0.0001224	0	0	0.000184	0	0	0.0001339	0	0	4.817e-05	0.0002181	0	0.0003051	0	0	0	0	0.0001494	0.000121	0	0
1081	d__Bacteria|p__Proteobacteria|c__Alphaproteobacteria|o__Rhodospirillales|f__Rhodospirillaceae|g__Rhodospirillum	genus	0.0006453	0.0003116	0.001162	0.0003441	0.0006597	0.0009661	0.0009996	0.0006562	0.001474	0.00192	0	0.0003767	0.0005521	0.0005752	0.001092	0	0.0005959	0.001131	0.0007	0.0002517	0.0001857	0.0006011	0.0002974	0.0003683	0.0005748	0	0.000437	0.0003194	0.000362	0.0004015	0.000291	0.0002724	0.0007364	0.0002949	0.0003898	0.0003212	0.0003355	0.0003608	0.000773	0.0006895	0.0004471	0.000411	0.0003176	0.0004151	0.0005898	0.0003102	0.000262
1084	d__Bacteria|p__Proteobacteria|c__Alphaproteobacteria|o__Rhodospirillales|f__Rhodospirillaceae|g__Pararhodospirillum|s__Pararhodospirillum_photometricum	species	0	0	6.835e-05	6.073e-05	0.0001736	0.002625	0.0001369	0.0004711	0.0002298	0.0004615	0	0	0.0002089	0.0004825	0.0003119	0	0.0003681	0.0003711	0	0	0	0.0001424	0.0002776	0.0001578	0.000312	6.634e-05	0.0002272	0.0002818	0.0002287	0.0005856	4.365e-05	0	0.0002008	0	0	9.635e-05	0.0001007	0	0.0002848	0	0	0.0002242	0	8.302e-05	0.0003327	0.0002757	0
1085	d__Bacteria|p__Proteobacteria|c__Alphaproteobacteria|o__Rhodospirillales|f__Rhodospirillaceae|g__Rhodospirillum|s__Rhodospirillum_rubrum	species	0.0002442	0	0.0002392	0	0.0002951	0.0008534	0.0005888	0.000387	0.0007851	0.00048	0	0.0003276	0.000194	0.0002227	0.0006461	0	0.0004031	0.0004065	0.0004789	0	0.0001571	0.0001898	0.0002578	0.0002104	0	0	0.0002622	0	0.0001906	0.0002008	0.0002764	0.0002119	0.0002678	0.0001206	0	0.0002088	0	0.0001412	0.0004272	0.0003237	0.0002533	0.0002802	0	0.0001992	0.0002722	0.0001723	0
1090	d__Bacteria|p__Chlorobi	phylum	0.00307	0.004116	0.004973	0.003988	0.005885	0.007117	0.005148	0.004274	0.005649	0.009766	0.003586	0.004406	0.004312	0.008833	0.005013	0.002208	0.004645	0.008412	0.0042	0.002967	0.004156	0.006027	0.003153	0.004279	0.003416	0.002278	0.004003	0.003175	0.00303	0.00532	0.001309	0.004041	0.004932	0.00323	0.004492	0.002698	0.004479	0.002525	0.006631	0.006051	0.003517	0.003438	0.004073	0.003702	0.004159	0.004618	0.003545
1091	d__Bacteria|p__Chlorobi|c__Chlorobia|o__Chlorobiales|f__Chlorobiaceae|g__Chlorobium	genus	0.0009942	0.001689	0.00123	0.0008097	0.001458	0.004267	0.001027	0.001464	0.001091	0.001329	0.001154	0.001704	0.001149	0.001633	0.001136	0.0009973	0.001315	0.001485	0.0007184	0.0007731	0.001328	0.001076	0.0008129	0.001192	0.0004598	0.0007961	0.000909	0.0009394	0.0005145	0.0008533	0.0005383	0.001816	0.001004	0.00122	0.002814	0.0009474	0.001728	0.001161	0.0009764	0.001281	0.0008494	0.001028	0.001775	0.000797	0.0008469	0.001224	0.001757
1092	d__Bacteria|p__Chlorobi|c__Chlorobia|o__Chlorobiales|f__Chlorobiaceae|g__Chlorobium|s__Chlorobium_limicola	species	0	0	0.0002563	0.0003441	0.0002951	0	0.0002054	0	0.0003638	0.0004246	0	0	0.0002686	0.0005196	0.0006016	0	0.0005433	0.0004595	0	0	0	0.0003006	0.0001784	0	0	0	0.0003321	0	0	0.0002175	0	0	0.000424	0.0001474	0.0006949	0	0	0	0.0002441	0.0003659	0	0.0004297	0.0002989	0.0003155	0.0003176	0.0004308	0
1094	d__Bacteria|p__Chlorobi|c__Chlorobia|o__Chlorobiales|f__Chlorobiaceae|g__Chlorobium|s__Chlorobium_phaeovibrioides	species	0	0	0	0	0.0009375	0	0.0004519	0	0.0004596	0	0	0.00113	0.0001791	0	0	0	0	0	0	0	0	0	0	0	0	0	0.000402	0	0	0.0002175	0	0	0	0	0	0	0	0	0.0002238	0.0006755	0	0	0	0	0.0003781	0.0004308	0
1096	d__Bacteria|p__Chlorobi|c__Chlorobia|o__Chlorobiales|f__Chlorobiaceae|g__Chlorobium|s__Chlorobium_phaeobacteroides	species	0.0001221	0	0	0.0002429	0.0001042	0.002576	0.0002465	0	0.0002489	0.0001661	0	0	0.0006118	0.0002598	0.0001782	0	0.0002103	0.0006185	0	0	0	0.0002847	0	0	0	0	0.0001573	0.0004133	0	0.0002677	0	0.0002876	0.0002231	0	0.001525	0	0	0	0.0003865	0.0001126	0	0	0	0	0	0.0002585	0
1097	d__Bacteria|p__Chlorobi|c__Chlorobia|o__Chlorobiales|f__Chlorobiaceae|g__Chlorobaculum|s__Chlorobaculum_tepidum	species	0.0002791	0.000246	0.0003759	0.0004858	0.0004166	0	0.0005751	0.0001178	0.0004021	0.0009046	0	0.0001802	0.000194	0.0005938	0.0004679	0	0.0006485	0.0006716	0.0006079	0	0	0.0004588	0	0.0003332	0	0	0.0003846	0.0002255	0	0.0006525	0	0.0001513	0.0002455	8.042e-05	0	0.0002088	0.0006543	0	0.0003255	0.000591	0.0003577	0.0003176	0	0.0004317	0.0004235	0	0.0001541
1099	d__Bacteria|p__Chlorobi|c__Chlorobia|o__Chlorobiales|f__Chlorobiaceae|g__Pelodictyon	genus	0.0004012	0.0003116	0.0006493	0.0008097	0.0003472	0.0008212	0.0007257	0.0001346	0.0004213	0.0006646	0	0.0007371	0.0004178	0.001095	0.0002228	0	0.000333	0.0008306	0.0005158	0.0004675	0.000957	0.0004429	0.0005155	0.0005086	0.0003777	0.0002433	0.0003146	0.0006388	0.0005717	0.0007696	8.73e-05	0.0008778	0.0006694	0.0003351	0.0006441	0.000273	0.0005704	0.0002667	0.0004272	0.000774	0.0006706	0.0003923	0.000766	0.00088	0.0005747	0.0003964	0
1100	d__Bacteria|p__Chlorobi|c__Chlorobia|o__Chlorobiales|f__Chlorobiaceae|g__Pelodictyon|s__Pelodictyon_luteolum	species	0.0001919	0.0002624	0.0006323	0.000749	0.0002257	0	0.0003971	0.000101	0.0003255	0.0004431	0	0	0.0003133	0.0008721	0.0002228	0	0.0001928	0.0005125	0.000221	0.0003596	0.0002714	0.0003638	0.0002379	0.0003858	0.0002956	0	0	0.0003758	0.0004954	0.0005019	8.73e-05	0.000333	0.0005355	0.0002278	0	0	0.0003859	0	0.0002238	0.000394	0.0004918	0.0002616	0.0003924	0.0005645	0.0003478	0	0
1101	d__Bacteria|p__Chlorobi|c__Chlorobia|o__Chlorobiales|f__Chlorobiaceae|g__Prosthecochloris	genus	0.0004186	0.001017	0.001452	0.0006275	0.001753	0.001031	0.00126	0.001565	0.001474	0.002197	0.0002486	0.001114	0.001059	0.001948	0.0009358	0.0003384	0.000999	0.001485	0.0009579	0.0006113	0.001071	0.002452	0.0009517	0.0006839	0.001691	0.0004423	0.0006642	0.0006764	0.0008003	0.001372	0.00016	0.0004389	0.0009149	0.0008712	0.0005932	0.000546	0.0005872	0.0005647	0.00181	0.001548	0.001028	0.0006912	0.0005979	0.0006143	0.0006352	0.001086	0.0007706
1102	d__Bacteria|p__Chlorobi|c__Chlorobia|o__Chlorobiales|f__Chlorobiaceae|g__Prosthecochloris|s__Prosthecochloris_aestuarii	species	0	0	0	0	0	0	0.0001917	0	0	0	0	0	0	0	0	0	0.0001928	0	0	0	0	0.0002056	0	0	0	0	0	0	0	0.0004015	0	0	0	0	0	0	0	0	0.000122	0.0003096	0	0	0	0	0	0.0002413	0
1106	d__Bacteria|p__Chloroflexi|c__Chloroflexia|o__Chloroflexales|f__Chloroflexaceae	family	0.0004709	0	0.0003418	0.0001822	0.0003819	0.0001127	0.0003971	0	0.0004404	0.0006092	0	0	0.0002089	0.0004825	0	0	0.0008238	0.0004595	0.001068	0	0	0.0002689	0	0	0	0	0	0	0	0.0005354	0	0.0004994	0.0003347	0.0001608	0	0.0003533	0.000302	0	0.0003661	0.000577	0.000298	0	0.0004484	0.0004815	0.0005293	0.0004653	0
1107	d__Bacteria|p__Chloroflexi|c__Chloroflexia|o__Chloroflexales|f__Chloroflexaceae|g__Chloroflexus	genus	0.0004709	0	0.0003418	0.0001822	0.0003819	0.0001127	0.0003971	0	0.0004404	0.0006092	0	0	0.0002089	0.0004825	0	0	0.0008238	0.0004595	0.001068	0	0	0.0002689	0	0	0	0	0	0	0	0.0005354	0	0.0004994	0.0003347	0.0001608	0	0.0003533	0.000302	0	0.0003661	0.000577	0.000298	0	0.0004484	0.0004815	0.0005293	0.0004653	0
1108	d__Bacteria|p__Chloroflexi|c__Chloroflexia|o__Chloroflexales|f__Chloroflexaceae|g__Chloroflexus|s__Chloroflexus_aurantiacus	species	0	0	0	0	0.0002604	0	0.0003149	0	0	0.0003877	0	0	0	0.0003155	0	0	0.0006485	0	0	0	0	0.0002689	0	0	0	0	0	0	0	0	0	0	0	0	0	0	0	0	0	0	0.0002533	0	0	0	0	0	0
1111	d__Bacteria|p__Proteobacteria|c__Alphaproteobacteria|o__Sphingomonadales|f__Erythrobacteraceae|g__Porphyrobacter	genus	0.0004186	0.0002132	0.001213	0.0005061	0.0007118	0.000161	0.0006572	0	0.0006893	0.0009784	0	0.0002785	0.0005222	0.001577	0.000557	0.000285	0.0004207	0.001467	0.0003868	0.0002337	0	0.0004904	0.0001784	0.0003507	0.0002463	0.0002875	0.0005419	0.000357	0.0002477	0.000686	0	0.0001816	0.001227	0.0004423	0.0001695	0.0003533	0.0006375	9.412e-05	0.0007933	0.0003659	0.0002682	0.0004297	0.000411	0.0005313	0.0004235	0.0007927	0.0002466
1112	d__Bacteria|p__Proteobacteria|c__Alphaproteobacteria|o__Sphingomonadales|f__Erythrobacteraceae|g__Porphyrobacter|s__Porphyrobacter_neustonensis	species	0	0	0	0	0	0	0	0	0	0	0	0	0	0	0	0	0	0	0	0	0	0	0	0	0	0	0	0	0	0	0	0	0	0	0	0	0	0	0	0	0	0	0	0	0	0	0
1117	d__Bacteria|p__Cyanobacteria	phylum	0.006767	0.008757	0.008664	0.01042	0.01335	0.01193	0.01571	0.008278	0.01084	0.01512	0.0111	0.006847	0.01225	0.01425	0.01208	0.004915	0.008711	0.01573	0.009524	0.008271	0.00777	0.01104	0.01091	0.01033	0.01	0.005131	0.009177	0.007872	0.01143	0.01103	0.005238	0.00902	0.01388	0.01307	0.008593	0.008222	0.01206	0.005647	0.0146	0.01254	0.009389	0.01104	0.008632	0.00792	0.01118	0.01187	0.007984
1118	d__Bacteria|p__Cyanobacteria|o__Chroococcales	order	0.00075	0.001	0.0006664	0.000587	0.0007812	0.0005958	0.000712	0.001178	0.0004213	0.0004615	0.001207	0.000688	0.0004924	0.0005381	0.0005125	0.0007124	0.0005083	0.0007423	0.0007	0.0005394	0.0006999	0.0009175	0.0005155	0.0009119	0.0002299	0.0003759	0.000437	0.00062	0.00141	0.0005688	0.0001455	0.0006962	0.0005802	0.0007371	0.0008475	0.0008832	0.001292	0.0006588	0.0006713	0.001084	0.0003726	0.0002989	0.0005979	0.0004483	0.0008469	0.0003964	0.001325
1125	d__Bacteria|p__Cyanobacteria|o__Chroococcales|f__Microcystaceae|g__Microcystis	genus	0	0	0	0	0.0003819	0	0	0	0.0001532	7.384e-05	0	0	0	0	0	0	0	0	0	0	0	0.0002215	0	0	0	0	0	0	0	0	0	0	0.0001785	0	0	0	0	0	0.0002441	0	0	0	0	0	0	0.0001551	0
1126	d__Bacteria|p__Cyanobacteria|o__Chroococcales|f__Microcystaceae|g__Microcystis|s__Microcystis_aeruginosa	species	0	0	0	0	0	0	0	0	0	0	0	0	0	0	0	0	0	0	0	0	0	0	0	0	0	0	0	0	0	0	0	0	0	0	0	0	0	0	0	0	0	0	0	0	0	0	0
1129	d__Bacteria|p__Cyanobacteria|o__Synechococcales|f__Synechococcaceae|g__Synechococcus	genus	0.001587	0.00246	0.00188	0.002389	0.003246	0.002641	0.003286	0.001245	0.00293	0.004172	0.0006214	0.001916	0.002775	0.002598	0.003364	0.001069	0.002349	0.004984	0.002045	0.001582	0.001957	0.003006	0.001765	0.002753	0.00248	0.001062	0.001923	0.001973	0.001867	0.002275	0.001208	0.001922	0.003325	0.003002	0.0009492	0.001493	0.002516	0.001506	0.003926	0.002491	0.003159	0.003531	0.002448	0.00249	0.002027	0.003188	0.000971
1142	d__Bacteria|p__Cyanobacteria|o__Synechococcales|f__Merismopediaceae|g__Synechocystis	genus	0	0	0	0	0	0	0.0001369	0	0	0	0	0	0	0	0	0	0	0	0	0	0	0	0	0	0	0	0	0	0	0	0	0	0	0	0	0	0	0	0	0	0	0	0	0	0	0	0
1147	d__Bacteria|p__Cyanobacteria|o__Synechococcales|f__Merismopediaceae|g__Synechocystis|s__Synechocystis_sp_PCC_6714	species	0	0	0	0	0	0	0	0	0	0	0	0	0	0	0	0	0	0	0	0	0	0	0	0	0	0	0	0	0	0	0	0	0	0	0	0	0	0	0	0	0	0	0	0	0	0	0
1150	d__Bacteria|p__Cyanobacteria|o__Oscillatoriales	order	0.001238	0.0009019	0.001299	0.001255	0.001771	0.002496	0.001698	0.001481	0.001877	0.001735	0.00158	0.000819	0.001761	0.001819	0.001471	0.000748	0.001052	0.001308	0.001345	0.001348	0.001086	0.001234	0.001725	0.0008593	0.00266	0.0007298	0.0008041	0.001165	0.001639	0.001589	0.0005965	0.0009989	0.001406	0.0008846	0.001864	0.0007708	0.001476	0.0004863	0.001831	0.001126	0.001535	0.001625	0.0006539	0.0009464	0.00124	0.001585	0.001449
1152	d__Bacteria|p__Cyanobacteria|o__Synechococcales|f__Pseudanabaenaceae|g__Pseudanabaena	genus	0.0002442	0	0.000188	0	0.0002257	0	0	0.0003365	0	0	0	0	0	0	0	0	0.0001052	0	0	0	0	0	0	8.768e-05	0	0	0	0	0.0001143	0.0002008	0	0	0	0.0001072	8.475e-05	3.212e-05	0	0	0.0002034	0.0002533	0	0	0	0	0	0	0
1158	d__Bacteria|p__Cyanobacteria|o__Oscillatoriales|f__Oscillatoriaceae|g__Oscillatoria	genus	0	0	0.0002905	0	0.0002604	0	0	0	0	0	0.001048	0	0	0	0	0	0	0	0	0	0	0	0.0001586	0	0	0	0.0001398	0	0.0002668	0	0	0	0	0.0001742	0	0	0	0	0	0	0.000149	0	0	0	0	0	0
1161	d__Bacteria|p__Cyanobacteria|o__Nostocales	order	0.001116	0.001574	0.002341	0.002733	0.002847	0.004042	0.003601	0.002255	0.001379	0.001551	0.004297	0.001016	0.002522	0.0036	0.002206	0.0009973	0.00191	0.002138	0.0014	0.001942	0.002014	0.002278	0.003153	0.002736	0.001806	0.001017	0.00201	0.001559	0.003258	0.002493	0.001499	0.00277	0.002879	0.003873	0.002848	0.0022	0.003003	0.001224	0.002543	0.00304	0.001818	0.002858	0.001495	0.001494	0.002616	0.001878	0.002034
1162	d__Bacteria|p__Cyanobacteria|o__Nostocales|f__Nostocaceae	family	0.0005581	0.0007051	0.0007519	0.001275	0.001302	0.001546	0.001725	0.0008413	0.0005362	0.00072	0.001687	0.0004914	0.00094	0.001002	0.001181	0.0003384	0.000631	0.001308	0.0007368	0.0006832	0.0013	0.001044	0.001348	0.00121	0.001412	0.0003538	0.000839	0.0003758	0.0009909	0.001188	0.0003637	0.001453	0.00154	0.001716	0.001407	0.0008992	0.001208	0.0004078	0.0009967	0.001069	0.001058	0.001364	0.00071	0.0006973	0.001406	0.0007582	0.0004932
1163	d__Bacteria|p__Cyanobacteria|o__Nostocales|f__Nostocaceae|g__Anabaena	genus	0	0	0	0	0	0	0.0001232	0	0	0.0002215	0	0	0	0	0	0	0	0	0	0	0	0	0	0	0	0	0	0	0	0	0	0	0	0.0002547	0	0	0	0	0	0	0	0	0	0	0	0	0
1165	d__Bacteria|p__Cyanobacteria|o__Nostocales|f__Nostocaceae|g__Anabaena|s__Anabaena_cylindrica	species	0	0	0	0	0	0	0	0	0	0	0	0	0	0	0	0	0	0	0	0	0	0	0	0	0	0	0	0	0	0	0	0	0	0	0	0	0	0	0	0	0	0	0	0	0	0	0
1177	d__Bacteria|p__Cyanobacteria|o__Nostocales|f__Nostocaceae|g__Nostoc	genus	0.0002791	0.0003772	0.0005126	0.0008704	0.001059	0.001111	0.001164	0.0005552	0.0004021	0.0004246	0.001367	0.0002457	0.0005968	0.0008165	0.0008244	0.0001069	0.0003505	0.001007	0.0004789	0.0005574	0.001028	0.000522	0.0004759	0.0006839	0.00115	0.0001548	0.0004894	0.0001503	0.0004764	0.0009202	0.0001455	0.001302	0.001183	0.001206	0.001034	0.0004817	0.0008388	0.0003294	0.0006713	0.0006755	0.0007451	0.001009	0.0004858	0.0004317	0.0009981	0.0004997	0.0003391
1182	d__Bacteria|p__Cyanobacteria|o__Nostocales|f__Scytonemataceae	family	0	0	0.0002051	0	0	0	0	0	0	0	8.877e-05	0	0.0002984	0	0	0	0	0	0	0	0	0	0	0	0	0	0	0	0	0	0	0	0	0	0.0001186	0	0	0	0	0	0	0	0	0	0	0	0
1184	d__Bacteria|p__Cyanobacteria|o__Synechococcales|f__Leptolyngbyaceae|g__Leptolyngbya|s__Leptolyngbya_boryana	species	0	0	0	0	3.472e-05	0	0	0	0	0	0	0	0	0	0	0	0	0	0	0	0	0	0	0	0	0	0	0	0	0	0	0	0	0	0	0	0	0	0	0	0	0	0	0	0	0	0
1185	d__Bacteria|p__Cyanobacteria|o__Nostocales|f__Rivulariaceae	family	0.0002267	0.0004264	0.0008373	0.0005465	0.0006944	0.001014	0.0009585	0.0005721	0.0004404	0.0003138	0.0009232	0.000131	0.0006715	0.001002	0.0003342	0.0002315	0.000631	0.0002474	0.00035	0.0005574	0	0.0004271	0.000694	0.0009294	0.0001642	0.0003759	0.0006992	0.0003194	0.001029	0.0004183	0.000451	0.0006811	0.000357	0.001126	0.0007966	0.0006423	0.0006207	0.0004392	0.0005289	0.0008162	0.0002533	0.0003363	0.0002429	0.000249	0.0006049	0.0003102	0.0007244
1186	d__Bacteria|p__Cyanobacteria|o__Nostocales|f__Rivulariaceae|g__Calothrix	genus	0.0002093	0.0004264	0.0007519	0.0004453	0.000625	0.001014	0.000534	0.0005552	0.0004404	0.00024	0.0005681	0	0.0004924	0.0009278	0.0002228	0.0002315	0.0006134	0.0002121	0.0002763	0.0004495	0	0.000348	0.0005155	0.0006839	0.0001478	0.0001548	0.0005768	0.0002818	0.0008384	0.0003012	0.000291	0.0002573	0.0003347	0.000965	0.0006271	0.0003212	0.0005033	0	0.0003255	0.0006755	0.0002533	0.0002989	0.0002055	0.0001992	0.0005444	0.000293	0.0005086
1190	d__Bacteria|p__Cyanobacteria|o__Nostocales|f__Hapalosiphonaceae|g__Fischerella	genus	0	0	0	0	0	0	0	0	0	0.0002031	0	0	0	0	0	0	0	0	0	0	0	6.328e-05	0	0	0	0	0	0	0	0.0001673	0	0	0	0.0001608	0	0	0	0	0	0	0	0	0	0	0	0.0001723	0
1203	d__Bacteria|p__Cyanobacteria|o__Nostocales|f__Scytonemataceae|g__Scytonema	genus	0	0	0.0002051	0	0	0	0	0	0	0	8.877e-05	0	0.0002984	0	0	0	0	0	0	0	0	0	0	0	0	0	0	0	0	0	0	0	0	0	0.0001186	0	0	0	0	0	0	0	0	0	0	0	0
1205	d__Bacteria|p__Cyanobacteria|o__Oscillatoriales|f__Microcoleaceae|g__Trichodesmium	genus	0	0	0	0	0	0	0	0	0	0	0	0	0	0	0	0	0	0	0	0	0	0	0	0	0	0	0	0	0	0	0	0	0	0	0	0	0	0	0	0	0	0	0	0	0	0	0
1206	d__Bacteria|p__Cyanobacteria|o__Oscillatoriales|f__Microcoleaceae|g__Trichodesmium|s__Trichodesmium_erythraeum	species	0	0	0	0	0	0	0	0	0	0	0	0	0	0	0	0	0	0	0	0	0	0	0	0	0	0	0	0	0	0	0	0	0	0	0	0	0	0	0	0	0	0	0	0	0	0	0
1213	d__Bacteria|p__Cyanobacteria|o__Synechococcales|f__Prochloraceae	family	6.977e-05	8.199e-05	0.000188	0.0003846	0.0003646	0.0002576	0.0006983	0	3.83e-05	0.0003508	0.0003018	0	0.0006267	0.0002598	0.0003788	0	0.0001227	0	0.0001474	0.0003236	0	0.0004746	0.0006146	0.0003507	0.0001642	0.0003538	0.0002272	0.0003006	0.0004192	0.0003179	0.0001164	9.081e-05	0.0004463	0.0004959	0.0001695	0.0003372	0.000302	0	0.0003661	0.0003096	0.000149	0.0001121	0.000355	0.0001992	0.0006654	0.0001206	0
1218	d__Bacteria|p__Cyanobacteria|o__Synechococcales|f__Prochloraceae|g__Prochlorococcus	genus	6.977e-05	8.199e-05	0.000188	0.0003644	0.0003646	0.0002576	0.0006846	0	3.83e-05	0.0003508	0.0003018	0	0.0006118	0.0002598	0.0003788	0	0.0001227	0	0.0001474	0.0003236	0	0.0004588	0.0006146	0.0003507	0.0001642	0.0003538	0.0002272	0.0002255	0.0004002	0.0003179	0.0001164	9.081e-05	0.0004463	0.0004959	0.0001695	0.0003372	0.000302	0	0.0003661	0.0003096	0.000149	0.0001121	0.000355	0.0001992	0.0006654	0.0001206	0
1219	d__Bacteria|p__Cyanobacteria|o__Synechococcales|f__Prochloraceae|g__Prochlorococcus|s__Prochlorococcus_marinus	species	6.977e-05	8.199e-05	0.0001709	0.0003644	0.0003646	0.000161	0.0006435	0	0	0.0003138	0.0003018	0	0.0005372	0.0002041	0	0	8.764e-05	0	0.0001105	0	0	0.0003638	0.0005155	0.000263	0.000115	0.0002654	0.0002098	0.0001691	0.000362	0.0001338	0	4.54e-05	0.0004017	0.0003485	0	0.0003212	0.0002181	0	0.0002034	0.0002111	0.0001043	0	0.0002989	0.0001328	0.000484	8.616e-05	0
1224	d__Bacteria|p__Proteobacteria	phylum	1.041	0.344	1.513	0.4267	0.642	0.6313	1.185	0.3141	0.5777	3.292	0.3463	2.598	0.8944	0.8895	0.64	0.2709	0.9786	0.8519	0.4924	0.3184	0.2194	0.5025	0.3486	0.4267	0.5523	0.2833	0.5403	0.3736	0.8866	0.6661	0.2964	0.3764	0.7355	0.7306	0.3543	0.3105	0.3953	2.196	0.6512	0.4439	0.5551	0.5362	0.3703	0.416	0.6198	0.5224	0.3682
1227	d__Bacteria|p__Proteobacteria|c__Gammaproteobacteria|o__Chromatiales|f__Chromatiaceae|g__Nitrosococcus	genus	0	0	0	0	0	0	0.0002054	0	0	0	0	0	0	0	0.0002005	0	0.0001402	0.0001237	0	0	0	0.0001107	0	0	0	0	0	0	0	0	0	0.0002422	0.0004686	0	0	0	0	0	0.0001627	0	0	0	0	0	0.0001512	0	0
1229	d__Bacteria|p__Proteobacteria|c__Gammaproteobacteria|o__Chromatiales|f__Chromatiaceae|g__Nitrosococcus|s__Nitrosococcus_oceani	species	0	0	0	0	0	0	0	0	0	0	0	0	0	0	0	0	0	0	0	0	0	0	0	0	0	0	0	0	0	0	0	0	0	0	0	0	0	0	0	0	0	0	0	0	0	0	0
1231	d__Bacteria|p__Proteobacteria|c__Betaproteobacteria|o__Nitrosomonadales|f__Nitrosomonadaceae|g__Nitrosospira|s__Nitrosospira_multiformis	species	0	0	0	0	0	0	0	0	0	0	0	0	0	0	0	0	0	0.0003004	0	0	0	0	0.0001388	0	0	0	0	0	0	0.000184	0	0	0	0	0	0	0	0	0	0	0	0	0	0	0	0	0
1234	d__Bacteria|p__Nitrospirae|c__Nitrospira|o__Nitrospirales|f__Nitrospiraceae|g__Nitrospira	genus	0.0004186	0.0002788	0.0006835	0.0005263	0.0008507	0.0005314	0.0008626	0.0004206	0.001053	0.001569	0.0001775	0.000475	0.000761	0.001225	0.0006016	0	0.0005083	0.001396	0.0008658	0.0002697	0.0001428	0.000696	0.0005353	0.0005086	0.0002299	0.0003538	0.000402	0.0007515	0.000686	0.0003681	0.0001018	0.0003632	0.0007587	0.0001742	0.000339	0.000289	0.0004865	0.0002039	0.0006102	0.0008162	0.0005961	0.0003923	0.0003176	0.0004649	0.0005747	0.001189	0.000262
1236	d__Bacteria|p__Proteobacteria|c__Gammaproteobacteria	class	0.692	0.1543	1.096	0.1852	0.2262	0.1789	0.5895	0.1128	0.2264	2.84	0.1435	2.399	0.57	0.4975	0.362	0.0831	0.7317	0.2182	0.1678	0.111	0.09877	0.2042	0.1151	0.2027	0.332	0.1504	0.265	0.1656	0.6264	0.1572	0.1735	0.1508	0.1818	0.552	0.1132	0.1165	0.1667	2.012	0.2048	0.1748	0.3159	0.2514	0.1639	0.1597	0.2459	0.1489	0.1749
1237	d__Bacteria|p__Proteobacteria|c__Gammaproteobacteria|o__Thiotrichales|f__Piscirickettsiaceae|g__Piscirickettsia	genus	0	0	0	0	0	0	0	0	0	0	0	0	0	0	0	0	0	0	0	0	0	0	0	0	0	0	0	0	0	0	0	0	0	0	0	0	0	0	0	0	0	0	0	0	0	0	0
1238	d__Bacteria|p__Proteobacteria|c__Gammaproteobacteria|o__Thiotrichales|f__Piscirickettsiaceae|g__Piscirickettsia|s__Piscirickettsia_salmonis	species	0	0	0	0	0	0	0	0	0	0	0	0	0	0	0	0	0	0	0	0	0	0	0	0	0	0	0	0	0	0	0	0	0	0	0	0	0	0	0	0	0	0	0	0	0	0	0
1239	d__Bacteria|p__Firmicutes	phylum	19.01	16.94	12.63	21.72	18.37	18.6	8.486	10.51	10.43	13.96	13.82	16.17	25.32	15.16	23.67	16.21	23.01	12.97	18.49	26.03	11.9	15.6	19.2	23.07	15.18	40.63	21.44	17.75	12.73	23.73	19.76	14.68	20.13	17.32	21.65	20.86	14.66	17.15	16.71	21.51	11.92	17.79	19.98	18.11	28.88	21.67	12.46
1243	d__Bacteria|p__Firmicutes|c__Bacilli|o__Lactobacillales|f__Leuconostocaceae|g__Leuconostoc	genus	0.0004012	0.002706	0.0005981	0.0009716	0.001371	0.0007085	0.001232	0.0003029	0.0009383	0.0003323	0.001154	0.0003276	0.06356	0.001058	0.0006239	0.000285	0.0006836	0.0008129	0.009413	0.0007372	0.0003428	0.00155	0.001051	0.001491	0.001396	0.001526	0.005699	0.0007139	0.001963	0.001088	0.0009748	0.0004843	0.005422	0.001461	0.0004407	0.00167	0.002382	0.0001882	0.001302	0.001055	0.000313	0.0006165	0.0004671	0.01318	0.01168	0.0008789	0.0009093
1244	d__Bacteria|p__Firmicutes|c__Bacilli|o__Lactobacillales|f__Leuconostocaceae|g__Leuconostoc|s__Leuconostoc_gelidum	species	0	0.0002952	0	0	0.0001042	9.661e-05	9.585e-05	0	0	0	0	0	0.05519	0.0001299	0	0	7.011e-05	0	0.001805	0	9.998e-05	0	0	0.0003507	0	0.000973	0.0002622	0	0	0.0001338	0	0	0.003481	8.042e-05	0	0.000835	0.001158	0	0	0.0002674	0	0.0001681	0	0.0001494	0.0005596	0.0003619	0
1245	d__Bacteria|p__Firmicutes|c__Bacilli|o__Lactobacillales|f__Leuconostocaceae|g__Leuconostoc|s__Leuconostoc_mesenteroides	species	0	0.0001312	0	0.0001215	0.0001562	0.0001288	6.846e-05	0	0	0	0	0	0.002716	0.000167	0	5.343e-05	0	7.069e-05	0.0005158	7.192e-05	0	0	0.0001586	0.0001929	0.0002463	0.0001548	0.000472	0.0002255	0	0.0001004	0.0005965	0	0.001026	0.0005227	0	0.0001766	0.000151	0	0	0	0	0.0001308	5.605e-05	0.0007305	0.001664	0.0001206	0
1246	d__Bacteria|p__Firmicutes|c__Bacilli|o__Lactobacillales|f__Leuconostocaceae|g__Leuconostoc|s__Leuconostoc_lactis	species	0	0.0005576	0	0	0	0	9.585e-05	0	0	0	0	0	0.0001492	0	0	0	0	0	5.526e-05	0	0	0	0	7.014e-05	6.569e-05	0	0.0005943	3.758e-05	0	0	0	0	0	2.681e-05	5.085e-05	0	6.71e-05	0	0	0	0	5.605e-05	0.0001495	8.302e-05	0.006034	0	0
1247	d__Bacteria|p__Firmicutes|c__Bacilli|o__Lactobacillales|f__Leuconostocaceae|g__Oenococcus|s__Oenococcus_oeni	species	0	0	0	0	0	0	0.0001506	0	0	0	0	0	0.0002537	0	0	0	0	0	0	0	0	0	0	0	0	0	0	0	0	0.0003848	0	0	0	0	0	0	0	0	0	0	0	0	0	9.962e-05	0.0003478	0	0
1249	d__Bacteria|p__Firmicutes|c__Bacilli|o__Lactobacillales|f__Leuconostocaceae|g__Weissella|s__Weissella_paramesenteroides	species	0	0.00041	0	0	0	0	0	0	0	0	0	0	0.0001641	5.567e-05	0	0	0	0	0	0	0	0.0001424	0.0002974	0.0001403	0	0	0.002395	0	0	0	0	0	0	0.000201	0	0	0	0	0	0	0	0	3.737e-05	9.962e-05	0.001709	0	0
1252	d__Bacteria|p__Firmicutes|c__Bacilli|o__Lactobacillales|f__Leuconostocaceae|g__Leuconostoc|s__Leuconostoc_carnosum	species	0	0.000164	0.0001538	0	0	0	0	0	0.0002106	0	0	0	0.001447	0.0001484	0	0	0.0002629	0	3.684e-05	0	0	0	0	0.0001403	0	0	0.0001923	0	0	0	0	0.0001968	0.0001339	0	0	0	0	0	0	0	0	0	0	0.0001162	0.0006503	0.0001551	0
1253	d__Bacteria|p__Firmicutes|c__Bacilli|o__Lactobacillales|f__Lactobacillaceae|g__Pediococcus	genus	0.0003314	0.001246	0.001042	0.0007085	0.001007	0.0007085	0.0006025	0.0004879	0.0005362	0.0004431	0.0007279	0.0003112	0.001253	0.000835	0.0043	0.0002671	0.0002103	0.0008129	0.0005158	0.0007372	0	0.000965	0.001586	0.0008943	0.001576	0.0006634	0.001835	0.0004885	0.001505	0.0008365	0.0002182	0.000454	0.002075	0.001809	0.0002881	0.001028	0.001174	0.0004549	0.001444	0.000577	0.0005812	0.001214	0.0003176	0.0009796	0.001603	0.001086	0.0007398
1254	d__Bacteria|p__Firmicutes|c__Bacilli|o__Lactobacillales|f__Lactobacillaceae|g__Pediococcus|s__Pediococcus_acidilactici	species	0	0.0001312	0.0002563	0	0	0	0.0002465	0	0	0	0	0	0.0002238	0	0.0006239	0	0	0	0	0	0	0	0	0	0	0.0001548	0.0005768	0	0	0.000184	0	3.027e-05	0.0002455	0	0	0	8.388e-05	0	0	0	0	0	0	0.0003155	0	0.0005687	0.000447
1255	d__Bacteria|p__Firmicutes|c__Bacilli|o__Lactobacillales|f__Lactobacillaceae|g__Pediococcus|s__Pediococcus_pentosaceus	species	0	0.0006888	0.000393	0.0002429	0.0003819	0.0002576	0	0	0.0002298	0	0	0	0.0003879	0.0001113	0.002629	0	0	0.0002474	0.000221	0	0	0.0001107	0.0007336	0.000228	0.001248	0.0003096	0.0006992	0	0.000343	0	0	0	0.001406	0.001059	0	0.0003212	0.0007549	0	0.0003255	0.0001829	0	0	0	0.0002324	0.0008015	0.0002068	0
1257	d__Bacteria|p__Firmicutes|c__Clostridia|o__Clostridiales|f__Peptostreptococcaceae|g__Peptostreptococcus	genus	0	0	0	0	0	0	9.585e-05	0	0.0002106	0.0002215	8.877e-05	0	0.0004178	0.0005196	0.0002674	0.0001425	0.0001577	0.0008836	0	0	0	0.0002373	0	0	0.0001806	0	5.244e-05	5.636e-05	3.811e-05	0	7.275e-05	0	0.0008256	0.0001608	0	0	0	4.706e-05	0.0003051	0.00038	1.49e-05	0.0002242	0	0	0	0.0002413	7.706e-05
1258	d__Bacteria|p__Firmicutes|c__Tissierellia|o__Tissierellales|f__Peptoniphilaceae|g__Peptoniphilus|s__Peptoniphilus_asaccharolyticus	species	0	0	0	0	0	0	0	0	0	0	0	0	0	0	0	0	0	0	0	0	0	0	0	0	0	0	0	0	0	0	0	0	0	0	0	0	0	0	0	0	0	0	0	0	0	0	0
1260	d__Bacteria|p__Firmicutes|c__Tissierellia|o__Tissierellales|f__Peptoniphilaceae|g__Finegoldia|s__Finegoldia_magna	species	0.0002791	0.0007871	0.0005297	0.001174	0.0006076	0.0004026	0.0003423	0.0004879	0.0001532	0.0007384	0.001864	0.0004259	0.001194	0.0005567	0.0007798	0	0.0001052	0.0005479	0.0004237	0.0004315	0.0003142	0.0006802	0.0008724	0.001368	0.0004598	0.0009288	0.0009789	0.0002818	0.001486	0.0009202	0.001484	0.0003481	0.0004686	0.0006433	0.0001695	0.002361	0.0005033	0	0.001017	0.0008303	0.0002682	0.0001868	0.0003176	0.0004317	0.001437	0.0004825	0.0002004
1261	d__Bacteria|p__Firmicutes|c__Clostridia|o__Clostridiales|f__Peptostreptococcaceae|g__Peptostreptococcus|s__Peptostreptococcus_anaerobius	species	0	0	0	0	0	0	5.477e-05	0	0	0	5.326e-05	0	0	0.0002412	0.000156	0	0	0.0006009	0	0	0	0.0001266	0	0	0	0	0	3.758e-05	1.906e-05	0	4.365e-05	0	0	0	0	0	0	0	0.0001017	0.0002392	1.49e-05	0.0002055	0	0	0	6.893e-05	3.083e-05
1263	d__Bacteria|p__Firmicutes|c__Clostridia|o__Clostridiales|f__Ruminococcaceae|g__Ruminococcus	genus	0.3704	0.5349	0.1903	0.7513	0.5169	1.042	0.1637	0.1359	0.2643	0.1963	0.1873	0.227	3.32	1.457	3.623	1.193	3.649	1.413	1.566	1.253	0.1384	0.7537	1.033	1.021	0.2721	0.6746	0.7376	1.357	0.5695	0.6109	0.7215	0.1625	0.6209	0.9669	0.1647	1.219	1.943	0.2052	1.978	1.384	0.2725	1.127	0.1491	0.966	1.069	0.5919	0.1322
1264	d__Bacteria|p__Firmicutes|c__Clostridia|o__Clostridiales|f__Ruminococcaceae|g__Ruminococcus|s__Ruminococcus_albus	species	0.002407	0.005658	0.002392	0.0114	0.005659	0.003639	0.01301	0.002305	0.005764	0.003895	0.006516	0.001376	0.01377	0.007961	0.01733	0.001069	0.02212	0.01064	0.005987	0.00534	0.001043	0.0056	0.003906	0.01236	0.002365	0.004312	0.004283	0.007985	0.00423	0.01049	0.002212	0.002512	0.009037	0.007291	0.002678	0.00554	0.009831	0.0005961	0.0239	0.01012	0.005663	0.006053	0.002223	0.005114	0.005081	0.008065	0.00225
1265	d__Bacteria|p__Firmicutes|c__Clostridia|o__Clostridiales|f__Ruminococcaceae|g__Ruminococcus|s__Ruminococcus_flavefaciens	species	0	0.0005084	0	0.0005061	0.0003819	0.0002093	0.0007805	0	0.0004979	0.0002215	0	0	0.0002686	0	0.0006461	0	0.000999	0.0005832	0.00035	0.0002877	0	0.0004746	0.0003767	0.001035	0	0.0004865	0.0001748	0.000357	0.0001906	0.0006525	0	0.0002119	0.0008926	0.0005763	0.0001864	0.0005139	0.0006375	0	0.00301	0.0002955	0.0001937	0.0001308	0.0002803	0.0003155	0.0001815	0.0008272	0
1268	d__Bacteria|p__Actinobacteria|c__Actinobacteria|o__Micrococcales|f__Micrococcaceae	family	0.008494	0.007084	0.008236	0.007227	0.01693	0.005443	0.01225	0.004963	0.01585	0.01464	0.006551	0.004373	0.01047	0.01618	0.01248	0.003366	0.008168	0.02006	0.01197	0.005664	0.004871	0.01177	0.005413	0.00619	0.007866	0.01462	0.02204	0.006726	0.00686	0.01022	0.007391	0.004026	0.01877	0.007653	0.00339	0.006616	0.007801	0.005396	0.0146	0.01034	0.005931	0.008407	0.009566	0.00953	0.01366	0.01305	0.004146
1269	d__Bacteria|p__Actinobacteria|c__Actinobacteria|o__Micrococcales|f__Micrococcaceae|g__Micrococcus	genus	8.721e-05	0.0001476	0.0002392	0.0001417	0.0005729	0	0.000534	0.0001178	0.0006893	0.0007569	7.102e-05	0.0001802	0.0005372	0.0006495	0.0006461	0	0.0003155	0.0009897	0.0003316	0.0004135	0	0.0002373	9.914e-05	7.014e-05	0	0.0001548	0.0002447	0.0001503	0.0004573	0.0005354	0.0001164	6.054e-05	0.0005802	0.000134	0.0001017	0.0001124	0.0002013	0.0001098	0.0004475	0.0002111	0.0001341	0.0003736	0	0.0001992	0.0004688	0.0003791	0
1270	d__Bacteria|p__Actinobacteria|c__Actinobacteria|o__Micrococcales|f__Micrococcaceae|g__Micrococcus|s__Micrococcus_luteus	species	0	0	0.0002221	0	0.000434	0	0.0002739	0	0.0005744	0.0006831	0	0.0001474	0.0005222	0.0006309	0.000557	0	0.0002804	0.0009367	0.0003316	0.0003956	0	0.000174	0	0	0	0	0.0002447	0	0.0004192	0.0004852	0.0001018	6.054e-05	0.0004463	0.0001206	0	9.635e-05	0	0	0.0004272	0.000197	0	0.0003736	0	0.0001826	0.0004083	0.0003274	0
1274	d__Bacteria|p__Actinobacteria|c__Actinobacteria|o__Micrococcales|f__Dermacoccaceae|g__Dermacoccus|s__Dermacoccus_nishinomiyaensis	species	0	0	0	0	0.0002951	0	0.0003149	0	0.0004021	0.0004431	0	0	0.0002089	0.0002041	0.0003565	0	0.0002103	0.0006892	0	0	0	0.0001266	0	0	0	0	6.992e-05	0	0	0.000184	0	0	0.0003793	0	0	0	0	0	0.0003051	0.0006051	0	0.0001868	0.0001121	0.0002989	0.0001664	0.0003791	0
1276	d__Bacteria|p__Actinobacteria|c__Actinobacteria|o__Micrococcales|f__Dermacoccaceae|g__Kytococcus|s__Kytococcus_sedentarius	species	0.0001919	0	0.0005297	0.0003239	0.0003472	0.0001127	0.0002465	0	0.0004979	0.0004246	0	0	0.0003133	0.0004639	0.0001782	0	0.0003155	0.0004065	0.0005895	0.0001798	0	0.0001898	0	0	0.0001478	0	0.0002972	0	0	0.0002844	0	0	0.0002678	0.000134	0	0	0.000151	0	0.0002034	0.000394	0	0.0001868	0	0.0003155	0.0001361	0.000293	0
1279	d__Bacteria|p__Firmicutes|c__Bacilli|o__Bacillales|f__Staphylococcaceae|g__Staphylococcus	genus	0.002686	0.006707	0.005314	0.007652	0.007882	0.005394	0.005628	0.004408	0.005323	0.003028	0.009854	0.004537	0.01121	0.01304	0.009536	0.002297	0.004259	0.009738	0.00396	0.003776	0.002157	0.006502	0.0113	0.00947	0.003137	0.006723	0.008758	0.007008	0.009223	0.00952	0.008308	0.003239	0.01042	0.008538	0.004187	0.01357	0.008405	0.00182	0.009743	0.008908	0.002444	0.002672	0.002578	0.003736	0.01096	0.005635	0.003545
1280	d__Bacteria|p__Firmicutes|c__Bacilli|o__Bacillales|f__Staphylococcaceae|g__Staphylococcus|s__Staphylococcus_aureus	species	0.0003139	0.001099	0.0006323	0.002125	0.0009895	0.0009339	0.0002602	0.0005048	0.002298	0.0005169	0.001332	0.002654	0.002656	0.004472	0.003743	0.0001781	0.0008413	0.00387	0.0004053	0.0006113	0.0005713	0.0008384	0.001209	0.0006839	0.0003613	0.001725	0.002797	0.003213	0.0009337	0.001071	0.004816	0.000333	0.003392	0.000764	0.0002881	0.004785	0.001678	0.0002824	0.001058	0.001084	0.0002086	0.0002242	0.0002989	0.0003155	0.001376	0.001292	0.0006165
1281	d__Bacteria|p__Firmicutes|c__Bacilli|o__Bacillales|f__Staphylococcaceae|g__Staphylococcus|s__Staphylococcus_carnosus	species	0	0	0	0	0	0	0.0001232	0	0	0	0	0	0.000194	0	0.0002451	0	0	0	0	0	0	0.0002847	0	0	0	0	0	0	0	0	0	0	0.0001116	0	0	0	0	0	0.0004068	0	0	0	0	0	0.0001966	3.447e-05	0
1282	d__Bacteria|p__Firmicutes|c__Bacilli|o__Bacillales|f__Staphylococcaceae|g__Staphylococcus|s__Staphylococcus_epidermidis	species	0	0.0003116	0.0001709	0.0005263	0.0002604	0.0001449	0.0003012	0.0001683	0.000134	0.0001108	0.0007102	0.0001802	0.0003879	9.278e-05	0.0004902	0	0.0001577	0.0004948	0.0001658	0.0002517	0.0001143	0.0001898	0.0003767	0.0005086	0.0001642	0.0003096	0.0001923	0	0.0004002	0.0006692	0.0001164	0.0001513	0.0004909	0.0005361	0.0002881	0.0008029	0	0.0001098	0.0002848	0.0002392	0.0001341	0.0001121	0	0.0001992	0.0004991	0.0002068	0.0001079
1283	d__Bacteria|p__Firmicutes|c__Bacilli|o__Bacillales|f__Staphylococcaceae|g__Staphylococcus|s__Staphylococcus_haemolyticus	species	0	8.199e-05	0	0	0.0002604	0	0	0	0	0	0	0	0.0001044	0.0007051	0	5.343e-05	0	0	0	7.192e-05	0	0	0.0003172	0	0	0	0.0002797	0.0001315	0.0002096	0.0003012	0	0	0	0.0002412	0	0.0003212	0	0	0.0002238	0.0002955	0	0	0	0	0.0003176	0	0
1284	d__Bacteria|p__Firmicutes|c__Bacilli|o__Bacillales|f__Staphylococcaceae|g__Staphylococcus|s__Staphylococcus_hyicus	species	0	0	0	0	0	0	0	0	0	3.692e-05	0	0	0	0	0	0	0	0	0	0	0	0	0	0	0	0	0	0	0	0	0	0	0	0	0	0	0	0	0	0	0	0	0	0	0	0	0
1286	d__Bacteria|p__Firmicutes|c__Bacilli|o__Bacillales|f__Staphylococcaceae|g__Staphylococcus|s__Staphylococcus_simulans	species	0	0.0002132	0.0003588	0	0.0001736	0	0.0002191	0	0	0	0	0	0.0003432	0.0002598	0	0	0	0.0003181	0	0.0001079	0	0.0002847	0.0004759	0	0	0	0.000437	0	0	0.000251	0	0	0	0.0001608	0	0	0.0003691	0	0.0001017	0.0001126	0	0	0	0	0	0	0
1288	d__Bacteria|p__Firmicutes|c__Bacilli|o__Bacillales|f__Staphylococcaceae|g__Staphylococcus|s__Staphylococcus_xylosus	species	0	0	0.0001367	0	0	0	0	0	0	0	0	0	0.0002238	0	0	0	0	0	0	0	0	0	0.0003371	0.000263	0	0	0	0	0.000362	0.0003513	0	0	0	0.0001742	0	0	0	0	0	0	0.0001639	0	0	0	0	0	0
1290	d__Bacteria|p__Firmicutes|c__Bacilli|o__Bacillales|f__Staphylococcaceae|g__Staphylococcus|s__Staphylococcus_hominis	species	0	0.0002788	0	0	0.0002951	0	0.0003012	0	0	0	0	1.638e-05	0	0	0.0001782	5.343e-05	0	0	0	0	7.142e-05	0.0003638	0.0002974	0.0001052	0	0	0.0002272	0	0.0002858	0	0	0	0	0.0002144	0.000322	0.0002409	0	0	0.0003255	0.0001407	0	0	0	0.0003155	9.074e-05	0	0.0001233
1292	d__Bacteria|p__Firmicutes|c__Bacilli|o__Bacillales|f__Staphylococcaceae|g__Staphylococcus|s__Staphylococcus_warneri	species	0	0	0	0	0	0	0	0	0	0	0	4.914e-05	0	0	0	0	0	0	0	0	0	0	0	0	0	0	0	0	0	0.0001506	0	0	0	0	0	0	0	0	0	0	0	0	0	0	0	0	0
1294	d__Bacteria|p__Firmicutes|c__Bacilli|o__Bacillales|f__Staphylococcaceae|g__Staphylococcus|s__Staphylococcus_muscae	species	0	0	0	0	0	0	0	0	0	0	0	0	0	0.000167	0	0	0	0	0	0	0	0	0	0	0	0	0	0	0	0	0	0	0	0	0	0	0	0	0	0	0	0	0	0	0	0	0
1295	d__Bacteria|p__Firmicutes|c__Bacilli|o__Bacillales|f__Staphylococcaceae|g__Staphylococcus|s__Staphylococcus_schleiferi	species	0.0001046	9.839e-05	0	0	0	0.0002093	0.0001643	0	0	0	0.0001775	0	0.0002238	0	0.0003342	0	8.764e-05	0.0001591	0	0	0	0.000174	0.0004759	0.0002455	0.000115	0.0001769	0	0	0.0004002	0.0002008	0.0002328	0	0	0.0001876	8.475e-05	0.0001124	0.0003523	7.843e-05	0.0004068	0.0003096	0	0	0	4.981e-05	0.0002571	0.0003964	0.0001079
1296	d__Bacteria|p__Firmicutes|c__Bacilli|o__Bacillales|f__Staphylococcaceae|g__Staphylococcus|s__Staphylococcus_sciuri	species	0	0.0002132	0	0.0004049	0.000191	0.0001127	0.0001643	0	0.0002298	0	0.0007457	0.0002457	0.0004476	0.00115	0	0	0	0	0	0	0	0.000174	0.0003371	0.0005086	0.0001314	0.0002654	0.0002272	0.000263	0.0003239	0.0005354	0.0001746	0	0.0003347	0.0005763	0	0.0006905	0	0	0.0003051	0.0004925	0	0	0	0.0001826	0.0002873	0	0
1297	d__Bacteria|p__Deinococcus-Thermus	phylum	0.006017	0.005658	0.0088	0.008927	0.01316	0.004766	0.01391	0.005115	0.01561	0.02119	0.001367	0.004865	0.007431	0.01703	0.01025	0.003188	0.006713	0.02061	0.0098	0.003722	0.003656	0.01148	0.00462	0.004963	0.004664	0.00356	0.008093	0.005636	0.008194	0.007947	0.003667	0.003617	0.01107	0.003203	0.003356	0.005122	0.007113	0.003278	0.01379	0.008415	0.004664	0.006707	0.007735	0.007538	0.008756	0.009771	0.003005
1298	d__Bacteria|p__Deinococcus-Thermus|c__Deinococci|o__Deinococcales|f__Deinococcaceae|g__Deinococcus	genus	0.004308	0.004214	0.0054	0.005526	0.007239	0.002931	0.008106	0.003146	0.01023	0.01198	0.0009942	0.003243	0.005028	0.009352	0.005927	0.002102	0.004417	0.01426	0.006245	0.002427	0.002828	0.005442	0.002835	0.003314	0.003399	0.002477	0.004318	0.00372	0.004573	0.005153	0.002779	0.002316	0.007498	0.001997	0.002051	0.003822	0.004613	0.002118	0.008909	0.005699	0.00298	0.004054	0.005587	0.00523	0.005127	0.006497	0.001942
1299	d__Bacteria|p__Deinococcus-Thermus|c__Deinococci|o__Deinococcales|f__Deinococcaceae|g__Deinococcus|s__Deinococcus_radiodurans	species	0.0002093	0	0.0001196	0	0.000243	0.0001127	0.0002602	0	0.0002106	0.0004061	0	0	0.0001194	0.0001856	0.0003119	0	0.0001402	0.0005832	0.0002763	0.0001618	0	0.0002056	7.931e-05	0	0	0	0.0001224	0	0.0001715	6.692e-05	0	0	0	0	0	0	0.000151	0	0.0004068	0.000394	0	0.0001681	0	0.000166	0.0003327	8.616e-05	0
1300	d__Bacteria|p__Firmicutes|c__Bacilli|o__Lactobacillales|f__Streptococcaceae	family	0.152	0.297	0.05408	0.08998	0.1125	0.06216	0.04817	0.04837	0.04	0.03268	0.1184	0.07859	0.4269	0.2454	0.1271	0.1001	0.1293	0.09501	0.08709	0.08278	0.03061	0.07965	0.2108	0.2214	0.1768	4.349	4.108	0.09589	0.144	0.075	0.06185	0.02815	0.1145	0.2717	0.0701	0.07072	0.06635	0.104	0.1346	0.1778	0.0341	0.04581	0.115	0.06213	0.6459	0.3047	0.1452
1301	d__Bacteria|p__Firmicutes|c__Bacilli|o__Lactobacillales|f__Streptococcaceae|g__Streptococcus	genus	0.1496	0.2938	0.05207	0.07972	0.1104	0.0551	0.04684	0.03787	0.03851	0.03127	0.1152	0.07551	0.4177	0.2398	0.1141	0.0824	0.125	0.08964	0.08232	0.07469	0.02897	0.07671	0.2008	0.2193	0.174	4.335	4.082	0.09108	0.1408	0.05755	0.06051	0.027	0.1058	0.2005	0.0689	0.06876	0.06258	0.1029	0.1299	0.1711	0.02954	0.03979	0.1037	0.05104	0.6412	0.3024	0.1435
1302	d__Bacteria|p__Firmicutes|c__Bacilli|o__Lactobacillales|f__Streptococcaceae|g__Streptococcus|s__Streptococcus_gordonii	species	0.0006104	0.00287	0.0004272	0.0004858	0.001128	0.0004348	0.0005888	0.0004375	0.0002298	0.0003323	0.001012	0.000475	0.003283	0.00167	0.001359	0.000463	0.0004732	0.0003358	0.001492	0.001438	0.0004713	0.001946	0.001051	0.001859	0.002053	0.01725	0.01295	0.001052	0.001162	0.000435	0.0005238	0.0003481	0.0006917	0.003337	0.0006441	0.00122	0.0007717	0.0004392	0.00122	0.003068	0.001073	0.001102	0.001214	0.0005479	0.006095	0.0008961	0.000447
1303	d__Bacteria|p__Firmicutes|c__Bacilli|o__Lactobacillales|f__Streptococcaceae|g__Streptococcus|s__Streptococcus_oralis	species	0.0002267	0.002279	0.000581	0.0003239	0.0004514	0.0005314	0.0001232	0.0003533	0.000134	0.0001292	0.001083	0.0003604	0.002656	0.001039	0.001114	0.0004452	0.0002629	0.0002651	0.0007368	0.0005754	0.0001428	0.000696	0.0008129	0.0009645	0.00179	0.008625	0.0212	0.0004509	0.0005335	0.0005521	0.0003928	0.0001513	0.0005355	0.001997	0.0004068	0.001943	0.0005033	0.0002039	0.0008136	0.0006755	0.0001341	0.0004484	0.0005232	0.0001992	0.003735	0.0007065	0.0005857
1304	d__Bacteria|p__Firmicutes|c__Bacilli|o__Lactobacillales|f__Streptococcaceae|g__Streptococcus|s__Streptococcus_salivarius	species	0.07843	0.08155	0.001623	0.02255	0.04151	0.006522	0.0008352	0.001464	0.006376	0.003323	0.04453	0.01672	0.2017	0.055	0.01729	0.01037	0.03663	0.03679	0.0205	0.008648	0.006327	0.01759	0.004917	0.09554	0.09278	1.823	2.165	0.02354	0.003411	0.003882	0.01769	0.0007567	0.01658	0.07665	0.004695	0.009233	0.02386	0.007796	0.003214	0.05143	0.00231	0.0004297	0.0403	0.01436	0.2561	0.1525	0.0008015
1305	d__Bacteria|p__Firmicutes|c__Bacilli|o__Lactobacillales|f__Streptococcaceae|g__Streptococcus|s__Streptococcus_sanguinis	species	0.0005756	0.004362	0.0004101	0.0007085	0.001371	0.0005797	0.0006299	0.0006898	0.001034	0.0008307	0.0006392	0.0004586	0.002671	0.001002	0.001448	0.0008727	0.000666	0.001202	0.001732	0.000917	0.0006285	0.001234	0.001507	0.004033	0.001347	0.02143	0.0137	0.0009582	0.002153	0.00087	0.001179	0.0007719	0.0005579	0.00642	0.0007797	0.001622	0.0007046	0.0006588	0.001139	0.003293	0.000313	0.0004671	0.0008968	0.0005313	0.003735	0.001292	0.0008631
1306	d__Bacteria|p__Firmicutes|c__Bacilli|o__Lactobacillales|f__Streptococcaceae|g__Streptococcus|s__Streptococcus_sp	species	0	0	0	0	0	0	0	0	0	0	0	0	0	0	0	0	0	0	0	0	0	0	0	0	0	0	3.496e-05	0	0	0	0	0	0	0	0	0	0	0	0	0	0	0	0	0	0	0	0
1307	d__Bacteria|p__Firmicutes|c__Bacilli|o__Lactobacillales|f__Streptococcaceae|g__Streptococcus|s__Streptococcus_suis	species	0.003105	0.004624	0.008459	0.002105	0.006093	0.006055	0.007832	0.001767	0.004883	0.002215	0.001846	0.001212	0.006148	0.03494	0.006573	0.002796	0.02377	0.003181	0.007147	0.005484	0.003457	0.002594	0.03381	0.008698	0.001248	0.005308	0.008425	0.001559	0.005393	0.004183	0.001586	0.003587	0.01569	0.00378	0.001305	0.002409	0.003389	0.001129	0.008177	0.01158	0.004933	0.006987	0.003045	0.002407	0.02875	0.004377	0.002512
1308	d__Bacteria|p__Firmicutes|c__Bacilli|o__Lactobacillales|f__Streptococcaceae|g__Streptococcus|s__Streptococcus_thermophilus	species	0.002634	0.003477	0.0006493	0.006781	0.001736	0.005732	0.003985	0.009859	0.0009191	0.0005354	0.001811	0.008157	0.01568	0.004453	0.01823	0.02351	0.0139	0.008677	0.000921	0.01082	0.001928	0.01035	0.1266	0.006611	0.003892	0.08081	0.1506	0.00109	0.05425	0.0009537	0.001004	0.0001513	0.007453	0.009905	0.0006102	0.002184	0.001409	0.06042	0.07264	0.003208	0.0008941	0.01278	0.005848	0.003354	0.01774	0.00529	0.02662
1309	d__Bacteria|p__Firmicutes|c__Bacilli|o__Lactobacillales|f__Streptococcaceae|g__Streptococcus|s__Streptococcus_mutans	species	0.0001221	0.0006068	0.0001538	0.0006073	0.0003819	0.0002415	0.0002602	0.0001683	0.0005744	7.384e-05	0.0003551	0.0002129	0.001582	0.0006309	0.0002897	8.905e-05	0.0004382	0.0009543	0.0002579	0.0003596	0	0.0007277	7.931e-05	0.0004033	0.0001642	0.001725	0.0169	0	0.0004573	0.0004685	0.0003928	0	0.000357	0.0004021	0	0.0002088	0.0003355	0.0009255	0.0006102	0.0009851	0	0	0	0	0.0008469	0.0005514	0.0001233
1310	d__Bacteria|p__Firmicutes|c__Bacilli|o__Lactobacillales|f__Streptococcaceae|g__Streptococcus|s__Streptococcus_sobrinus	species	0.0001046	0.0002952	0	0	0.0004861	0.0003382	0	0	0	9.23e-05	0	0	0.0001492	0.000167	0	0	0	0	0	0	0	0	0.0002776	0.000263	0	0.0005529	0.0008915	0	0	0.0002844	0	0	0	0.000201	0	8.029e-05	0	0	0.0002238	0.0003518	1.49e-05	0	0	0.0001162	0.0002722	0.0003791	0
1311	d__Bacteria|p__Firmicutes|c__Bacilli|o__Lactobacillales|f__Streptococcaceae|g__Streptococcus|s__Streptococcus_agalactiae	species	0.001221	0.003116	0.001828	0.004818	0.003819	0.003832	0.003834	0.0004711	0.001991	0.003065	0.004705	0.0008518	0.007789	0.002338	0.005971	0.00821	0.001052	0.003199	0.002247	0.006347	0.001643	0.003543	0.0009715	0.003823	0.000427	0.009841	0.003199	0.0009958	0.00928	0.005906	0.001382	0.001196	0.004775	0.001126	0.002271	0.00281	0.00109	0.001976	0.007099	0.002913	0.004858	0.002616	0.002074	0.0007471	0.004098	0.004291	0.000524
1313	d__Bacteria|p__Firmicutes|c__Bacilli|o__Lactobacillales|f__Streptococcaceae|g__Streptococcus|s__Streptococcus_pneumoniae	species	0.0004884	0.00105	0.001128	0.0005061	0.001059	0.0005314	0.0009585	0.0007235	0.0002106	0.0003323	0.001207	0.0006061	0.001522	0.001243	0.001003	0.0007658	0.0002804	0.0002828	0.0006816	0.001528	0.000857	0.0007593	0.001547	0.001631	0.0005091	0.01152	0.01811	0.0005448	0.001505	0.0004685	0.0006402	0.0008324	0.0006248	0.001273	0.0003898	0.001397	0.0004194	0.0003137	0.001058	0.001956	0.0003279	0.0002055	0.0005605	0.0004151	0.006186	0.001224	0.0004161
1314	d__Bacteria|p__Firmicutes|c__Bacilli|o__Lactobacillales|f__Streptococcaceae|g__Streptococcus|s__Streptococcus_pyogenes	species	0.008459	0.001623	0.01095	0.009271	0.004305	0.004283	0.01116	0.003567	0.00563	0.004172	0.002344	0.006667	0.00564	0.01032	0.01384	0.01384	0.01777	0.001697	0.005379	0.005682	0.0009855	0.003923	0.001705	0.009575	0.0005748	0.0105	0.004353	0.01296	0.04061	0.01084	0.001222	0.006856	0.01038	0.003485	0.00161	0.002987	0.003087	0.001333	0.004841	0.009175	0.002697	0.0009154	0.0006353	0.004035	0.008817	0.003567	0.08278
1318	d__Bacteria|p__Firmicutes|c__Bacilli|o__Lactobacillales|f__Streptococcaceae|g__Streptococcus|s__Streptococcus_parasanguinis	species	0.005285	0.1024	0.005912	0.002854	0.005989	0.003945	0.0002739	0.0008581	0.0004979	0.0005908	0.006143	0.005045	0.04706	0.02258	0.005102	0.002582	0.003786	0.003305	0.005729	0.002661	0.0004571	0.009223	0.001209	0.004033	0.0009524	0.6446	0.3067	0.0164	0.0008194	0.001338	0.004467	0.0003027	0.01076	0.006393	0.01478	0.002055	0.003087	0.008831	0.001404	0.0346	0.001609	0.0003923	0.01001	0.004732	0.131	0.01161	0.004223
1319	d__Bacteria|p__Firmicutes|c__Bacilli|o__Lactobacillales|f__Streptococcaceae|g__Streptococcus|s__Streptococcus_sp_'group_B'	species	0	0	0	0	0	0	0	0	0	0	0	0	0	0	0	0	0	0	0	0	0	0	0	0	0	0	0	0	0	0	0	0	0	0	0	0	0	0	0	0	0	0	0	0	4.537e-05	0	0
1322	d__Bacteria|p__Firmicutes|c__Clostridia|o__Clostridiales|f__Lachnospiraceae|g__Blautia|s__Blautia_hansenii	species	0.05984	0.0511	0.0468	0.04551	0.0802	0.05127	0.04243	0.04194	0.03263	0.0345	0.1101	0.07736	0.06237	0.04203	0.05969	0.03439	0.05996	0.02635	0.06386	0.1861	0.08356	0.04092	0.05734	0.07376	0.02588	0.07888	0.05571	0.03252	0.2491	0.09232	0.06693	0.05117	0.07167	0.075	0.04049	0.1138	0.0484	0.02088	0.05392	0.04617	0.02721	0.04357	0.01984	0.04159	0.07043	0.05375	0.3813
1323	d__Bacteria|p__Firmicutes|c__Erysipelotrichia|o__Erysipelotrichales|f__Erysipelotrichaceae|g__Faecalicoccus|s__Faecalicoccus_pleomorphus	species	0	0	0	0	0	0	0	0	0	0	0	0	0	0	0	0	0	0	0	0	0	0	0	0	0	0	0	0	0	0	0	0	0	0	0	0	0	0	0	0	1.49e-05	0	0	0	0	0	0
1326	d__Bacteria|p__Firmicutes|c__Bacilli|o__Lactobacillales|f__Streptococcaceae|g__Streptococcus|s__Streptococcus_acidominimus	species	0.0008895	0.001099	0.002597	0.001356	0.0008159	0.002754	0.00126	0.002305	0.0009957	0.0007015	0.001669	0.005176	0.0004476	0.001039	0.0006907	0.000463	0.001402	0.0004772	0.0002579	0.00694	0.0006999	0.0009175	0.000575	0.001438	0.0002463	0.003649	0.001818	0.001165	0.0005145	0.005588	0.000582	0.001786	0.001718	0.002627	0.001136	0.002746	0.0007382	0.0004863	0.002197	0.004517	0.0005216	0.0002055	0.0008968	0.001029	0.0009981	0.007065	0.0008015
1328	d__Bacteria|p__Firmicutes|c__Bacilli|o__Lactobacillales|f__Streptococcaceae|g__Streptococcus|s__Streptococcus_anginosus	species	0.0004186	0.003854	0.0007348	0.0002024	0.0008159	0.0004509	0.0004929	0.0004375	0.0003064	0.0002769	0.003693	0.001835	0.002775	0.0009093	0.004501	0.0001781	0.0005083	0.0002121	0.001234	0.0007012	0.0004285	0.001329	0.0008327	0.007961	0.003169	0.006214	0.09196	0.0005824	0.0005145	0.001004	0.0006111	0.000333	0.0005802	0.001032	0.0002712	0.000289	0.000453	0.001082	0.0006306	0.001041	0.0001639	0.0002989	0.0004671	0.002175	0.003478	0.0006548	0.0002928
1329	d__Bacteria|p__Firmicutes|c__Bacilli|o__Lactobacillales|f__Streptococcaceae|g__Streptococcus|s__Streptococcus_canis	species	0	0	0	0	0	0	0	0	0	0	0	0	0	0	0	0	0	0	0	0	0	0	0	0	0	0	0	0	0	0	0	0	0	0	0	0	0	0	0	0	0	0	0	0	0	0	0
1334	d__Bacteria|p__Firmicutes|c__Bacilli|o__Lactobacillales|f__Streptococcaceae|g__Streptococcus|s__Streptococcus_dysgalactiae	species	0.0001395	0.001082	8.544e-05	0.0002429	0.0001042	0.000161	4.108e-05	0.000101	1.915e-05	7.384e-05	0	0	0.000194	0.0003711	6.684e-05	0.0001247	0.0001052	0.0004065	0	8.99e-05	0	0.0001266	0	8.768e-05	0.0001478	0.0006192	0.0003671	0.0001879	0.0002096	0	2.91e-05	0	0.000357	0.0003083	5.085e-05	0.0001606	0	6.274e-05	0.0001627	0.0001267	0	7.473e-05	0	0.0001328	0.0004386	0.0001206	0
1335	d__Bacteria|p__Firmicutes|c__Bacilli|o__Lactobacillales|f__Streptococcaceae|g__Streptococcus|s__Streptococcus_equinus	species	0.003855	0.002919	0.0001367	0.0008704	0.003611	0.0002093	0.0003423	0.0001346	0.0004787	0.0007015	0.002255	0.001196	0.007267	0.005418	0.002406	0.0003206	0.0005959	0.001431	0.0008105	0.0003236	0.0003285	0.001012	0.0001586	0.004156	0.005748	0.3248	0.1603	0.002593	0.0002668	0.0002677	0.0009894	9.081e-05	0.0008926	0.002654	0.0001864	0.0002248	0.001728	0.000549	0.0001017	0.001365	7.451e-05	7.473e-05	0.0009903	0.000249	0.00617	0.0138	7.706e-05
1336	d__Bacteria|p__Firmicutes|c__Bacilli|o__Lactobacillales|f__Streptococcaceae|g__Streptococcus|s__Streptococcus_equi	species	0.001326	0.0006232	0.0007177	0.0007692	0.0006771	0.0006441	0.001492	0.0005889	0.001608	0.00048	0.0007812	0.0004586	0.001985	0.0009093	0.000557	0.0001959	0.001034	0.0003358	0.0006079	0.0007192	0.000657	0.0003164	0.0009121	0.001368	0.0002463	0.001283	0.004912	0.0008079	0.0007813	0.001322	0.0003928	0.001014	0.001049	0.0004959	0.0005932	0.001638	0.0007382	0.0006745	0.0009764	0.0008866	0.0008792	0.0004297	0.001196	0.0003653	0.002269	0.002171	0.0006782
1337	d__Bacteria|p__Firmicutes|c__Bacilli|o__Lactobacillales|f__Streptococcaceae|g__Streptococcus|s__Streptococcus_hyointestinalis	species	0	0	0	0	0	0	0	0	0	0	0	0	0	0	0	0	0	0	0	0	0	0	0	0	0	0	0	0	0	0	0	0	0	0	0	0	0	0	0	0	0	0	0	0	0	0	0
1338	d__Bacteria|p__Firmicutes|c__Bacilli|o__Lactobacillales|f__Streptococcaceae|g__Streptococcus|s__Streptococcus_intermedius	species	0.0002267	0.0005412	0.0002905	0.0008299	0.0003993	0.0002254	0.0001232	0	0.0002106	0.0002031	0.0002841	0.0001638	0.0007162	0.0005752	0.0005793	0.0004452	0.0004732	0.0003358	0.0002579	0.000917	0.0001714	0.000348	0.0002379	0.0003157	0.0001806	0.001482	0.006607	0.0001315	0	0.0003012	0.0002473	0.0001513	0.0004463	0.0004021	0.0004237	0.0002409	0.0001845	0.0002039	0.0003255	0.0002955	5.961e-05	0.0002616	0.0001682	9.962e-05	0.0005747	0.0002757	0.0005086
1340	d__Bacteria|p__Firmicutes|c__Bacilli|o__Lactobacillales|f__Streptococcaceae|g__Streptococcus|s__Streptococcus_porcinus	species	0	0	0	0	0	0	0	0	0	0	0	0	0.000194	0	0	0	0	0	0	0	0	0	0	0	0	0.0004423	0.0008216	0	0.0004192	0.0001338	0	0	0	0	0	0	0	0	0	0	0	0	0	0	0	0	0
1343	d__Bacteria|p__Firmicutes|c__Bacilli|o__Lactobacillales|f__Streptococcaceae|g__Streptococcus|s__Streptococcus_vestibularis	species	0	0	0	0	3.472e-05	0	0	0	0	0	3.551e-05	0	0.0001492	0	2.228e-05	1.781e-05	3.505e-05	0	0	0	0	0	0	1.754e-05	0	0.0007077	0.001765	0	0	0	0	0	0	2.681e-05	0	0	0	0	0	8.443e-05	0	0	0	0	0.0003327	8.616e-05	0
1345	d__Bacteria|p__Firmicutes|c__Bacilli|o__Lactobacillales|f__Streptococcaceae|g__Streptococcus|s__Streptococcus_ferus	species	0	0.0001476	0.0001709	0	0	0.0002093	0	0	0	0	0.0001598	0	0.0001343	0	0.0002228	0	8.764e-05	0	0	0	0	0.0001266	0	0	0	0.0006413	0.000402	0	0.0002477	0.0003179	0	0.0001059	0.0002008	0.0002949	0	0.0002569	0.0001174	0	0.0002644	0.0002111	0	0.0002055	0	0	0.0003176	0	0
1346	d__Bacteria|p__Firmicutes|c__Bacilli|o__Lactobacillales|f__Streptococcaceae|g__Streptococcus|s__Streptococcus_iniae	species	0	0	0	0	0	0	0	0	0	0	0	0	0.0001641	0.0001484	0	0	0	0	0	0	0	0	0	0.0002104	0	0.0004423	0.0004545	0	0.0003049	0	0	0	0	0.0001876	0	0	0	0	0	0	0	0	0	0	0.0001966	0.0002413	0
1348	d__Bacteria|p__Firmicutes|c__Bacilli|o__Lactobacillales|f__Streptococcaceae|g__Streptococcus|s__Streptococcus_parauberis	species	0	0.0002132	0.0001538	0	0	0.0001449	0.0002465	0	0	0	0	0	0.0001044	0.0002041	0	0	0	0.0001767	0.0001289	0	0	0	0.0001784	0	0	0.0008846	0.0007342	0	0	0.0003513	0	0	0	0.001716	0	0.0002569	0	0.0001255	0.0003661	0.0001126	4.471e-05	0	9.342e-05	0	0.0001815	0	0
1349	d__Bacteria|p__Firmicutes|c__Bacilli|o__Lactobacillales|f__Streptococcaceae|g__Streptococcus|s__Streptococcus_uberis	species	0	0.0001804	0	0	8.68e-05	9.661e-05	0.0004245	0	0	0	0.0009055	0	0.0002835	0.0002412	0	0	0	0	0	0	0	0	0.0001983	0	0	0.0004644	0.0006817	0	0.0003811	0.0001171	0	0	0	0.0004557	0.0001356	0.000273	0	0	0.0004272	0.0003518	0	0	0	0	0.0001966	0.0003447	0.0001387
1350	d__Bacteria|p__Firmicutes|c__Bacilli|o__Lactobacillales|f__Enterococcaceae|g__Enterococcus	genus	0.01376	0.01561	0.06647	0.02083	0.07432	0.02306	0.08377	0.04528	0.02093	0.02585	0.01454	0.02241	0.09029	0.09582	0.07994	0.007569	0.02014	0.03664	0.009358	0.01514	0.009541	0.01501	0.05102	0.02062	0.008638	0.0266	0.03449	0.009507	0.07595	0.03174	0.00758	0.007658	0.01741	0.08796	0.006	0.01839	0.01901	0.009427	0.01737	0.01962	0.0135	0.009378	0.009398	0.01788	0.6527	0.02612	0.00917
1351	d__Bacteria|p__Firmicutes|c__Bacilli|o__Lactobacillales|f__Enterococcaceae|g__Enterococcus|s__Enterococcus_faecalis	species	0.003296	0.00533	0.01179	0.006113	0.02043	0.01398	0.00319	0.003331	0.004213	0.008972	0.002237	0.0009173	0.07756	0.01071	0.006707	0.003722	0.004943	0.0179	0.003039	0.007012	0.003385	0.003749	0.006067	0.006085	0.0008703	0.00816	0.004387	0.002217	0.009661	0.01195	0.001979	0.003012	0.004574	0.07562	0.002	0.007066	0.009999	0.006071	0.007465	0.004883	0.002936	0.003438	0.002111	0.001295	0.02285	0.006273	0.00225
1352	d__Bacteria|p__Firmicutes|c__Bacilli|o__Lactobacillales|f__Enterococcaceae|g__Enterococcus|s__Enterococcus_faecium	species	0.006663	0.006018	0.05123	0.009271	0.04701	0.00541	0.06715	0.03733	0.01285	0.01375	0.007865	0.01404	0.005939	0.07933	0.0674	0.00244	0.0101	0.01536	0.003389	0.004747	0.004142	0.005742	0.03946	0.01021	0.003284	0.008846	0.02459	0.002912	0.0588	0.01385	0.002299	0.002633	0.006627	0.003579	0.001475	0.004753	0.003875	0.001412	0.004556	0.004559	0.005752	0.003232	0.005007	0.004798	0.5724	0.0152	0.004716
1353	d__Bacteria|p__Firmicutes|c__Bacilli|o__Lactobacillales|f__Enterococcaceae|g__Enterococcus|s__Enterococcus_gallinarum	species	0	0.0001312	0.0002221	0	0	0	0.0004382	0.0002187	0	0	5.326e-05	0	0	0.0001113	0	0	7.011e-05	0	0	0	1.428e-05	0	0	0	0	0	0	0	0	0	0	0	0	0	0	6.423e-05	0	0	0	0	0	0	0	0	0	0.0001034	0
1354	d__Bacteria|p__Firmicutes|c__Bacilli|o__Lactobacillales|f__Enterococcaceae|g__Enterococcus|s__Enterococcus_hirae	species	0.0002093	0.0002296	0.0001709	0	0	0	0.0001917	0	0	9.23e-05	0	0	0.0003432	0	0	0	0	0	0	0	0	0.0002531	0.0001784	0	0.0001642	0.0002433	0.0002098	0	0.0002858	0	0	0	0.0002901	0.0002815	0.0002203	0	0	0	0.0002034	0.0002814	0	0	0	0	0.0004235	0	0
1356	d__Bacteria|p__Firmicutes|c__Bacilli|o__Lactobacillales|f__Enterococcaceae|g__Enterococcus|s__Enterococcus_sulfureus	species	0	0	0	0	0	0	0	0	0	0	0	0	0	0	0	0	0	0	0	0	0	0	0	0	0	0	0	0	0	0	0	0	0	0	0	0	0	0	0	0	0	0	0	0	0	0	0
1357	d__Bacteria|p__Firmicutes|c__Bacilli|o__Lactobacillales|f__Streptococcaceae|g__Lactococcus	genus	0.002093	0.002591	0.001931	0.009393	0.001667	0.006715	0.001273	0.01038	0.001321	0.001126	0.002432	0.002408	0.008356	0.00514	0.01205	0.01717	0.00347	0.004948	0.004697	0.007821	0.0016	0.00261	0.009279	0.001876	0.002463	0.01039	0.02208	0.00449	0.002839	0.01715	0.001222	0.0009686	0.008056	0.0688	0.0007119	0.001654	0.003523	0.0008941	0.003865	0.006572	0.004545	0.005848	0.01078	0.01048	0.00372	0.00212	0.001295
1358	d__Bacteria|p__Firmicutes|c__Bacilli|o__Lactobacillales|f__Streptococcaceae|g__Lactococcus|s__Lactococcus_lactis	species	0.001866	0.002165	0.001299	0.008461	0.00118	0.005378	0.0008489	0.009876	0.000517	0.000923	0.002006	0.002195	0.007431	0.004435	0.01103	0.01669	0.002874	0.004171	0.003905	0.00739	0.001243	0.002215	0.008843	0.001298	0.002086	0.005374	0.02108	0.004077	0.002172	0.01616	0.0005238	0.0004843	0.006717	0.06569	0.0003559	0.001076	0.00312	0.0005961	0.002909	0.006051	0.004262	0.001644	0.01039	0.01014	0.002798	0.0008272	0.001125
1359	d__Bacteria|p__Firmicutes|c__Bacilli|o__Lactobacillales|f__Streptococcaceae|g__Lactococcus|s__Lactococcus_lactis|t__Lactococcus_lactis_subsp_cremoris	subspecies	0.001552	0.001214	0.000974	0.001235	0.0005208	0.003446	0.0004108	0.002574	0.0003064	0.0006461	0.001403	0.001556	0.003089	0.0009649	0.002897	0.0005165	0.002191	0.002704	0.003426	0.003326	7.142e-05	0.001519	0.002439	0.000947	0.001445	0.002388	0.003688	0.002217	0.001505	0.007746	0.0002328	0.000227	0.00154	0.01533	0.0002034	0.0006263	0.002198	0.0004392	0.001973	0.005136	0.0008494	0.001345	0.006801	0.001312	0.001028	0.0003274	0.0005857
1360	d__Bacteria|p__Firmicutes|c__Bacilli|o__Lactobacillales|f__Streptococcaceae|g__Lactococcus|s__Lactococcus_lactis|t__Lactococcus_lactis_subsp_lactis	subspecies	0.0001221	0.0005904	0.0001196	0.005101	0.0004687	0.001079	0.000178	0.005148	0.0001723	0.0001292	0.0001598	0	0.002626	0.002301	0.005503	0.01179	0.0004207	0.001007	0.00035	0.003003	0.0008856	0.0003797	0.00456	0.0001929	0.0003941	0.001747	0.01199	0.0009958	0.0003049	0.005153	0	0	0.003682	0.03235	8.475e-05	0.0001927	0.0006543	6.274e-05	0.0004678	0.0006333	0.002489	0.0001681	0.001495	0.006044	0.0008772	0.0003447	0
1363	d__Bacteria|p__Firmicutes|c__Bacilli|o__Lactobacillales|f__Streptococcaceae|g__Lactococcus|s__Lactococcus_garvieae	species	0	0.0002296	0.0004443	0.0003036	0.0002778	4.831e-05	0.0002602	0.0001851	0.0005553	0	0.0002308	0	0.0003283	0.0003897	0	0.0001603	0.0002279	0.0006185	0	0.0001798	0.0001143	0.0001266	0.000119	0.0001578	9.853e-05	0.0007519	0.0003321	0	0	0.0004517	0	0.0002119	0	0.0006031	0	0.0001766	8.388e-05	0	0.0002848	0.0001126	0	0	9.342e-05	0.0001162	0.0002117	0.0001551	0
1364	d__Bacteria|p__Firmicutes|c__Bacilli|o__Lactobacillales|f__Streptococcaceae|g__Lactococcus|s__Lactococcus_piscium	species	0	6.56e-05	0	0	0	0.001143	0	8.413e-05	0	0	0	0	0	0	0	0	0	0	0.0004789	8.99e-05	0	0	0	0.000263	0.0001642	0.0001769	6.992e-05	0	0	0.0002342	0	7.567e-05	0.0009149	0.0008176	0	0	0.000151	0	0	8.443e-05	0	0.004017	0	0	0.0004688	0.0008444	0
1366	d__Bacteria|p__Firmicutes|c__Bacilli|o__Lactobacillales|f__Streptococcaceae|g__Lactococcus|s__Lactococcus_raffinolactis	species	0	9.839e-05	8.544e-05	0.0004251	0	8.051e-05	0	0	0	0	0.0001775	0	0.0002537	0	0	0	0.0002279	0	9.21e-05	0	0	0	0	0	9.853e-05	0.0007519	0.000437	0	0	8.365e-05	0.0001164	0	0.0001562	0.0006433	0	0	0	0	0	0	0	9.341e-05	0.0001308	6.641e-05	7.562e-05	0	0
1372	d__Bacteria|p__Firmicutes|c__Bacilli|o__Bacillales|f__Planococcaceae|g__Planococcus	genus	0.001605	0.002394	0.001743	0.002146	0.003264	0.001884	0.001328	0.00175	0.001513	0.001182	0.003853	0.001687	0.002298	0.002505	0.002228	0.001033	0.002524	0.001803	0.001234	0.00151	0.000757	0.002325	0.001983	0.001315	0.001412	0.002366	0.00236	0.001503	0.003239	0.002861	0.001499	0.001438	0.002522	0.003243	0.001153	0.002328	0.002248	0.000549	0.002665	0.002871	0.000909	0.001364	0.001065	0.00171	0.002465	0.002998	0.00168
1375	d__Bacteria|p__Firmicutes|c__Bacilli|o__Lactobacillales|f__Aerococcaceae|g__Aerococcus	genus	0.0005581	0.0008363	0.001265	0.0005061	0.001111	0.0008856	0.001082	0.000673	0.0004979	0.0008307	0.0002486	0.000344	0.0008953	0.001429	0.001515	0.0003918	0.0004557	0.0008129	0.0007	0.0007731	0.0002285	0.0007119	0.0009319	0.0007541	0.0002135	0.0004202	0.001416	0.0006576	0.001296	0.001305	0.0005965	0.0003935	0.0008926	0.0009516	0.0007288	0.0005139	0.0007549	0.0003294	0.001383	0.001154	0.0006557	0.0005978	0.0003176	0.0006641	0.00121	0.001292	0.0004932
1376	d__Bacteria|p__Firmicutes|c__Bacilli|o__Lactobacillales|f__Aerococcaceae|g__Aerococcus|s__Aerococcus_urinae	species	0	0	0	0	0	0	0	0	0	0	0	0	0.0002238	0	0.000156	0	0	0	0	0	0	0	0	0	0	0	0	0	0.0002287	0.0002677	5.82e-05	0	0	0	0	0	0	0	6.102e-05	0.0001267	0	0	0	0	0.0001361	0	0
1377	d__Bacteria|p__Firmicutes|c__Bacilli|o__Lactobacillales|f__Aerococcaceae|g__Aerococcus|s__Aerococcus_viridans	species	0	0	0.0002051	0	0.0002257	0	0	0	0	0	0	0	0	0	0	0	0	0	0	0	0	0	0	0	0	8.846e-05	0	0	0	0	0	0	0	8.042e-05	0	0	0	0	0	0	0	0	0	0	0.0002722	0	0
1378	d__Bacteria|p__Firmicutes|c__Bacilli|o__Bacillales|g__Gemella	genus	0.0001744	0.0006068	0.000393	0.0006275	0.0005034	0.0002898	0.0006846	0.0002692	0.0006319	0.0003138	0.001243	0.0003276	0.0006416	0.0009093	0.001248	0.0001425	8.764e-05	0.0009543	0.0002026	0.0004135	0.0001571	0.0007119	0.0009517	0.001245	0.0003941	0.0008404	0.001363	0.0003758	0.0009528	0.001422	0.0002328	0.0001059	0.0005132	0.000898	0.0003559	0.0009153	0.0006039	6.274e-05	0.001261	0.0003096	0.0002682	0	0.0001121	0.0003321	0.00118	0.0006204	0.0004316
1379	d__Bacteria|p__Firmicutes|c__Bacilli|o__Bacillales|g__Gemella|s__Gemella_haemolysans	species	0	0	0	0	0	0	0	0	0	0	0	0	0	0	0	0	0	0	0	0	0	0	0	0	0	0	0	0	0	0	0	0	0	0	0	0	0	0	0	0	0	0	0	0	0	0	0
1380	d__Bacteria|p__Actinobacteria|c__Coriobacteriia|o__Coriobacteriales|f__Atopobiaceae|g__Atopobium	genus	0.0002965	0.0006724	0.0008715	0.0007692	0.0009895	0.000322	0.001657	0.0004206	0.0007468	0.0007384	0.0009055	0.0005733	0.002178	0.0007794	0.001225	0.000285	0.0004207	0.001166	0.0005342	0.002301	5.713e-05	0.0005537	0.0008724	0.001315	0.0001971	0.0005529	0.001731	0.0003006	0.0006479	0.0008533	0.0001891	0.0001362	0.001718	0.0007237	0.0002881	0.0002569	0.0005872	0.0008	0.0012	0.0005347	0.0001937	0.0003363	0.0005045	0.001063	0.00189	0.0006721	0.0001079
1382	d__Bacteria|p__Actinobacteria|c__Coriobacteriia|o__Coriobacteriales|f__Atopobiaceae|g__Atopobium|s__Atopobium_parvulum	species	0.0002616	0.0006724	0.0008544	0.0007692	0.0009722	0.000322	0.0008079	0.000387	0.0007276	0.0007384	0.0009055	0.0005569	0.002178	0.0007794	0.001136	0.0002671	0.0004031	0.00106	0.0004237	0.002247	5.713e-05	0.000522	0.000694	0.000263	0.0001971	0.0004865	0.001696	0.0003006	0.0006288	0.000686	0.00016	0.0001362	0.00145	0.0007103	0.0002881	0.0002409	0.0005872	0.0008	0.001058	0.0005066	0.0001937	0.0003363	0.0004858	0.001063	0.00183	0.0006548	0.0001079
1385	d__Bacteria|p__Firmicutes|c__Bacilli|o__Bacillales	order	0.05313	0.08426	0.07228	0.08563	0.09871	0.06394	0.08632	0.05374	0.08224	0.06967	0.08719	0.05116	0.09945	0.09903	0.09494	0.03407	0.06645	0.0928	0.06654	0.06061	0.04309	0.07329	0.08976	0.08808	0.05703	0.0623	0.07784	0.05324	0.09939	0.1103	0.05365	0.0505	0.1092	0.1043	0.05227	0.08895	0.08165	0.02979	0.1118	0.09241	0.05518	0.06174	0.0417	0.06512	0.08505	0.08618	0.05618
1386	d__Bacteria|p__Firmicutes|c__Bacilli|o__Bacillales|f__Bacillaceae|g__Bacillus	genus	0.01258	0.02299	0.01936	0.02306	0.0234	0.01427	0.0214	0.01344	0.01618	0.01263	0.02106	0.01124	0.02364	0.02132	0.02081	0.00878	0.01714	0.01778	0.01663	0.01658	0.01211	0.01837	0.02298	0.02208	0.01255	0.01466	0.01724	0.01238	0.02542	0.02928	0.01331	0.01321	0.02836	0.02856	0.01285	0.02187	0.01973	0.007357	0.02612	0.02045	0.01018	0.01579	0.01056	0.01737	0.01949	0.01811	0.0147
1388	d__Bacteria|p__Firmicutes|c__Bacilli|o__Bacillales|f__Alicyclobacillaceae|g__Alicyclobacillus|s__Alicyclobacillus_acidocaldarius|t__Alicyclobacillus_acidocaldarius_subsp_acidocaldarius	subspecies	0.0002442	0.0004592	0.0006152	0.0006275	0.001111	0.0003382	0.001068	0.0003197	0.001608	0.001458	0.0002663	0.0003767	0.0007311	0.001317	0.0009135	0	0.0008588	0.001485	0.0006631	0.0003596	8.57e-05	0.000522	0.0004957	0.000491	0.0003941	0.0001769	0.001031	0.0005261	0.0007813	0.0005688	0.0002473	0.0002724	0.0009818	0.0003753	0.0003559	0.0004336	0.0004865	0.0002667	0.000956	0.0009851	0.0005216	0.0006165	0.0003176	0.0004649	0.0006201	0.000741	0.0001695
1390	d__Bacteria|p__Firmicutes|c__Bacilli|o__Bacillales|f__Bacillaceae|g__Bacillus|s__Bacillus_amyloliquefaciens	species	0.0001919	0	0.0001367	0.0003441	0.0002257	8.051e-05	0.0002054	0	0	9.23e-05	0	3.276e-05	0.0002238	0.0001484	0.0001337	0	0	7.069e-05	0	0.0001438	0	0.000174	9.914e-05	0.0001929	0	0	0.0001748	7.515e-05	0.0001524	0.0003346	0	0	8.926e-05	0	3.39e-05	0.0005139	0.0003187	0	0.0002644	0.0001689	0.0001639	0.0004484	0	0.0006475	0.0001815	0	0.0003699
1392	d__Bacteria|p__Firmicutes|c__Bacilli|o__Bacillales|f__Bacillaceae|g__Bacillus|s__Bacillus_anthracis	species	0.0001046	3.28e-05	0.0001025	0.0001417	0.0001215	4.831e-05	5.477e-05	0.0001178	7.659e-05	9.23e-05	0.0001243	0.0001802	7.461e-05	9.278e-05	6.684e-05	7.124e-05	0	5.302e-05	0	0	0	7.91e-05	3.965e-05	0.0001403	0	6.634e-05	6.992e-05	0	0	0.0001004	0	4.54e-05	0.0001339	0.0001072	3.39e-05	6.423e-05	3.355e-05	0.0001255	0.000122	8.443e-05	5.961e-05	0	1.868e-05	3.321e-05	4.537e-05	6.893e-05	4.624e-05
1393	d__Bacteria|p__Firmicutes|c__Bacilli|o__Bacillales|f__Paenibacillaceae|g__Brevibacillus|s__Brevibacillus_brevis	species	0.0002965	0.0005412	0.0003588	0.0003644	0.0003819	0.0005153	0.000534	0.0005384	0.0003447	0.0001846	0.0003196	0.0004423	0.0006864	0.0007608	0.0002228	0.0002493	0.0002279	0.0001767	0.0003132	0.0004315	0.0002	0.0003164	0.0004759	0.0003157	0.0003284	0.0003317	0.0005768	0.0001879	0.0008003	0.0009871	0.0004365	0.0002119	0.0003793	0.0009516	8.475e-05	0.0002409	0.0003187	0	0.0006916	0.0006192	0.0004471	0.0003923	0	0.0001494	0.000484	0.0002413	0.000262
1396	d__Bacteria|p__Firmicutes|c__Bacilli|o__Bacillales|f__Bacillaceae|g__Bacillus|s__Bacillus_cereus	species	0.0005407	0.0005412	0.0006323	0.0007895	0.000625	0.0008534	0.0005614	0.0002524	0.0004213	0.0003323	0.001065	0.0002785	0.0009997	0.0005381	0.000557	0.0003028	0.000298	0.0004948	0.0004605	0.0004675	0.0003428	0.0003797	0.001091	0.0006839	0.0001478	0.0006634	0.0003496	0.0003382	0.00101	0.0009202	0.0003783	0.0002724	0.0005355	0.000965	0.0004068	0.001461	0.001023	0.0002196	0.0008747	0.0004925	0.0003875	0.0005605	0.0001868	0.0004649	0.0005898	0.0008099	0.0005086
1398	d__Bacteria|p__Firmicutes|c__Bacilli|o__Bacillales|f__Bacillaceae|g__Bacillus|s__Bacillus_coagulans	species	0.001134	0.0006068	0.0009911	0.001053	0.001389	0.0004509	0.002341	0.0007067	0.001398	0.0008861	0.0009055	0.0006388	0.001209	0.0009278	0.00127	0	0.001069	0.001113	0.0007184	0.002176	0.0008427	0.0009491	0.0006146	0.001157	0.0005583	0.0006634	0.0005943	0.0003945	0.000686	0.001188	0.0009603	0.0005903	0.002276	0.001461	0.0004237	0.0009635	0.0006375	0.0002824	0.001465	0.0008866	0.0005961	0.0009154	0.0004858	0.001245	0.001028	0.0008789	0.0005857
1401	d__Bacteria|p__Firmicutes|c__Bacilli|o__Bacillales|f__Paenibacillaceae|g__Paenibacillus|s__Paenibacillus_lautus	species	0	0	0	0	0	0	0	0	0	0	0	0	0	0	0	0	0	0	0	0	0	0	0	0	0	0	0	0	0	0	0	0	0	5.361e-05	0	0	0	0	0	0	0	0	0	0	0	0	0
1402	d__Bacteria|p__Firmicutes|c__Bacilli|o__Bacillales|f__Bacillaceae|g__Bacillus|s__Bacillus_licheniformis	species	0	0	0	0	0	0	0.0003012	0	0	0	0	0	0	0	0	0	0	0	0	0	0	0	0	0	0	0	0	0	0.0001906	0	0	0	0	0	0	0	3.355e-05	0	0	0	0	0	0	0	0.000121	0	0
1404	d__Bacteria|p__Firmicutes|c__Bacilli|o__Bacillales|f__Bacillaceae|g__Bacillus|s__Bacillus_megaterium	species	0.0002791	0	0.0002051	0.0001619	0.0002083	0.0002576	0.0003286	8.413e-05	0	0	0.0002841	0.0002621	0.0002387	0	0.0004679	0.0002137	0.0001928	0.0001767	0.0001842	0	0	0.0002056	0	0	0.0001478	0.0002875	0.0003496	0	0.0003239	0.0002008	0.0001455	0	0.0003124	0	0.0001525	0.0003051	0	0	0.0003255	0.0001267	0	0	0	8.302e-05	0.0003327	0	0.0003083
1405	d__Bacteria|p__Firmicutes|c__Bacilli|o__Bacillales|f__Bacillaceae|g__Bacillus|s__Bacillus_mycoides	species	0	0	0.000188	0	0.0003472	0	0	0.0001346	0	0	0	0	0.0003432	0.0001484	0.0002005	0	0	0	0	0	0	0.0003006	0	0	0	0	0	0	0.0005145	0.000184	0	0	0	0	0	0	0	0	0.0002238	0.0001829	0	0	0	0.000249	0.0001966	0	9.248e-05
1406	d__Bacteria|p__Firmicutes|c__Bacilli|o__Bacillales|f__Paenibacillaceae|g__Paenibacillus|s__Paenibacillus_polymyxa	species	0.0006104	0.0008855	0.0004614	0.0007287	0.0005382	0.0006602	0.0006025	0.0003029	0.0006127	0.0003138	0.0009232	0.0003767	0.0008803	0.0004639	0.001025	0.000463	0.0008764	0.0004065	0.0006079	0.000917	0.0004285	0.0005378	0.0007733	0.0009294	0.0022	0.000575	0.0009964	0.0003194	0.000705	0.0007194	0.0004656	0.0004692	0.0006917	0.001783	0.000322	0.0009635	0.001392	0.0001882	0.0006916	0.0005629	0.001595	0.001289	0.000355	0.001345	0.0004083	0.0006204	0.0003391
1408	d__Bacteria|p__Firmicutes|c__Bacilli|o__Bacillales|f__Bacillaceae|g__Bacillus|s__Bacillus_pumilus	species	0.0002442	0.0001148	0.000581	0.0004858	0.0004861	0.0005314	0.0003834	0	0.0002872	0	0.0008522	0	0.001209	0.0005196	0.0002897	0	0.0003681	0.0004241	0.0004974	0.0004315	7.142e-05	0.0004271	0.0005353	0.0007365	0.0002135	0.000575	0.0005069	0.0003945	0.0003811	0.001221	0.0003055	0	0.0003347	0.001166	0.0006102	0.0006905	0.0004697	0	0.0006102	0.0003237	0	0.0002242	0	0.0001992	0.0005596	0.0001551	0
1409	d__Bacteria|p__Firmicutes|c__Bacilli|o__Bacillales|f__Bacillaceae|g__Bacillus|s__Bacillus_sp_(in:_Bacteria)	species	0	0	0	0	0	0	0	0	0	0	0	0	7.461e-05	0	0	3.562e-05	0	0	0	0	0	0	0	0	0	0	0	0	0	0	0	0	0	0	0	0	0	0	0	0	0	0	0	0	9.074e-05	0	0
1413	d__Bacteria|p__Firmicutes|c__Bacilli|o__Bacillales|f__Bacillaceae|g__Bacillus|s__Bacillus_cellulosilyticus	species	0	0	0	0	0.0002604	0	0	0	0	0	7.102e-05	0	0.0002537	0.0002783	0	0	0	0	0	0	0	0	0.0008526	0	0	4.423e-05	0	0	0.0004002	0.000184	0	0	0	0.0001608	0	0	0	0	0.0002441	0.0002814	0	0	0	0	0	0.0001034	0
1421	d__Bacteria|p__Firmicutes|c__Bacilli|o__Bacillales|f__Bacillaceae|g__Lysinibacillus|s__Lysinibacillus_sphaericus	species	0	0.000246	0.0003588	0.0004656	0.0003646	0.000161	0.0005751	0	0.0005744	0.00024	0.0004083	0	0.0003133	0.0005938	0.0002897	0	0.000333	0	0	0.0002517	0	0.0004904	0.0003371	7.014e-05	0	0.0002433	0.0002972	0	0.0003239	0.0004517	0	0	0	0.0003887	0	0.0003051	0.0004026	0	0.0007323	0.0002814	0	0	0	0.0001992	0.0003025	0	9.248e-05
1422	d__Bacteria|p__Firmicutes|c__Bacilli|o__Bacillales|f__Bacillaceae|g__Geobacillus|s__Geobacillus_stearothermophilus	species	0	0	0	0	0	0	0	0	0	0	0	0	0	0	0	0	0	0	0	0	0	0	0	0	0	0	0	0	0	0	0	0	0	0	0	0	0	0	0	0	0	0	0	0	0	0	0
1423	d__Bacteria|p__Firmicutes|c__Bacilli|o__Bacillales|f__Bacillaceae|g__Bacillus|s__Bacillus_subtilis	species	0.0001919	0.002952	0.0004101	0.0004656	0.0007465	0.0005153	0.0006025	0.0001851	0.0005744	0.0003323	0.0008522	0.0002293	0.0007759	0.0005196	0.0007353	0.0001603	0.0006134	0.0002828	0.0004605	0.0007911	0.0007999	0.000696	0.0004957	0.0005436	0.0002627	0.0006413	0.0009439	0.0004697	0.0006288	0.001288	0.0003783	0.0002573	0.001718	0.001086	0.0002034	0.0003051	0.0004362	0.0001255	0.0009967	0.0009569	0.0003279	0.0005044	0.0002429	0.0005313	0.0004386	0.001241	0.0002928
1426	d__Bacteria|p__Firmicutes|c__Bacilli|o__Bacillales|f__Bacillaceae|g__Parageobacillus|s__Parageobacillus_thermoglucosidasius	species	0	0	0	0	0	0	0	0	0	0	0	0	0	0	0	0	0	0	0	0	0	0	0	0	0	0	0	0	0	0	0	0	0	0	0	0	0	0	0	0	0	0	0	0	0	0	0
1428	d__Bacteria|p__Firmicutes|c__Bacilli|o__Bacillales|f__Bacillaceae|g__Bacillus|s__Bacillus_thuringiensis	species	0.0006453	0.001082	0.0007519	0.0009716	0.0009375	0.000467	0.0005888	0.00101	0.0002489	0.0003508	0.0008522	0.001048	0.0007013	0.0004825	0.0009358	0.0008014	0.000666	0.0003004	0.001068	0.001151	0.0009427	0.0005695	0.000575	0.0008593	0.0005912	0.000774	0.0008915	0.0002255	0.001029	0.001104	0.0007711	0.0008627	0.001562	0.0007774	0.0004915	0.0008992	0.000671	0.001082	0.000956	0.0004925	0.0006855	0.000355	0.0008034	0.0006475	0.0008015	0.0003964	0.0008477
1449	d__Bacteria|p__Firmicutes|c__Bacilli|o__Bacillales|f__Bacillaceae|g__Amphibacillus|s__Amphibacillus_xylanus	species	0	0.00041	0.0002392	0.0001215	0.000243	0	0.0002875	0.000101	0	9.23e-05	0.0004439	0	0.0002537	0.000167	0.0005793	0	0.0002454	0.0001767	0	0	0	0.0003638	0	0.0004209	0.0001642	0.000199	0	9.394e-05	0.0003239	0.0002342	0	0	0.0002008	0.0002681	0	0	0.000453	0	0.0006713	0.0003377	0	0	7.474e-05	0.000166	0.0001815	0.0003791	0.0001695
1452	d__Bacteria|p__Firmicutes|c__Bacilli|o__Bacillales|f__Bacillaceae|g__Bacillus|s__Bacillus_atrophaeus	species	0	0	0	0	0	0	0	0	0	0	0	0	0.0002089	0	0	0	0	0	0	0	0	0	0	0	0	0	0.0001923	0	0	0	0	0	0	0	0	0	0	0	0	0	0	0	0	0	0	0	0
1461	d__Bacteria|p__Firmicutes|c__Bacilli|o__Bacillales|f__Bacillaceae|g__Psychrobacillus|s__Psychrobacillus_insolitus	species	0	0	0	0	0	0	0	0	0	0	0	0	0	0	0	0	0	0	0	0	0	0	0	0	0	0	0	0	0	0	0	0	0	0	0	0	0	0	0	0	0	0	0	0	0	0	0
1464	d__Bacteria|p__Firmicutes|c__Bacilli|o__Bacillales|f__Paenibacillaceae|g__Paenibacillus|s__Paenibacillus_larvae	species	8.721e-05	0.0003116	0.0001538	0.0003846	0.000868	0.000467	0.0005614	0.0002356	0.0004404	0.0002215	0.0004616	0.0004914	0.001044	0.000334	0.0006461	0.0002493	0.0005083	0.0004418	0.0004789	0.0002517	0.0001571	0.0005537	0.0008922	0.0003332	0.0003941	0.0002875	0.0007167	0.0004321	0.000705	0.0004852	0.0007857	0.0004389	0.0005802	0.0004825	0.0004576	0.000546	0.0002349	0.0002667	0.0007119	0.0003518	0.0002533	0.0001308	0.0002055	0.0005313	0.0005596	0.0006031	0.0001695
1465	d__Bacteria|p__Firmicutes|c__Bacilli|o__Bacillales|f__Paenibacillaceae|g__Brevibacillus|s__Brevibacillus_laterosporus	species	0.0002616	0.0005248	0.0007348	0.0009919	0.0006076	0.0003382	0.000712	0.0006562	0.0004213	0.0002031	0.0005859	0	0.0008057	0.0006309	0.0005793	0.0003918	0.0005083	0.0003535	0.0004605	0.0004315	0.0003428	0.000791	0.0006146	0.0005612	0.0005583	0.0003317	0.001031	0.0002442	0.000686	0.0009035	0.0002328	0.0001968	0.0004686	0.0004155	0.0001864	0.0004496	0.0005368	7.843e-05	0.0007933	0.000971	0.0004024	0.0005978	0.0002429	0.0009962	0.0003781	0.0006548	0.0006165
1467	d__Bacteria|p__Firmicutes|c__Bacilli|o__Bacillales|f__Bacillaceae|g__Bacillus|s__Bacillus_lentus	species	0	0	0	0	0.0003298	0	0	0	0	0	0.0002486	0	0.0001343	0	0	0	0	0	0	0	0	0.000174	0	0.0001228	9.853e-05	0	0	0	0.0003239	0.0003848	0	0	0	0.0002681	0	0	0	0	0.0002238	0.00038	0	0	0	0	0.0002269	0	0
1471	d__Bacteria|p__Firmicutes|c__Bacilli|o__Bacillales|f__Bacillaceae|g__Bacillus|s__Bacillus_methanolicus	species	0	0	0	0	0	0	0.0001232	0	0	0	0	0	0	0	0	0	0	0	0	0	0	0	0	0	0	0	0	0	0	0.0003179	0	0	0.0001785	0	0.0001695	0.0001445	0	0	0.0002238	0	0	0	0	0	0.0001512	0	0
1473	d__Bacteria|p__Firmicutes|c__Bacilli|o__Bacillales|f__Bacillaceae|g__Virgibacillus|s__Virgibacillus_pantothenticus	species	0	0	0	0	0	0	0.0001369	0	0	0	0	0	0	0	0	0	0	0	0	0	0	0	0	0	0	0	0	0	0	0	0	0	0	0	0	0	0	0	0.0003458	0	0	0	0	0	0	0	0
1476	d__Bacteria|p__Firmicutes|c__Bacilli|o__Bacillales|f__Planococcaceae|g__Sporosarcina|s__Sporosarcina_psychrophila	species	0	0	0	0	0	0	0	0	0	0	0	0	0.0001791	0	0	0	0	0	0	0	0	7.91e-05	0	0	0	0	0	0	0	0	0	0	0	0.0002144	0	0	0	0	0.0002441	0.0002814	0	0	0	0	0.0002117	0	0
1478	d__Bacteria|p__Firmicutes|c__Bacilli|o__Bacillales|f__Bacillaceae|g__Bacillus|s__Bacillus_simplex	species	0.0003488	0	0.0004614	0.000668	0.0002604	0.0008212	0	0	0.0002106	0.0002031	0	0	0.0004626	0.0002412	0.0006016	0	0	0	0	0.0001978	0	0.0003006	0.0003569	0.0003683	0	0.0002875	0.0003146	0	0.0003811	0.0007529	0	0	0	0.0006567	0	0.0007226	0.0005536	0	0.0003661	0.0004503	0	0	0	0	0.0005142	0	0.0002158
1479	d__Bacteria|p__Firmicutes|c__Bacilli|o__Bacillales|f__Bacillaceae|g__Bacillus|s__Bacillus_smithii	species	0	0	0.0002221	0	0.0002604	0	0.0002054	0	0.0003447	0	0	9.828e-05	0.0001791	0	0	0	0	0	0	0	0	0.0002056	0	0	0	0	0	0	0.0007622	0	0	0	0.0001339	0.0002278	0	0	0.0001678	0	0	0	0	0	0	0	0.0002117	0	0
1482	d__Bacteria|p__Firmicutes|c__Bacilli|o__Bacillales|f__Bacillaceae|g__Virgibacillus|s__Virgibacillus_halodenitrificans	species	0	0.0001804	0.0001025	0	0	0	0.0001095	0	0	0	0	0	0.0002984	0	0.0002451	0	0	0	0	0	0	0	0.0002181	0	0	0	0	0	0	0.0002342	0	0	0.0002455	9.382e-05	0	0	0	0	0	0	0	0	0	0	0	0	0
1485	d__Bacteria|p__Firmicutes|c__Clostridia|o__Clostridiales|f__Clostridiaceae|g__Clostridium	genus	0.1389	0.12	0.1078	0.1402	0.1631	0.1369	0.2122	0.04208	0.08917	0.1462	0.2742	0.03722	0.1091	0.2444	0.1615	0.2188	0.09109	0.0876	0.09914	0.1448	0.03567	0.1065	0.1292	0.2499	0.1706	0.1275	0.2224	0.08276	0.1021	0.1338	0.1436	0.04683	0.1292	0.2189	0.05692	0.1516	0.1207	0.02246	0.174	0.1396	0.04371	0.06881	0.04295	0.07855	0.5171	0.1163	0.04741
1488	d__Bacteria|p__Firmicutes|c__Clostridia|o__Clostridiales|f__Clostridiaceae|g__Clostridium|s__Clostridium_acetobutylicum	species	0.0003663	0.0009347	0.0004272	0.0005668	0.0008854	0.0003704	0.001273	0.0001851	0.0002681	0.0003138	0.0006036	0	0.0005819	0.001002	0.0004233	0.0001425	0.0003681	0.0003888	0.0006263	0.0003057	0.0004856	0.001503	0.0008129	0.0006313	0.0004926	0.0005086	0.0005768	0.0002442	0.0009718	0.001171	0.0005965	0	0.0006694	0.001447	0.0004407	0.0009314	0.001694	0.0002353	0.001139	0.0009428	0	0	0.0004858	0.0002158	0.000983	0.0009133	0.0006165
1490	d__Bacteria|p__Firmicutes|c__Clostridia|o__Clostridiales|f__Peptostreptococcaceae|g__Paraclostridium|s__Paraclostridium_bifermentans	species	0	0	0	0	0	0	0	0	0	0	0	0	0	0.000167	0	0	0	0	0	0	0	0	0	0	0	0	0	0	0	0	0	0	0	0	0	0	0	0	0	0	0	0	0	0	0	0	0
1491	d__Bacteria|p__Firmicutes|c__Clostridia|o__Clostridiales|f__Clostridiaceae|g__Clostridium|s__Clostridium_botulinum	species	0.001186	0.002001	0.002461	0.00417	0.004722	0.001965	0.004341	0.001918	0.001455	0.001698	0.005522	0.001769	0.003014	0.01034	0.004389	0.001371	0.002243	0.00129	0.002689	0.002445	0.001028	0.005473	0.005591	0.005278	0.007636	0.00303	0.002342	0.001822	0.004383	0.004685	0.004656	0.0009686	0.002946	0.009476	0.002407	0.006247	0.00661	0.0007843	0.005614	0.003532	0.0008643	0.002204	0.001962	0.001594	0.007017	0.002189	0.002081
1492	d__Bacteria|p__Firmicutes|c__Clostridia|o__Clostridiales|f__Clostridiaceae|g__Clostridium|s__Clostridium_butyricum	species	0.001343	0.001164	0.001384	0.003603	0.002604	0.001111	0.0023	0.000959	0.0007276	0.0008492	0.003746	0.001294	0.00188	0.008462	0.00283	0.0004096	0.001157	0.001255	0.001308	0.001061	0.001285	0.003654	0.003866	0.00228	0.006372	0.001482	0.002657	0.000883	0.002172	0.003882	0.001586	0.0005903	0.00241	0.006179	0.00161	0.00281	0.0026	0.0002039	0.003478	0.002097	0.001103	0.0005791	0.0005232	0.0008966	0.004038	0.001172	0.001325
1493	d__Bacteria|p__Firmicutes|c__Clostridia|o__Clostridiales|f__Clostridiaceae|g__Clostridium|s__Clostridium_cellulovorans	species	0.0004884	0.0008691	0.0009398	0.002753	0.001042	0.0005797	0.0009722	0.0001514	0.0008234	0.0004431	0.0009942	0.0003604	0.001373	0.003025	0.0008021	0.0003384	0.0009114	0.002563	0.0005526	0.0006473	0	0.001519	0.0009715	0.00114	0.001248	0.001194	0.0008216	0.0009018	0.0008765	0.002359	0.001193	0.0004389	0.002611	0.002453	0.0006271	0.001718	0.001292	0.0003137	0.001261	0.001815	0.0002682	0.0002989	0.000411	0.0005313	0.00186	0.0006721	0.000709
1494	d__Bacteria|p__Firmicutes|c__Clostridia|o__Clostridiales|f__Clostridiaceae|g__Clostridium|s__Clostridium_cochlearium	species	8.721e-05	0.0005248	0	0.000668	0.0004514	0	0.0004519	0.0002356	0.0007276	0	0.0006392	0.0001638	0.0004924	0.0006309	0.0005347	0	0.0002804	0	0.0003684	0	0.0007856	0.0008542	0.0006543	0.0008417	0.0002135	0.0002654	0.0007167	0.0005448	0.0003811	0.001088	0.0001309	0.0002422	0.0009818	0.0004825	0.0003729	0.0004336	0.0009898	0	0.0009357	0.0004785	0.000149	0	0	0.0003819	0.0005747	0.0004653	0.0007398
1496	d__Bacteria|p__Firmicutes|c__Clostridia|o__Clostridiales|f__Peptostreptococcaceae|g__Clostridioides|s__Clostridioides_difficile	species	0.1023	0.1573	0.1056	0.2228	0.1905	0.1067	0.2866	0.1082	0.2377	0.2093	0.1361	0.2194	0.1344	0.1265	0.1366	0.07382	0.1407	0.1897	0.129	0.204	0.1136	0.07853	0.1027	0.1642	0.05501	0.1122	0.1688	0.1325	0.1956	0.1089	0.1084	0.08721	0.174	0.06609	0.06753	0.164	0.1453	0.09837	0.1137	0.1612	0.08401	0.14	0.1626	0.08144	0.3454	0.289	0.1401
1497	d__Bacteria|p__Firmicutes|c__Clostridia|o__Clostridiales|f__Clostridiaceae|g__Clostridium|s__Clostridium_formicaceticum	species	0.0003139	0.0002624	0.0002392	0.0004656	0.000434	0.0001771	0.0005477	0	0.0003447	0.0002215	0.0004971	0.000344	0.0005372	0.0005567	0.0006461	0.0001247	0.0002804	0.0002651	0.0002579	0.0002517	0	0.001028	0.0009715	0.0003858	0.0003449	0.0002211	0.0008041	0.0001691	0.0005526	0.0008031	0.0006984	0.0002422	0.0002678	0.001019	0.0002034	0.0009474	0.001023	0	0.0005492	0.0005347	0.000149	0.0001495	0	0.0003321	0.0004688	0.0003102	0.0002312
1498	d__Bacteria|p__Firmicutes|c__Clostridia|o__Clostridiales|f__Clostridiaceae|g__Hathewaya|s__Hathewaya_histolytica	species	0	6.56e-05	0	8.097e-05	0	0	8.216e-05	0	0	0	0	0	0	0	0	0	1.753e-05	0	0	0	0	4.746e-05	0	0	0	0	0	0	0.0002858	0.0001673	0	0	4.463e-05	2.681e-05	0.0001017	0	0	0	0.000122	0	0	0	0	0	0.0001059	0	0
1501	d__Bacteria|p__Firmicutes|c__Clostridia|o__Clostridiales|f__Clostridiaceae|g__Clostridium|s__Clostridium_pasteurianum	species	0.001064	0.001591	0.001265	0.001862	0.002621	0.00095	0.001109	0.0008076	0.0009	0.0006646	0.004012	0.001343	0.00285	0.002468	0.001626	0.0005343	0.00149	0.0008306	0.001879	0.001061	0.0006999	0.003496	0.002201	0.002911	0.001379	0.0023	0.001888	0.001146	0.001543	0.003664	0.001353	0.0009384	0.001562	0.002828	0.0008136	0.003709	0.002365	0.0002039	0.002461	0.002547	0.0007004	0.0009715	0.0006913	0.001577	0.001936	0.001878	0.001002
1502	d__Bacteria|p__Firmicutes|c__Clostridia|o__Clostridiales|f__Clostridiaceae|g__Clostridium|s__Clostridium_perfringens	species	0.003837	0.00469	0.005793	0.004615	0.006649	0.01477	0.01178	0.002928	0.005687	0.006166	0.00387	0.002801	0.004178	0.01731	0.007531	0.001264	0.001998	0.003499	0.002855	0.001582	0.004128	0.009223	0.004937	0.02324	0.0103	0.003693	0.003339	0.001635	0.008346	0.005136	0.001397	0.0008929	0.003548	0.007894	0.002051	0.005203	0.004815	0.005553	0.00954	0.004855	0.003264	0.001719	0.001644	0.002324	0.008167	0.003412	0.001942
1504	d__Bacteria|p__Firmicutes|c__Clostridia|o__Clostridiales|f__Clostridiaceae|g__Clostridium|s__Clostridium_septicum	species	0	0	0	0	0	0	0	0	0	0	0	0	0	0.001206	0	0	0	0	0	0	0	0	0	0	0	0	0	0	0	0	0	0	0	0.0002681	0	0	0	0	0	0	0	0	0	0	0	0	0
1505	d__Bacteria|p__Firmicutes|c__Clostridia|o__Clostridiales|f__Peptostreptococcaceae|g__Paeniclostridium|s__Paeniclostridium_sordellii	species	0.0003663	0.00105	0.0002905	0.001053	0.00118	0.000467	0.001369	0.000673	0.0003638	0.0003323	0.001314	0.0002785	0.001194	0.01139	0.001782	0.0008014	0.0005258	0.0006009	0.0006816	0.0006473	0.0002857	0.003686	0.001963	0.001596	0.001084	0.001327	0.001748	0.0004321	0.000686	0.001255	0.0005383	0.0003784	0.001138	0.001809	0.0004407	0.00159	0.001627	7.843e-05	0.002339	0.0004222	0.0004918	0.0003176	0.0005979	0.0005313	0.001739	0.0006204	0.0009093
1506	d__Bacteria|p__Firmicutes|c__Clostridia|o__Clostridiales|f__Clostridiaceae|g__Clostridium|s__Clostridium_sp	species	0	0	0	0	0	0	0	0	0	0	0	0	0	0.0002041	0	0	0	0	0	0	0	0	0	0	0	0	0	0	0	0.0001171	0	0	0	9.382e-05	0	0	0	0	0	0	0	0	0	0	0	0	0
1509	d__Bacteria|p__Firmicutes|c__Clostridia|o__Clostridiales|f__Clostridiaceae|g__Clostridium|s__Clostridium_sporogenes	species	0.1068	0.06481	0.06249	0.07573	0.09031	0.07918	0.143	0.01348	0.04982	0.1123	0.2024	0.006257	0.05046	0.09807	0.08146	0.1887	0.04787	0.05026	0.05165	0.09603	0.007127	0.02006	0.05336	0.1599	0.06897	0.07059	0.1689	0.05266	0.03417	0.04812	0.1027	0.01833	0.0559	0.1036	0.02419	0.07098	0.05083	0.005365	0.07884	0.06392	0.01806	0.03822	0.01579	0.0439	0.4176	0.0623	0.004793
1510	d__Bacteria|p__Firmicutes|c__Clostridia|o__Clostridiales|f__Hungateiclostridiaceae|g__Thermoclostridium|s__Thermoclostridium_stercorarium	species	0.0008023	0.001197	0.000786	0.0009716	0.001493	0.001433	0.000534	0.000387	0.001781	0.001403	0.001083	0.001376	0.001074	0.002171	0.001649	0.000285	0.0007361	0.001449	0.001142	0.0005933	0.0004285	0.00087	0.0008526	0.0007365	0.0005748	0.0009509	0.001678	0.0005073	0.001334	0.001606	0.001251	0.0006962	0.001941	0.001005	0.0008475	0.0007708	0.0004697	0.0003608	0.002177	0.001013	0.0007302	0.0005791	0.0005792	0.0009464	0.001225	0.001827	0.0008015
1511	d__Bacteria|p__Firmicutes|c__Clostridia|o__Clostridiales|f__Peptostreptococcaceae|g__Acetoanaerobium|s__Acetoanaerobium_sticklandii	species	0.0004186	0.0005248	0.000786	0.0008502	0.0007465	0.0002576	0.0004382	0.0001851	0.0007851	0.0009784	0.001314	0.0006716	0.0004327	0.0006309	0.0005793	0.0003384	0.0004382	0.0006185	0.0003684	0.0003416	0.0004571	0.0004429	0.0006741	0.0005612	0.0002299	0.0007519	0.000472	0.000263	0.0009718	0.0007362	0.0007129	0.0001816	0.0008033	0.0006969	0.0002373	0.001253	0.000671	0	0.0007933	0.0007036	0.000149	0.0002055	0.0002242	0.0002657	0.0004235	0.000224	0.0005857
1512	d__Bacteria|p__Firmicutes|c__Clostridia|o__Clostridiales|f__Lachnospiraceae|g__Lachnoclostridium|s__[Clostridium]_symbiosum	species	0.0001221	0.0009675	0.0009227	0.0004858	0.0005208	0.002142	0.0004792	0.002524	0.000383	0.0003138	0.00245	0.0004259	0.0004178	0.0002041	0.0004456	0.0009795	0.0002454	0.0003181	0.0007553	0.0006832	0.001543	0.0003164	0.0002379	0.001105	0.0001971	0.0009288	0.0006642	0.0003006	0.0009909	0.0004183	0.0008584	0.000787	0.000848	0.0004825	0.001576	0.001236	0.0008053	0.0003137	0.0009357	0.0004925	0.0002235	0.001028	0.0001121	0.0004981	0.0003932	0.0006031	0.001387
1513	d__Bacteria|p__Firmicutes|c__Clostridia|o__Clostridiales|f__Clostridiaceae|g__Clostridium|s__Clostridium_tetani	species	0.0003663	0.0008199	0.001247	0.0005465	0.0006076	0.0006763	0.0006025	0.0002692	0.0002106	0.00048	0.001367	0.0003604	0.0008057	0.00128	0.0006684	0	0.0004382	0.0001944	0.0008289	0.0003236	0	0.001266	0.0007931	0.0007891	0.0007225	0.0007519	0.0007342	0.0003945	0.0009337	0.002326	0.0009021	0.0001816	0.0009372	0.00126	0.0002203	0.0007868	0.0007885	0.000251	0.001627	0.001393	0.0003279	0.0004484	0.000411	0.0006641	0.001316	0.0009133	0.0001695
1515	d__Bacteria|p__Firmicutes|c__Clostridia|o__Clostridiales|f__Hungateiclostridiaceae|g__Hungateiclostridium|s__Hungateiclostridium_thermocellum	species	0.0006453	0.0008855	0.0008031	0.001498	0.001042	0.001498	0.00115	0.0004038	0.0008234	0.001421	0.001012	0.0003931	0.001194	0.001633	0.0009804	0.0003206	0.0008062	0.001166	0.000571	0.000935	0.0004285	0.001171	0.0008922	0.001841	0.001708	0.0008625	0.001189	0.0002255	0.0006098	0.001924	0.0005674	0.0006054	0.002031	0.0008846	0.0009831	0.001188	0.0008388	0.0004549	0.001465	0.0009006	0.000611	0.0003923	0.000411	0.0009132	0.001104	0.001896	0.0009248
1517	d__Bacteria|p__Firmicutes|c__Clostridia|o__Thermoanaerobacterales|f__Thermoanaerobacterales_Family_III._Incertae_Sedis|g__Thermoanaerobacterium|s__Thermoanaerobacterium_thermosaccharolyticum	species	0.0002791	0.000492	0.000581	0.0006882	0.0008333	0.0001288	0.0004929	0.0003533	0	0.0001846	0.0004616	0.0001147	0.0004626	0.001225	0.0005347	0.0002671	0.000631	0.0006185	0.0006816	0.0007731	0.0002999	0.0006011	0.000456	0.0005612	0.0001971	0.0006413	0.001119	0.0003382	0.0002287	0.0004517	0.000742	0.0001816	0.0009372	0.0004021	0.0003051	0.0004336	0.0006878	0	0.0007323	0.000394	0.0002086	3.736e-05	0.0001682	0.0002324	0.0005898	0.0003964	0.0002466
1519	d__Bacteria|p__Firmicutes|c__Clostridia|o__Clostridiales|f__Clostridiaceae|g__Clostridium|s__Clostridium_tyrobutyricum	species	0.0004535	0.0005412	0.0009569	0.0006882	0.001319	0.0004831	0.0007531	0.0007403	0	0.0002215	0.001207	0.0003276	0.0005968	0.001206	0.0008021	0.0003562	0.0005959	0.0004948	0.0008105	0.0007911	0	0.00144	0.001051	0.001648	0.000312	0.0005086	0.0007516	0.0006388	0.0007813	0.001154	0.001179	0.0002876	0.0009818	0.001367	0.0008644	0.0008511	0.0007382	0	0.001302	0.0003659	0	0.0002055	0.0004858	0.0003653	0.0008318	0.0006204	0.0005549
1520	d__Bacteria|p__Firmicutes|c__Clostridia|o__Clostridiales|f__Clostridiaceae|g__Clostridium|s__Clostridium_beijerinckii	species	0.001169	0.001935	0.0009227	0.002267	0.001615	0.001095	0.002081	0.0007908	0.0005936	0.0003877	0.002344	0.0004586	0.001597	0.004398	0.002094	0.0004452	0.001735	0.0002121	0.001437	0.001313	0.0005999	0.002895	0.002697	0.001894	0.003875	0.001681	0.001696	0.00124	0.002477	0.00348	0.00128	0.0006659	0.001696	0.005509	0.000678	0.002328	0.002869	0.0002353	0.003621	0.002223	0.0006259	0.001345	0.0006913	0.001478	0.003872	0.001723	0.001171
1521	d__Bacteria|p__Firmicutes|c__Clostridia|o__Clostridiales|f__Hungateiclostridiaceae|g__Ruminiclostridium|s__Ruminiclostridium_cellulolyticum	species	0.0008197	0.00123	0.0006664	0.001518	0.002691	0.000322	0.001684	0.0004711	0.0007659	0.0006092	0.001793	0.0006061	0.001194	0.001819	0.001225	0.000285	0.001017	0.0007069	0.0008658	0.001241	0.0007856	0.001092	0.00111	0.000982	0.0003941	0.001039	0.001066	0.002255	0.001239	0.002091	0.001397	0.0008173	0.001473	0.001166	0.001237	0.001445	0.001158	0.000251	0.002258	0.001478	0.001654	0.001158	0.0006353	0.0008468	0.001527	0.00112	0.001141
1522	d__Bacteria|p__Firmicutes|c__Erysipelotrichia|o__Erysipelotrichales|f__Erysipelotrichaceae|g__Erysipelatoclostridium|s__[Clostridium]_innocuum	species	0	0	0	0	0	0	0	8.413e-05	0	0	0	4.914e-05	0	0	0	0	0	0	0	5.394e-05	5.713e-05	0	0	0	0	0	0	0	0.0002858	0	0	0	0	0	0	9.635e-05	0	0	0	0	0	0	0	0	3.025e-05	0	0
1523	d__Bacteria|p__Firmicutes|c__Clostridia|o__Clostridiales|f__Clostridiaceae|g__Clostridium|s__Clostridium_longisporum	species	0	0	0	0	0	0	0	0	0	0	0	0	0	0	0	0	0	0	0	0	0	0	3.965e-05	0	0	0	0	0	0	0	0	0	0	0	0	0	0	0	0	0	0	0	0	0	0	0	0
1524	d__Bacteria|p__Firmicutes|c__Clostridia|o__Clostridiales|f__Lachnospiraceae|g__Tyzzerella|s__[Clostridium]_piliforme	species	0	0.0007379	0.0002734	0	0.0004514	0	0	0	0.0001532	0	0.001456	0.0004423	0	0	0.0001782	0	0	0	0	0	8.57e-05	0	7.931e-05	0.0007716	0	0.0006192	0	0	0.0003239	0.0004685	0	0.0005751	0.0004686	0	0.0002881	0.001301	0.0001845	0	0	0	0.0002086	0	0	0	0	0	0
1525	d__Bacteria|p__Firmicutes|c__Clostridia|o__Thermoanaerobacterales|f__Thermoanaerobacteraceae|g__Moorella|s__Moorella_thermoacetica	species	0.0004884	0.0002132	0.0006493	0.0005668	0.001337	0.0004026	0.0009585	0.0003365	0.000651	0.001735	0.0002131	0.000344	0.0005372	0.001021	0.0007353	0.0001069	0.0005433	0.001007	0.0002947	0.0005214	0.0002142	0.0005062	0.0005353	0.0004559	0.0001971	6.634e-05	0.0007691	0.0003382	0.0006479	0.0005856	0.0003492	0.0006508	0.00125	0.000201	0.0002203	0.0003212	0.0003523	0.0004235	0.001037	0.0005488	0.0005216	0.0003176	0.0004484	0.0002657	0.0007713	0.0007065	0.0005857
1530	d__Bacteria|p__Firmicutes|c__Clostridia|o__Clostridiales|f__Clostridiaceae|g__Clostridium|s__Clostridium_carnis	species	0	0	0	0	0	0	0.0002875	0	0	0	0	0	0	0.001225	0	0	0	0	0	0	0	0.0001582	5.948e-05	0	0.001182	0	0	0	0	0	0	0	0	0.0006299	0	0	0	0	0.0003255	0	0	0	0	0	0.0003176	0	0
1531	d__Bacteria|p__Firmicutes|c__Clostridia|o__Clostridiales|f__Lachnospiraceae|g__Lachnoclostridium|s__[Clostridium]_clostridioforme	species	0.001919	0.003493	0.002051	0.001215	0.0007812	0.001449	0.0001917	0.0007235	0.0004404	0.0003323	0.0004439	0.0004259	0.001731	0.0001484	0.0007798	0.0006411	0.001087	0.0001414	0.001197	0.004189	0.000757	0.001012	0.0008724	0.003244	0.0005255	0.0006192	0.0008041	0.0002255	0.0008003	0.002041	0.0005965	0.0006659	0.001183	0.001354	0.0008475	0.002617	0.0005704	0.0002196	0.001749	0.0005066	0.0005216	0.001214	0.001065	0.001096	0.003887	0.002189	0.001803
1532	d__Bacteria|p__Firmicutes|c__Clostridia|o__Clostridiales|f__Lachnospiraceae|g__Blautia|s__Blautia_coccoides	species	0	0	0	0	0	0	4.108e-05	0	0	0	0	0.0001802	0	0	0	0	0	0	0	0	0	0	0	0	0	0	0	0	0	6.692e-05	0	0	0	0	0	0	0	6.274e-05	0	5.629e-05	0	0	0	0	0	0	0
1533	d__Bacteria|p__Firmicutes|c__Clostridia|o__Clostridiales|f__Clostridiaceae|g__Clostridium|s__Clostridium_fallax	species	0	0	0	0	0	0	0	0	0	0	0	0	0	0.000167	0	0	0	0	0	0	0	0	0	0	8.211e-05	0	0	0	0	0	0	0	0	8.042e-05	0	0	0	0	0	0	0	7.473e-05	0	0	0	0	0
1534	d__Bacteria|p__Firmicutes|c__Clostridia|o__Clostridiales|f__Clostridiaceae|g__Clostridium|s__Clostridium_kluyveri	species	0.0004535	0.0009675	0.0007519	0.001559	0.002101	0.001256	0.001164	0.001195	0.0008234	0.0008492	0.002379	0.0006552	0.001343	0.00219	0.00156	0.0004274	0.0008062	0.001361	0.001474	0.001169	0.0009998	0.001819	0.001626	0.001456	0.0008703	0.001017	0.001398	0.0009206	0.00141	0.002476	0.00144	0.0002422	0.001964	0.001394	0.0008475	0.002007	0.002466	0.0003137	0.001932	0.002308	0.000611	0.0003176	0.0008034	0.0003985	0.001618	0.001344	0.00111
1535	d__Bacteria|p__Firmicutes|c__Clostridia|o__Clostridiales|f__Ruminococcaceae|s__[Clostridium]_leptum	species	3.488e-05	0	0	4.049e-05	0	0	0	8.413e-05	0.0001915	0.0002585	0	0.00113	0.0001343	0.001188	0	0	5.258e-05	1.767e-05	0	0	5.713e-05	6.328e-05	0	3.507e-05	1.642e-05	0.0004202	5.244e-05	0.000263	3.811e-05	0	0	0.0001211	2.231e-05	0	0	3.212e-05	0	0	0	0.0004785	0.002071	0	0	0	7.562e-05	0.001206	0.001017
1538	d__Bacteria|p__Firmicutes|c__Clostridia|o__Clostridiales|f__Clostridiaceae|g__Clostridium|s__Clostridium_ljungdahlii	species	0	0	0	0	0	0	0	0	0	0	0	0	0	0	0	0	0	0	0	0	0	0	0	0	0	0	0	0	0	0	0	0	0	0	0	0	0	0	0	0	0	0	0	0	0	0	0
1542	d__Bacteria|p__Firmicutes|c__Clostridia|o__Clostridiales|f__Clostridiaceae|g__Clostridium|s__Clostridium_novyi	species	0.0001919	0.0002952	0.000769	0.0006478	0.0006076	0.0004509	0.0006846	0.0003197	0.0001915	0.0003692	0.0008522	0.0001147	0.0005819	0.001726	0.0006239	0.0001069	0.0003155	0.0001414	0.0002947	0.0005754	0	0.0007277	0.0009517	0.0009645	0.001987	0.0005308	0.000472	0.000263	0.0008956	0.001121	0.0001309	0.0001513	0.000424	0.001179	0.0003898	0.0009153	0.001694	0	0.0007933	0.0006051	0.001311	0	0.0004671	0.0002657	0.00127	0.0004825	0.0002312
1544	d__Bacteria|p__Firmicutes|c__Clostridia|o__Clostridiales|f__Lachnospiraceae|g__Faecalicatena|s__Faecalicatena_orotica	species	0	0.0001148	8.544e-05	0	0.0001042	0	0	0	0	7.384e-05	0.0001243	0	0	0	0	0	0	0	0	0	0	6.328e-05	0	0	0	0	0	0	0	0	0	0	0	0	0	0	0	0	0	0	0	0	0	0	1.512e-05	0	0.0002466
1547	d__Bacteria|p__Firmicutes|c__Erysipelotrichia|o__Erysipelotrichales|f__Erysipelotrichaceae|g__Erysipelatoclostridium|s__Erysipelatoclostridium_ramosum	species	6.977e-05	4.92e-05	0.0003588	0.0001417	6.944e-05	0.000161	1.369e-05	0.0007403	0	0	0.0004616	0.0002293	0	0.0004639	0.0002005	7.124e-05	0	0.000106	0.0001842	0.0002697	0.0005142	0	0.000456	0	6.569e-05	0.000199	0	0.0001315	0.001067	0.0004852	0	0.0002876	0.000424	0.0006031	0.0007288	0.0004496	0.0001007	0.0001412	0	0	0	0	0.0001121	0	0.0002117	8.616e-05	0.0007706
1548	d__Bacteria|p__Firmicutes|c__Clostridia|o__Clostridiales|f__Clostridiaceae|g__Clostridium|s__Clostridium_scatologenes	species	0	8.199e-05	0.0001367	0	0.0002604	0.0001449	0.0002465	0.0002356	0.0004596	0.0003692	0.0006747	0	0.000373	0.0005567	0.0003788	0	0	0	0.0002947	0	0	0.0004904	0.0003767	0.0006138	0.000312	0.0002433	0	0	0.0002668	0.0007529	0.0001164	0.000227	0.0002678	0.0003217	0	0.0006744	0.0002516	0	0.0004272	0.0004081	0.0001192	0	0	0	0.0005747	0.0001551	0
1550	d__Bacteria|p__Firmicutes|c__Clostridia|o__Clostridiales|f__Clostridiaceae|g__Clostridium|s__Clostridium_subterminale	species	0	0	0	0	0	0	0	0	0	0	0	0	0	0	0	0	0	0	0	0	0	0	0	0	0	0	0	0	0	0	0	0	0	0	0	0	0	0	0	0	0	0	0	0	0	0	0
1552	d__Bacteria|p__Firmicutes|c__Clostridia|o__Clostridiales|f__Clostridiaceae|g__Clostridium|s__Clostridium_estertheticum|t__Clostridium_estertheticum_subsp_estertheticum	subspecies	0.0001919	0.0004592	0.0003418	0.0007692	0.0009375	0.0003059	0.001383	0.0002692	0.0004596	0.0002585	0.001065	0	0.0005521	0.002338	0.000557	0	0.0003155	0.0007246	0.0004421	0.0003236	0.0002428	0.001139	0.001051	0.001192	0.0007718	0.000774	0.0009614	0.0004885	0.0006479	0.00087	0.0006402	0.0002724	0.001383	0.0007908	0.0002542	0.001429	0.001023	7.843e-05	0.0012	0.0006755	0.0001341	0.0003736	0.0001121	0.0003653	0.0008015	0.0002413	0.000262
1556	d__Bacteria|p__Firmicutes|c__Tissierellia|o__Tissierellales|f__Gottschalkiaceae|g__Gottschalkia|s__Gottschalkia_acidurici	species	0.0001395	0.0003116	0.0002051	0.0003036	0.000625	0.000322	0.000178	0	0.0003064	0.0004246	0.0009587	0	0.0005521	0.0005567	0.0004456	0	0	0.0002651	0.0003868	0.0001438	0.0001857	0.0005062	0.001031	0.0006488	0.0001971	0.0004865	0.0002622	0.0002442	0.0005335	0.0007194	0.0003783	0.0001362	0.0004686	0.0006567	0.0001186	0.0008992	0.0008053	0	0.0009357	0.0002674	0	0	0.0001868	0.0001826	0.0003781	0.0005514	0
1559	d__Bacteria|p__Firmicutes|c__Clostridia|o__Clostridiales|f__Clostridiaceae|g__Clostridium|s__Clostridium_tertium	species	0	0	0	0	0	0	0	0	0	0	0	0	1.492e-05	1.856e-05	0	0	0	0	0	0	0	0	0	0	3.284e-05	0	0	0	0	0	0	0	0	0	0	0	0	0	0	0	0	0	0	0	0	0	0
1561	d__Bacteria|p__Firmicutes|c__Clostridia|o__Clostridiales|f__Clostridiaceae|g__Clostridium|s__Clostridium_baratii	species	0.00075	0.001132	0.001008	0.0009716	0.00151	0.00124	0.003053	0.0005552	0.000651	0.0003877	0.001243	0.0004095	0.00103	0.007849	0.002317	0.0006768	0.000999	0.0005832	0.0008658	0.0006473	0.0003285	0.003148	0.002003	0.002806	0.005928	0.001062	0.001031	0.0009018	0.00122	0.002108	0.0003637	0.0006054	0.001138	0.005066	0.0008136	0.001622	0.003422	0.000298	0.002746	0.001478	0.0003875	0.001084	0.0008595	0.0004981	0.002843	0.0007927	0.000447
1562	d__Bacteria|p__Firmicutes|c__Clostridia|o__Clostridiales|f__Peptococcaceae|g__Desulfotomaculum	genus	0.001326	0.002033	0.002358	0.001842	0.003403	0.001884	0.002574	0.00143	0.002394	0.002603	0.003551	0.0019	0.00197	0.002301	0.001805	0.000748	0.002331	0.002527	0.001842	0.002805	0.001271	0.001566	0.003133	0.001631	0.0008375	0.00188	0.00236	0.001033	0.002515	0.001606	0.0009748	0.001286	0.002633	0.001809	0.0009661	0.001397	0.003171	0.001145	0.003499	0.002153	0.00453	0.0168	0.001233	0.001826	0.002616	0.002464	0.0008939
1563	d__Bacteria|p__Firmicutes|c__Clostridia|o__Clostridiales|f__Peptococcaceae|g__Desulfosporosinus|s__Desulfosporosinus_orientis	species	0	0.000328	0.0003588	0	0.0006076	0.0005797	0.0003834	0	0.000517	0.0002769	0.0005326	0	0.0003432	0.0004268	0.000557	0	0.000298	0	0.0002579	0	0	0.0004271	0.000575	0.0006313	0	0.0004202	0.0005069	0.0001503	0.0005335	0.0003681	0.00016	0.0001665	0.0004686	0.0005227	0.0003559	0	0.0002516	9.412e-05	0.0004475	0.0002814	0.0008941	5.605e-05	0	0.0007305	0.0003781	0.0004997	0.0003545
1564	d__Bacteria|p__Firmicutes|c__Clostridia|o__Clostridiales|f__Peptococcaceae|g__Desulfotomaculum|s__Desulfotomaculum_ruminis	species	0.0005232	0.0007215	0.0009569	0.0006275	0.00151	0.0003704	0.001123	0.0005216	0.001225	0.0008307	0.002592	0.0004259	0.000567	0.0007794	0.0005793	0	0.0007361	0.0007776	0	0.0002877	0.0001714	0.0003797	0.001249	0.0005086	0.0002463	0	0.0007691	0.0001315	0.0008003	0.0003848	0.0003637	0.0004086	0.0007364	0.0003351	0.0001695	0.0001766	0.0001845	0.0002824	0.001078	0.0009851	0.0005067	0.0003176	0.0005232	0.0004981	0.000862	0.0009478	0.0003699
1565	d__Bacteria|p__Firmicutes|c__Clostridia|o__Clostridiales|f__Peptococcaceae|g__Desulfotomaculum|s__Desulfotomaculum_nigrificans	species	0.0004535	0.00041	0.0006664	0.0004656	0.0004166	0	0.0004929	0	0.0004404	0.0002954	0	0.0002785	0.000567	0.0005196	0.0005347	0	0.0004557	0.0004418	0.0002947	0.0003236	0.0001571	0.0002689	0.0007534	0.0006313	0	0.0002654	0.000472	0.0003382	0.0005145	0.0003012	0.0001455	0.0004086	0.0005802	0.0003887	0.0003729	0.0004496	0.000151	0.0001412	0.0005289	0.0003518	0.0004024	0	0.0003176	0.0004483	0.0005898	0.0004308	0
1569	d__Bacteria|p__Firmicutes|c__Bacilli|o__Bacillales|f__Planococcaceae|g__Sporosarcina	genus	0.0009418	0.001459	0.0009227	0.001397	0.001528	0.001079	0.001356	0.001144	0.0008425	0.0006831	0.001793	0.00095	0.001507	0.001021	0.001292	0.0009439	0.0007537	0.0004772	0.001179	0.001223	0.0008141	0.001028	0.001705	0.002876	0.0006897	0.001504	0.001031	0.0007139	0.001601	0.002192	0.001324	0.0005297	0.001428	0.001716	0.001136	0.001991	0.001342	0.0002667	0.001526	0.001703	0.0005812	0.00114	0.0006726	0.0008302	0.001422	0.001499	0.000786
1570	d__Bacteria|p__Firmicutes|c__Bacilli|o__Bacillales|f__Bacillaceae|g__Halobacillus|s__Halobacillus_halophilus	species	0	0	0.0001538	0	0	0	0.0005066	0	0.0002489	0	0.0004794	0	0.0002984	0	0.0002674	0	0	0	0	0	0	0	0.0004362	0.0004033	0	0.0002433	0.0002447	0	0.0003239	0.0001506	0	0	0.000357	0.0003485	0.0001864	0.0003854	0.0003691	0	0.0002034	0.0002674	0	0	0	0	0	0.0003102	0
1571	d__Bacteria|p__Firmicutes|c__Bacilli|o__Bacillales|f__Planococcaceae|g__Sporosarcina|s__Sporosarcina_ureae	species	0.000436	0.0006068	0.0003247	0.0005061	0.0007812	0.000789	0.0007531	0.0005721	0.0003255	0.0001661	0.0008522	0.0003767	0.0006565	0.0002783	0.0004011	0.000374	0.0003505	0.0002121	0.0005342	0.000863	0.000557	0.0003797	0.0008922	0.000947	0.0004926	0.0008625	0.0006468	0.0002442	0.000686	0.001405	0.0004801	0.0003178	0.0006917	0.0009516	0.0005424	0.001269	0.0007214	0.0001098	0.000773	0.0009147	0.0001937	0.0005791	0.0002989	0.0003155	0.0006957	0.0007582	0.000524
1573	d__Bacteria|p__Actinobacteria|c__Actinobacteria|o__Micrococcales|f__Microbacteriaceae|g__Clavibacter	genus	0.0002267	0.0004264	0.0003759	0.0004049	0.0006076	0	0.0006572	0.000387	0.0009766	0.001292	0	0	0.0006267	0.0005567	0.0004456	8.905e-05	0.0002454	0.000866	0.001271	0.0001259	0	0.0003797	0.000119	0	0.0001478	0.000199	0.0007866	0.0002818	0.0004383	0.000435	0	0.0002422	0.000357	0.0002949	0	0.0001285	0.0005201	0	0.000834	0.0005347	0.0002831	0.0002055	0	0.0004649	0.0004386	0.0006204	0
1575	d__Bacteria|p__Actinobacteria|c__Actinobacteria|o__Micrococcales|f__Microbacteriaceae|g__Leifsonia|s__Leifsonia_xyli	species	0.0003314	0	0.0003418	0.0006478	0.0005382	8.051e-05	0.0004382	0	0.001072	0.0005908	0	0	0.0004029	0.0002783	0.0006907	0	0.0003681	0.0009013	0.0008105	0	0.0004856	0.0006011	0.0002379	0	0	0	0.000437	0.0001127	0.0002668	0.0003179	0.0001309	0.0001968	0.0009149	0.0001206	0.0001695	0.0003854	0.0005201	0	0.0006713	0.0003659	0.0004024	0.0002989	0.0002429	0.0004649	0.0003781	0.0006204	0
1578	d__Bacteria|p__Firmicutes|c__Bacilli|o__Lactobacillales|f__Lactobacillaceae|g__Lactobacillus	genus	0.007238	0.1786	0.008527	0.01915	0.0146	0.008583	0.01591	0.007201	0.01354	0.01403	0.01346	0.006355	0.0175	0.01575	0.03021	0.02404	0.01444	0.01638	0.008197	0.00872	0.01184	0.08227	0.03607	0.0222	0.01915	0.01334	0.02786	0.00791	0.02224	0.02105	0.006984	0.00557	0.02354	0.02364	0.007882	0.01534	0.0185	0.03714	0.05305	0.01841	0.0144	0.01539	0.01573	0.02373	0.3729	0.01541	0.007105
1579	d__Bacteria|p__Firmicutes|c__Bacilli|o__Lactobacillales|f__Lactobacillaceae|g__Lactobacillus|s__Lactobacillus_acidophilus	species	0.0002093	0	0	0.001619	0	0	0	0	0	0	0	0	0.0005521	0	0.0005347	0	0	0	0	0	5.713e-05	0	0.001804	0	0.0001806	0	0.0002622	0	0	8.365e-05	0	0	0	0.0009516	0	0	0	0.001224	0.0003458	0.0003096	0.0001639	0	0	0	0.1521	0.00212	0
1580	d__Bacteria|p__Firmicutes|c__Bacilli|o__Lactobacillales|f__Lactobacillaceae|g__Lactobacillus|s__Lactobacillus_brevis	species	0	0.0001804	0	8.097e-05	0	0	0	6.73e-05	0	0	0	0	0.0001343	0	0	0	0	0	0	0	0	0	0	0	9.853e-05	0	0.0005069	0	0	0	0	0	0	0.00134	0	0.0002088	0	1.569e-05	0	0.0003659	0	0.0002989	0	0.0002324	0.000363	0.0003791	0
1581	d__Bacteria|p__Firmicutes|c__Bacilli|o__Lactobacillales|f__Lactobacillaceae|g__Lactobacillus|s__Lactobacillus_buchneri	species	0	9.839e-05	0	0	0	0.0001932	0	0	0	0	0	0	8.953e-05	9.278e-05	0.0001114	0	0	0.000106	0	0	0	0	0	0.0007541	0.0001806	0	0.0001573	0	0.0002287	0.000184	0.0001018	0	8.926e-05	0.0002815	0	0	0	0.0001098	0.0002644	7.036e-05	0	0	0	6.641e-05	0.0002722	0.0001896	0
1582	d__Bacteria|p__Firmicutes|c__Bacilli|o__Lactobacillales|f__Lactobacillaceae|g__Lactobacillus|s__Lactobacillus_casei	species	8.721e-05	0.0001148	0.0001367	0.0002227	0.0001736	0	0.0004108	0.0002187	0.0003638	0.0001108	0	0	0.0003133	0.0002969	0.0003565	0.0001247	0.0003505	0.0005302	0	0.0002158	0.0001285	0.002009	0.0002379	0	6.569e-05	0	0.0005594	0	0.0008194	0.0002008	0.0001018	0	0.001383	0.0001474	0	0.0002409	0.0001845	0.0005333	0.0006306	0.000197	0.0004471	0	0.0002055	0.0004815	0.01314	0.0005514	0.0001387
1583	d__Bacteria|p__Firmicutes|c__Bacilli|o__Lactobacillales|f__Leuconostocaceae|g__Weissella|s__Weissella_confusa	species	0	0.000656	0	0	0	0	0	0	0	0	0	0	0	0	0	0	0	0	0	0	0	0	0	0	0	0	0.003531	0	0	0	0	0	0	0	0	0	0	0	0.0001017	0	0	0	0	0	0.00363	0	0
1584	d__Bacteria|p__Firmicutes|c__Bacilli|o__Lactobacillales|f__Lactobacillaceae|g__Lactobacillus|s__Lactobacillus_delbrueckii	species	0.000436	0.0003116	0.0003588	0.0007692	0.000434	0.0002415	0.0007394	0.0002692	0.0008425	0.0005908	0.0003373	0.0001802	0.0004626	0.0007608	0.001515	0.000285	0.0004557	0.0009897	0.0004605	0.0005034	0.0002	0.003385	0.0009121	0.0005787	0.0003613	0.0005529	0.000472	0.0005261	0.0002287	0.0009035	0.0005529	0.0002876	0.0009595	0.0002949	0.0001864	0.000546	0.0002852	0.0005333	0.0008747	0.0002814	0.0002235	0.001737	0.0003176	0.005695	0.004431	0.0008961	0.0004624
1585	d__Bacteria|p__Firmicutes|c__Bacilli|o__Lactobacillales|f__Lactobacillaceae|g__Lactobacillus|s__Lactobacillus_delbrueckii|t__Lactobacillus_delbrueckii_subsp_bulgaricus	subspecies	0	0	0	0	0	9.661e-05	0	0	0	0	0	0	0	0	0.0007798	0.0001069	0	0	0	0	0.0001143	0.001819	0.0002776	0	0	0	0	0	0	0	0	0	0	0	0	0	0	7.843e-05	0	0	8.941e-05	0.001401	3.737e-05	0.0002989	0.002495	0.0003274	0
1587	d__Bacteria|p__Firmicutes|c__Bacilli|o__Lactobacillales|f__Lactobacillaceae|g__Lactobacillus|s__Lactobacillus_helveticus	species	0	0	0	0	0	0	4.108e-05	0	0	0	0	0.0007862	0.0001641	0	0.000156	0	0	0	0	0.0004675	1.428e-05	0.0002056	0	0	0	0	0.0001049	0	0.0005145	0.0001171	0	0	0.0002678	0.0004021	0	0	0	1.569e-05	0.0001831	0	0	0	0	0.0002989	0.0002873	8.616e-05	0
1589	d__Bacteria|p__Firmicutes|c__Bacilli|o__Lactobacillales|f__Lactobacillaceae|g__Lactobacillus|s__Lactobacillus_pentosus	species	0	0.0006232	0	0	0.0002951	0	0	0	0	0	0	0	0	0	0	0	0	0	0	0	0	0	0	0	0	0	0.0002622	0	0	0.0006692	0	0	0	0	0	0	0	0	0.0003865	0	0	0	0	0.000166	0.0002269	0	0
1590	d__Bacteria|p__Firmicutes|c__Bacilli|o__Lactobacillales|f__Lactobacillaceae|g__Lactobacillus|s__Lactobacillus_plantarum	species	0.0001744	0.06896	0	0.0001012	0	0.000161	9.585e-05	1.683e-05	0	0.0001661	7.102e-05	0.0001147	0.0002089	0.000167	0.0004456	0	0.0002103	0.0003888	0	0.0001438	0.0001571	0.0003638	0	0.0003332	0.0004434	0.0004202	0.000874	9.394e-05	7.622e-05	0.0006692	0	0.0001362	0.0001785	0.0009918	0	0	0.0001678	4.706e-05	0.0002441	0.0001689	0.001013	0.0001681	0.0001682	0.0009298	0.05281	0.0002585	0
1596	d__Bacteria|p__Firmicutes|c__Bacilli|o__Lactobacillales|f__Lactobacillaceae|g__Lactobacillus|s__Lactobacillus_gasseri	species	0	0.0002788	0	0	0.0002083	0	0	0	0	0	0	0.0009173	0.0003133	0	0	0	0	0	0	0	0	0.0005853	0.0007931	0.001035	0	0.0001327	0.00444	0	0.0001143	0.0003012	0	0	0.0002678	0.0004691	0	0.0001927	0	0.0001882	0	0	0	0	0	0	0.0003176	0.0002757	0
1597	d__Bacteria|p__Firmicutes|c__Bacilli|o__Lactobacillales|f__Lactobacillaceae|g__Lactobacillus|s__Lactobacillus_paracasei	species	0	0.0002132	0	0.0005061	0	0.0001449	0.0003012	0.0001346	0.0004979	0	0	0	0.0004178	0.0001113	0.0002005	0.0001781	0.0001577	0.0007953	9.21e-05	0	5.713e-05	0.009507	0.001586	0	0	0.0002654	0.0009789	0	0.0002096	0.0003681	0	0	0.002098	0.0001876	0	0.0003051	0.000151	0.00902	0.01115	0	0.0004769	0	0.003176	0.0004317	0.006533	0	1.541e-05
1598	d__Bacteria|p__Firmicutes|c__Bacilli|o__Lactobacillales|f__Lactobacillaceae|g__Lactobacillus|s__Lactobacillus_reuteri	species	0	0.000328	0.0004101	0.0002834	0.000625	0	0.0005477	0	0	0.0002031	0.0002841	0	0.0003879	0.0001484	0	0.0001959	0	0.0006892	0.0001474	0	0	0.0001424	0.0002974	0.0003858	0.0001478	0.0004423	0.0005943	0	0.0006479	0.0003681	0	0	0.0004017	0.0003351	0	0.000546	0.000302	7.843e-05	0.0005289	0.0002674	0	0	0	0.000249	0.0008772	0.0002413	0.0001233
1599	d__Bacteria|p__Firmicutes|c__Bacilli|o__Lactobacillales|f__Lactobacillaceae|g__Lactobacillus|s__Lactobacillus_sakei	species	0	0.0002132	0.0002221	0	0.0002083	0.0001127	0.0002465	0	0.0002106	0	0	0	0.0003879	0.0002412	0.008043	0	0	0	3.684e-05	0	0	0	9.914e-05	0	6.569e-05	0.0002211	0.0002797	0	0.0001906	0.0001004	0	0	0.0003793	0.0002144	0	0	5.033e-05	4.706e-05	0	0	0	3.736e-05	0	0.0004151	0.001437	0	0
1600	d__Bacteria|p__Firmicutes|c__Bacilli|o__Lactobacillales|f__Lactobacillaceae|g__Lactobacillus|s__Lactobacillus_acetotolerans	species	0	0	0	0	0	0	0	0	0	0	0	0	0	0	0	0	0	0	0	0	0	0	0	0	0	0	0	0	0	0	0	0	0	0	0	0	0	0	0	0	0	0	0	0	0	0	0
1601	d__Bacteria|p__Firmicutes|c__Bacilli|o__Lactobacillales|f__Lactobacillaceae|g__Lactobacillus|s__Lactobacillus_agilis	species	0.0001221	0.0004428	0.0002221	0.0003239	0.0007812	0.0001127	0.0033	0.0001178	0.002949	0.003951	0	0.0005569	0.0009997	0.001447	0.00127	3.562e-05	0.0008062	0.0009897	3.684e-05	0.0001438	0.0003428	0.001186	0.0009517	0.0002104	0.0001642	0.0001327	0.0004545	0.000357	0.007813	0.0002175	2.91e-05	0.0001665	0.0009818	0.000134	0.0001017	0.000562	0.0006878	0.0001569	0.001058	0.001013	0.001818	0.0002055	0.0002803	0.0006143	0.00127	0.001051	0.0005394
1602	d__Bacteria|p__Firmicutes|c__Bacilli|o__Lactobacillales|f__Lactobacillaceae|g__Lactobacillus|s__Lactobacillus_alimentarius	species	0	0	0	0	0	0	0.0002054	0	0	0	0	0	0.0001343	0	0	0	0	0	0	0	0	0	0	0	0	0	0.0001224	0	0	0	0	0	0	0	0	0	0	0	0	0	0	0	0	0	0.0001361	0	0
1603	d__Bacteria|p__Firmicutes|c__Bacilli|o__Lactobacillales|f__Lactobacillaceae|g__Lactobacillus|s__Lactobacillus_amylophilus	species	0	0	0	0	0	0	0	0	0	0	0	0	0	0	0	0	0	0	9.21e-05	0	0	0	0	0	0	0	0.0003496	0	0	0	0	0	0	0	0	0	0	0	0	0	0	0	0	0	0.0009225	0	0
1604	d__Bacteria|p__Firmicutes|c__Bacilli|o__Lactobacillales|f__Lactobacillaceae|g__Lactobacillus|s__Lactobacillus_amylovorus	species	0	0	0	0.0005668	0.0001389	0	0	0	0	0	0	0	0	0	0.0004233	0	0	0	0.000221	0	0	0.0001582	0.0001983	0.0002104	0.0002627	0.0001327	0.0003496	0	0	0	0	0	0	0.0002681	0	0.000562	0	0	0.0003661	0.0007318	0	0	0	0.000166	0.0002571	0	0
1605	d__Bacteria|p__Firmicutes|c__Bacilli|o__Lactobacillales|f__Lactobacillaceae|g__Lactobacillus|s__Lactobacillus_animalis	species	0	0	0	0	0	0	0	0	0	0	0	0	0	0	0	0	0	0	0	0	0	0	0	0	0	0	0	0	0	0	0	0	0	0	0	0	0	0	0	0	0	0	0	0	0	0	0
1610	d__Bacteria|p__Firmicutes|c__Bacilli|o__Lactobacillales|f__Lactobacillaceae|g__Lactobacillus|s__Lactobacillus_coryniformis	species	0	0.0002296	0.0001367	0.0001417	0.0003125	0	0	0	0	0	0	0	0.0003432	0	0	0	0.0002629	0.000106	0	0	0	0.0001266	0	0	0	0	0.0003846	0	0.0002668	0.0008198	0	0	0	0.0007103	0	0	8.388e-05	0.0001412	0	0.00038	0	0	0	0.0002158	9.074e-05	0	0
1612	d__Bacteria|p__Firmicutes|c__Bacilli|o__Lactobacillales|f__Lactobacillaceae|g__Lactobacillus|s__Lactobacillus_farciminis	species	0	0	0	0	0	0	0.0004382	0	0	0	0.0004971	0	0.0004327	0.0002783	0	0	0	0	0	8.99e-05	0.0002	0.0005537	0.0005155	0.000491	0	0.0002211	0.0003846	0	0	0.0003346	0.0005383	0.0001816	0	0.0004021	0.000339	0.0006423	0.0007214	0	0.0002034	0.0002955	0	0	0	0.0001162	0	0.0001896	0
1613	d__Bacteria|p__Firmicutes|c__Bacilli|o__Lactobacillales|f__Lactobacillaceae|g__Lactobacillus|s__Lactobacillus_fermentum	species	8.721e-05	8.199e-05	0	0.0004251	0.0003472	4.831e-05	0.0002328	0	0.0005553	0.0002769	0.0001243	0.0001147	0.0001492	0.0003155	0.000156	0	0.0001577	0.000919	0	0	4.285e-05	0.0002689	0.0001388	0	9.853e-05	0	0.0001398	0	0	0.0003513	7.275e-05	3.027e-05	0	0.0002144	0	4.817e-05	0.0002013	0.001427	0.0002441	0	0	7.473e-05	9.342e-05	0.000963	0.0006352	0.0002585	0
1622	d__Bacteria|p__Firmicutes|c__Bacilli|o__Lactobacillales|f__Lactobacillaceae|g__Lactobacillus|s__Lactobacillus_murinus	species	0.0002965	0.000574	0.0001709	0	0.0003646	0.0001932	0.0002191	0.0003029	0	0	0.0005149	8.19e-05	0.001283	0.0005196	0.0003565	0.0003384	0.0004207	0	0.0005158	0.0003416	0.0003285	0	0.0002578	0	0	0.00157	0.0001573	0	0.0004573	0.0004517	0	0.0002119	0.0001562	0.0003485	0	0.0007708	0.0003355	0.0002039	0.0004068	0.00038	0.0002533	0.0003363	0.0002242	0.0004981	0.0005747	0.0008616	0.000262
1623	d__Bacteria|p__Firmicutes|c__Bacilli|o__Lactobacillales|f__Lactobacillaceae|g__Lactobacillus|s__Lactobacillus_ruminis	species	0.0009942	0.007675	0.001162	0.0033	0.001094	0.001932	0.000534	0.0002019	0.001398	0.001089	0.001332	0.0005405	0.001373	0.001039	0.004211	0.01904	0.005048	0.001184	0.0003868	0.001187	0.003656	0.003369	0.002221	0.007137	0.009951	0.00146	0.002342	0.001447	0.002477	0.002744	0.0005238	9.081e-05	0.003057	0.003605	0.0005424	0.001815	0.003406	0.0002353	0.001729	0.004334	0.002206	0.005044	0.0005045	0.003686	0.001966	0.0008099	0.001742
1624	d__Bacteria|p__Firmicutes|c__Bacilli|o__Lactobacillales|f__Lactobacillaceae|g__Lactobacillus|s__Lactobacillus_salivarius	species	0.001081	0.001214	0.0003076	0.0008502	0.0009722	0.000322	0.0006572	0.0007235	0.0009	0.0003138	0.001101	0.0003112	0.001388	0.001633	0.001337	0.0001603	0.0007712	0.0008129	0.0005526	0.0005754	0.0006285	0.002167	0.001011	0.001578	0.000312	0.001106	0.000839	0.0007891	0.0005145	0.001556	0.0003928	0.0002724	0.001227	0.001515	0.0008475	0.001028	0.001392	4.706e-05	0.001363	0.001112	0.0002682	0.0005605	0.00114	0.001013	0.009906	0.0007065	0.0004778
1625	d__Bacteria|p__Firmicutes|c__Bacilli|o__Lactobacillales|f__Lactobacillaceae|g__Lactobacillus|s__Lactobacillus_sanfranciscensis	species	0	0.0001476	0	0	0	0	0	0	0	0	0	0	0	0	0	0	0	0	0	0	0	0	0	0	0	0	0.0002797	0	0	0	0	0	0	0	0	0	0	0	0	0	0	0	0	0	0.000983	0	0
1629	d__Bacteria|p__Firmicutes|c__Bacilli|o__Lactobacillales|f__Leuconostocaceae|g__Weissella|s__Weissella_viridescens	species	0	0	0	0	0	0	0	0	0	0	0	0	0	0	0	0	0	0	0	0	0	0	0	0	0	0	0	0	0	0	0	0	0	0	0	0	0	0	0	0	0	0	0	0	3.025e-05	0	0
1632	d__Bacteria|p__Firmicutes|c__Bacilli|o__Lactobacillales|f__Lactobacillaceae|g__Lactobacillus|s__Lactobacillus_oris	species	0	0	0	0	0	0	0	0	0	0	0	0	0	0	0	0	0	0	0	0	0	0	0	0	4.926e-05	0	1.748e-05	0	0	0	0	0	0	0	0	0	1.678e-05	0	0	0	0	0	0	0	1.512e-05	0	0
1633	d__Bacteria|p__Firmicutes|c__Bacilli|o__Lactobacillales|f__Lactobacillaceae|g__Lactobacillus|s__Lactobacillus_vaginalis	species	0	0	0	0	0	0	0	0	0	0	0	0	0	0	0	0	0	0	0	0	0	0	0	0	0	0	1.748e-05	0	0	0	0	0	0	0	0	0	0	0	0	0	0	0	0	0	0	0	0
1637	d__Bacteria|p__Firmicutes|c__Bacilli|o__Bacillales|f__Listeriaceae|g__Listeria	genus	0.0007849	0.0009511	0.001162	0.001457	0.002014	0.0009017	0.001397	0.001195	0.0006319	0.0007938	0.001971	0.0005405	0.002089	0.002153	0.001849	0.0004987	0.0008238	0.001644	0.001087	0.0009889	0.0006427	0.001028	0.002399	0.001491	0.0005748	0.001371	0.001696	0.0006576	0.002134	0.002275	0.001048	0.0004389	0.002008	0.002104	0.0008983	0.001879	0.002282	0.0002039	0.001627	0.002083	0.0004918	0.0006165	0.0005418	0.0005811	0.001512	0.0009823	0.0007706
1638	d__Bacteria|p__Firmicutes|c__Bacilli|o__Bacillales|f__Listeriaceae|g__Listeria|s__Listeria_ivanovii	species	0	6.56e-05	0	0	0.0001562	0	0	0	0	0	0	0	0	0.0002041	0	0	0	0	0	0	0	0	0.0003569	0	0	0	0.0002972	0	0.0002477	0	0	0	0	0.0002547	0.0001356	0	0	0	0	0.0002955	0	0	0	0	0.0003176	0	0
1639	d__Bacteria|p__Firmicutes|c__Bacilli|o__Bacillales|f__Listeriaceae|g__Listeria|s__Listeria_monocytogenes	species	0.0003139	0.0004592	0.0004443	0.0002227	0.0005555	0.0003382	0.0005203	0.0001851	0.0002872	0.0002585	0.0006569	0.0001147	0.0005372	0.001243	0.0005125	8.905e-05	0.0001928	0.0005479	0.0004974	0.0005394	5.713e-05	0.0003638	0.0007931	0.0005787	0.0002299	0.000774	0.0005943	0.0001879	0.0008384	0.0005354	0.0002764	0.0001362	0.0006248	0.0005897	0.0001356	0.0009474	0.000822	4.706e-05	0.0004475	0.0005347	0.0002086	0.0001868	0.0002055	0.0001992	0.0005596	0.000293	0.0002158
1640	d__Bacteria|p__Firmicutes|c__Bacilli|o__Bacillales|f__Listeriaceae|g__Listeria|s__Listeria_seeligeri	species	0	0	0	0	0	0	0	0	0	0	0	0	0	0	0	0	0	0	0	0	0	0	0	0	0	0	0	0	0	0	0	0	0	0	0	0	0	0	0	0	0	0	0	0	0	0	0
1641	d__Bacteria|p__Firmicutes|c__Bacilli|o__Bacillales|f__Listeriaceae|g__Listeria|s__Listeria_grayi	species	0	0	0	0	0	0	0	0	0	0	0	0	0	0	0	0	0	0	0	0	0	0	0	0	0	0	0	0	0	0	0	0	0	0	0	0	0	0	0	0	0	0	0	0	0	0	0
1642	d__Bacteria|p__Firmicutes|c__Bacilli|o__Bacillales|f__Listeriaceae|g__Listeria|s__Listeria_innocua	species	0	0	0	0	0	0	0	0	0	0	0	0	0	0	0	0	0	0	0	0	0	0	0	0	0	0	0	0	0	0	0	0	0	0	0	0	0	0	0	0	0	0	0	0	0	0	0
1643	d__Bacteria|p__Firmicutes|c__Bacilli|o__Bacillales|f__Listeriaceae|g__Listeria|s__Listeria_welshimeri	species	0	0	0	0	0.0001389	0	0	0	0	0	0	0	0.0003283	0	0	0	0	0	0	0	0	0	0	0	0	0	0	0	0	0.0001171	0	0	0	0.0002547	0	0	0	0	0.0003051	0	0	0	0	0	9.074e-05	0	0
1645	d__Bacteria|p__Actinobacteria|c__Actinobacteria|o__Micrococcales|f__Micrococcaceae|g__Renibacterium	genus	0	0	0	0	0	0	0	0	0	0	0	0	0	0	0	0	0	0	0	0	0	0	0	0	0	0	0	0	0	0	0	0	0	0	0	0	0	0	0	0	0	0	0	0	0	0	0
1646	d__Bacteria|p__Actinobacteria|c__Actinobacteria|o__Micrococcales|f__Micrococcaceae|g__Renibacterium|s__Renibacterium_salmoninarum	species	0	0	0	0	0	0	0	0	0	0	0	0	0	0	0	0	0	0	0	0	0	0	0	0	0	0	0	0	0	0	0	0	0	0	0	0	0	0	0	0	0	0	0	0	0	0	0
1647	d__Bacteria|p__Firmicutes|c__Erysipelotrichia|o__Erysipelotrichales|f__Erysipelotrichaceae|g__Erysipelothrix	genus	0.0006279	0.0004756	0.001094	0.0004251	0.0009027	0.0005475	0.001301	0.0009254	0.0002872	0.00072	0.0004439	0.0002457	0.0008505	0.001206	0.001315	0.0003206	0.0001402	0.0005302	0.0004053	0.0003057	0.0004713	0.0009333	0.0006741	0.001754	0.0001971	0.0003096	0.000402	0.0001879	0.001906	0.0009537	0.0005529	0.000227	0.0004463	0.001139	0.000678	0.0007226	0.0008388	0.0001725	0.001465	0.0007318	0.0002384	0.0003736	0.0003176	0.0001162	0.001089	0.000293	0.0006627
1648	d__Bacteria|p__Firmicutes|c__Erysipelotrichia|o__Erysipelotrichales|f__Erysipelotrichaceae|g__Erysipelothrix|s__Erysipelothrix_rhusiopathiae	species	0.0002965	0.000164	0.000188	0.0001012	0.0003819	0.0001127	0	0	0	0.0002031	0.0002308	0	0.0002238	0.0001856	0.0004011	0	0	0	0	0	0.0001857	0.000522	0.0004362	0.0007014	0	0.000199	0	5.636e-05	0.0007432	0.0004852	0.0003783	0	0	0.0003485	0.0002373	0.0004496	0.0003355	0	0.0005899	0.0002674	0	0.0001681	0	0	0.0003932	0.0001551	0.0003237
1649	d__Bacteria|p__Firmicutes|c__Bacilli|o__Bacillales|f__Planococcaceae|g__Kurthia	genus	0	0.0001804	0	0	0.0001215	0	0.0001095	0.0002524	0	0.0001846	0.0004261	0	0.000194	0.0002412	0.0002451	0	0	0.0002121	0	0	0	0.0003006	0.0002776	0.000491	0.0001314	0	0.0001398	0	0.0002287	0.0003179	0	0	0.0008033	0.0003217	0	0	0	0	0.0005085	0.0001548	0	0	0	0	0.0001966	0	0
1653	d__Bacteria|p__Actinobacteria|c__Actinobacteria|o__Corynebacteriales|f__Corynebacteriaceae	family	0.008424	0.008675	0.007946	0.009838	0.01613	0.009967	0.01298	0.006343	0.01518	0.02064	0.007954	0.005979	0.011	0.01802	0.01413	0.004613	0.00815	0.0208	0.01313	0.007066	0.004856	0.01221	0.006265	0.008207	0.008999	0.006325	0.01044	0.006782	0.007755	0.0119	0.003594	0.007295	0.01473	0.009328	0.007254	0.006841	0.01065	0.004031	0.0168	0.01127	0.008479	0.01029	0.008053	0.009231	0.01101	0.01251	0.007013
1654	d__Bacteria|p__Actinobacteria|c__Actinobacteria|o__Actinomycetales|f__Actinomycetaceae|g__Actinomyces	genus	0.006366	0.00633	0.004802	0.003846	0.009895	0.004267	0.007887	0.00217	0.009325	0.008769	0.002468	0.004455	0.01053	0.02011	0.007642	0.003402	0.003453	0.008889	0.008308	0.004369	0.002471	0.006581	0.002934	0.005647	0.002266	0.01464	0.01421	0.003288	0.00928	0.003547	0.002415	0.002452	0.008435	0.004691	0.001949	0.00265	0.004479	0.004329	0.00777	0.006065	0.002414	0.003886	0.005923	0.003902	0.01419	0.008134	0.002343
1655	d__Bacteria|p__Actinobacteria|c__Actinobacteria|o__Actinomycetales|f__Actinomycetaceae|g__Actinomyces|s__Actinomyces_naeslundii	species	3.488e-05	0.0003608	5.126e-05	0.0001822	0.0005208	6.441e-05	0.000178	0.0001346	0.000651	0.0002031	8.877e-05	0.0002785	0.0006864	0.001317	0.0006239	0	0	0.0001767	0.0003316	0.0001438	0	0.0004429	9.914e-05	0.0007891	0	0.001017	0.001171	0.0002067	0.00101	0.0001171	8.73e-05	0.0001059	0.0004017	0.0005629	0	0.0001766	0.0002181	0.0001882	0.0005492	0.0004503	0.0001341	0.0001495	0.0001495	4.981e-05	0.001467	0.0006031	0.0001541
1656	d__Bacteria|p__Actinobacteria|c__Actinobacteria|o__Actinomycetales|f__Actinomycetaceae|g__Actinomyces|s__Actinomyces_viscosus	species	0	0	0	0	0	0	0	0	0	0	0	0	0	0	0	0	0	0	0	0	0	0	0	0	0	0	0	0	0	0	0	0	0	0	0	0	0	0	0	0	0	0	0	0	0	0	0
1659	d__Bacteria|p__Actinobacteria|c__Actinobacteria|o__Actinomycetales|f__Actinomycetaceae|g__Actinomyces|s__Actinomyces_israelii	species	0	0	0	0	0	0	0	0	0	0	0	1.638e-05	0	0	0	0	0	0	0	0	0	0	0	0	0	0	0	0	0	0	0	0	0	0	0	0	0	0	0	0	0	0	0	0	0	0	0
1660	d__Bacteria|p__Actinobacteria|c__Actinobacteria|o__Actinomycetales|f__Actinomycetaceae|g__Actinomyces|s__Actinomyces_odontolyticus	species	0	0	0	0	0	0	0	0	0	0	0	0	0	0	0	0	0	0	0	0	0	0	0	0	0	0	5.244e-05	0	0	0	0	0	0	0	0	0	0	0	0	0	0	0	0	0	0	0	0
1661	d__Bacteria|p__Actinobacteria|c__Actinobacteria|o__Actinomycetales|f__Actinomycetaceae|g__Trueperella|s__Trueperella_pyogenes	species	0.0005756	0.001361	0.001487	0.0003441	0.0009895	0.0005958	0.001095	0.0009254	0.001704	0.001828	0.0004261	0.001589	0.001268	0.001188	0.001003	0.0006233	0.001244	0.002209	0.0005342	0.0004495	0.0006999	0.000696	0.0007733	0.0008593	0.0002463	0.0005086	0.001328	0.0006764	0.001239	0.0007362	0.0002037	0.0004692	0.001071	0.0005629	0.0004746	0.0004336	0.0009059	0.0003765	0.001261	0.0007458	0.0002831	0.0007847	0.003718	0.0007471	0.002163	0.001224	0.0005394
1663	d__Bacteria|p__Actinobacteria|c__Actinobacteria|o__Micrococcales|f__Micrococcaceae|g__Arthrobacter	genus	0.003994	0.003001	0.004152	0.002895	0.005468	0.002528	0.005723	0.002776	0.006319	0.006351	0.002716	0.002195	0.003223	0.007515	0.004946	0.001906	0.003278	0.009579	0.004863	0.002517	0.0025	0.004904	0.002419	0.003174	0.004007	0.002742	0.003339	0.002555	0.002954	0.003698	0.001746	0.001816	0.005802	0.002707	0.00122	0.002666	0.003909	0.002604	0.005797	0.004447	0.002563	0.00439	0.003681	0.003354	0.003781	0.004377	0.002189
1667	d__Bacteria|p__Actinobacteria|c__Actinobacteria|o__Micrococcales|f__Micrococcaceae|g__Arthrobacter|s__Arthrobacter_sp	species	0	0	0	0	0	0	0	0	0	0	0	0	0	0	0	0	0	0	0	0	0	0	0	0	0	0	0	0	0	0	0	0	0	0	0	0	0	0	0	0	0	0	0	0	0	0	0
1678	d__Bacteria|p__Actinobacteria|c__Actinobacteria|o__Bifidobacteriales|f__Bifidobacteriaceae|g__Bifidobacterium	genus	0.8553	0.02117	0.02324	3.341	0.0476	0.0399	0.03364	0.2362	0.04822	0.0725	0.08247	1.584	0.8128	0.03344	0.7947	0.667	0.02116	0.04406	1.032	0.01773	0.02992	0.3918	0.01717	0.02355	0.9542	0.1073	0.04594	0.2512	0.03096	0.3147	0.1401	0.07246	0.6095	0.02333	0.05642	0.2592	1.543	1.267	0.5561	0.177	0.1449	0.0879	0.01386	2.792	1.381	1.246	0.3545
1679	d__Bacteria|p__Actinobacteria|c__Actinobacteria|o__Bifidobacteriales|f__Bifidobacteriaceae|g__Bifidobacterium|s__Bifidobacterium_longum|t__Bifidobacterium_longum_subsp_longum	subspecies	0.004744	0.001017	0.0001538	0.001275	0.0007812	0.0004187	0.0005888	0.0001851	0.001474	0.0005169	0.01223	0.015	0.002537	0.000835	0.02048	0.03478	0.0005959	0.001237	0.04338	1.798e-05	0.0006999	0.0106	0.0007336	0.0006138	0.049	0.003782	0.0008565	0.004152	0.0009909	0.0008198	0.004874	0.0003784	0.01076	0.0003619	0.003898	0.0008029	0.04912	0.01363	0.01277	0.0002533	0.009269	0.001793	0.000355	0.02776	0.003025	0.0005514	0.004701
1680	d__Bacteria|p__Actinobacteria|c__Actinobacteria|o__Bifidobacteriales|f__Bifidobacteriaceae|g__Bifidobacterium|s__Bifidobacterium_adolescentis	species	0.03291	0.0005084	0.0004955	2.936	0.001389	0.0007246	0.001287	0.0002356	0.001283	0.002345	0.0002841	0.03812	0.1372	0.001503	0.2948	0.1423	0.0008588	0.001502	0.008418	0.000863	0.0005856	0.1341	0.0008526	0.0006664	0.007866	0.0006192	0.001398	0.0008642	0.0008765	0.01156	0.0005674	0.001816	0.3448	0.001461	0.00117	0.2199	0.6235	0.004063	0.3449	0.001027	0.001684	0.003176	0.0003363	1.62	0.00127	0.5306	0.262
1681	d__Bacteria|p__Actinobacteria|c__Actinobacteria|o__Bifidobacteriales|f__Bifidobacteriaceae|g__Bifidobacterium|s__Bifidobacterium_bifidum	species	0.004971	0.002345	0.0006835	0.003583	0.002656	0.001337	0.001301	0.2141	0.003504	0.01038	0.0005859	0.01799	0.5271	0.002728	0.002339	0.001443	0.0017	0.008218	0.003113	0.001492	0.01485	0.00299	0.0009319	0.001596	0.001626	0.0005529	0.003391	0.1643	0.001696	0.002861	0.001484	0.0009232	0.006471	0.001059	0.0005424	0.000819	0.2234	0.4983	0.006713	0.1519	0.001431	0.0007473	0.001158	0.6181	0.008696	0.6344	0.001418
1682	d__Bacteria|p__Actinobacteria|c__Actinobacteria|o__Bifidobacteriales|f__Bifidobacteriaceae|g__Bifidobacterium|s__Bifidobacterium_longum|t__Bifidobacterium_longum_subsp_infantis	subspecies	0.005948	0.003673	0.005434	0.004332	0.01897	0.01264	0.006175	0.002911	0.008081	0.002788	0.0007812	0.01111	0.01083	0.002505	0.01147	0.0153	0.00184	0.004259	0.01851	0.001636	0.001228	0.006391	0.00345	0.003227	0.02501	0.009443	0.007918	0.004415	0.008403	0.00266	0.00662	0.005297	0.009015	0.002171	0.001305	0.006985	0.01673	0.002855	0.005431	0.001562	0.004501	0.001719	0.001644	0.01634	0.004688	0.006135	0.003915
1683	d__Bacteria|p__Actinobacteria|c__Actinobacteria|o__Bifidobacteriales|f__Bifidobacteriaceae|g__Bifidobacterium|s__Bifidobacterium_angulatum	species	0.004221	0.000656	0.0004785	0.01087	0.001163	0.000467	0.0009174	0.0006394	0.0008425	0.001348	0	0.0102	0.003029	0.00115	0.001983	0.0009439	0.0005784	0.001449	0.005103	0.001402	0.0006856	0.001677	0.0008327	0.0004735	0.003875	0.0004644	0.001381	0.0003758	0.0002858	0.002443	0.0002619	0.001302	0.002722	0.001032	0.0002373	0.001285	0.003825	0.001271	0.003255	0.001618	0.001699	0.001476	0.0005418	0.005761	0.002178	0.003257	0.001372
1684	d__Bacteria|p__Actinobacteria|c__Actinobacteria|o__Bifidobacteriales|f__Bifidobacteriaceae|g__Bifidobacterium|s__Bifidobacterium_asteroides	species	0.0002442	0	0.0003247	0.0003644	0.0006076	0.0002737	0.0008079	0.000387	0.0006319	0.00048	0	0.0004259	0.0004327	0.0008721	0.0006461	0	0.0004382	0.0007599	0.0001842	0.0001798	0.0003571	0.0005537	0.0002578	0.0008242	0.0003777	0	0.000437	0.0001879	0.0002858	0.000251	0.0002473	0.0001665	0.0005132	0.0002681	0.0002034	0.0003051	0.000302	0.0001412	0.000834	0.0003237	0.0001192	0.0004857	0.0003737	0.0006309	0.0007411	0.0005859	0.0001541
1685	d__Bacteria|p__Actinobacteria|c__Actinobacteria|o__Bifidobacteriales|f__Bifidobacteriaceae|g__Bifidobacterium|s__Bifidobacterium_breve	species	0.009471	0.003263	0.003213	0.05291	0.007187	0.00855	0.004669	0.004846	0.007372	0.004098	0.003302	0.03002	0.009594	0.005678	0.008868	0.007907	0.002734	0.004365	0.01835	0.005196	0.004071	0.007134	0.001804	0.005401	0.01534	0.01163	0.01047	0.00449	0.005278	0.006525	0.01932	0.004707	0.007899	0.004128	0.002186	0.0102	0.02188	0.07085	0.006875	0.003617	0.004024	0.005194	0.002074	0.01649	0.0269	0.01089	0.007028
1686	d__Bacteria|p__Actinobacteria|c__Actinobacteria|o__Bifidobacteriales|f__Bifidobacteriaceae|g__Bifidobacterium|s__Bifidobacterium_catenulatum	species	0.03122	0.0002788	0.0004272	0.03747	0.0009895	0.0002254	0.0007668	0.0001514	0.0006319	0.0004061	0	0.07083	0.03301	0.003025	0.003097	0.0008727	0.0001577	0.001856	0.01538	0.0005214	7.142e-05	0.001424	0.0005552	0.0002104	0.00693	0.0003317	0.001276	0.0002442	0.001086	0.01792	0.0003492	0.002119	0.002812	0.002721	0	0.001317	0.003892	0.004957	0.005635	0.0006614	0.0003577	0.003867	0.0002242	0.004134	0.0002873	0.002895	0.001141
1687	d__Bacteria|p__Actinobacteria|c__Actinobacteria|o__Bifidobacteriales|f__Bifidobacteriaceae|g__Bifidobacterium|s__Bifidobacterium_coryneforme	species	0	0	0	0	0	0	0	0	0	0	0	0	0	0	0	0	0	0	0	0	0	0	0	0	0	0	0	0	0	0	0	0	0	0	0	0	0	0	0	0	0	0	0	0	0	0	0
1688	d__Bacteria|p__Actinobacteria|c__Actinobacteria|o__Bifidobacteriales|f__Bifidobacteriaceae|g__Bifidobacterium|s__Bifidobacterium_cuniculi	species	0	0	0	0	0	0	0	0	0	0	0	0	0	0	0	0	0	0	0	0	0	0	0	0	0	0	0	0	0	0	0	0	0	0	0	0	0	0	0	0	0	0	0	0	0	0	0
1689	d__Bacteria|p__Actinobacteria|c__Actinobacteria|o__Bifidobacteriales|f__Bifidobacteriaceae|g__Bifidobacterium|s__Bifidobacterium_dentium	species	0.006977	0.0002788	0	0.005688	0.0008333	0.0003865	0.00141	0.0001514	0.0008042	0.00072	0	0.008763	0.0007311	0.000334	0.0005125	0.0003384	0.000298	0.0007599	0.001253	0.0002158	0.0002	0.001171	0.0003371	0.0008593	0.001182	0.0002654	0.002972	0.0001127	0.0002287	0.002024	0.0006984	0.0004238	0.0008926	0.0004423	0	0.0007387	0.003859	0.0147	0.001485	0.000577	0.0002682	0.0006165	0.0003737	0.002308	0.0006049	0.00131	0.000447
1690	d__Bacteria|p__Actinobacteria|c__Actinobacteria|o__Bifidobacteriales|f__Bifidobacteriaceae|g__Bifidobacterium|s__Bifidobacterium_pseudolongum|t__Bifidobacterium_pseudolongum_subsp_globosum	subspecies	0.0001744	9.839e-05	0	0.0001012	0	0	0	0	0	0	0	0	7.461e-05	0	8.912e-05	0	0.0002629	0.0001237	0	0	0	0.0001107	0	0	0	0	0.0007342	0	0	0.0001171	0	0	0.0001339	0.000134	0	0	0	0	0.0003458	0.0002392	0	0	1.868e-05	0.0003321	0.0001059	3.447e-05	0
1691	d__Bacteria|p__Actinobacteria|c__Actinobacteria|o__Bifidobacteriales|f__Bifidobacteriaceae|g__Bifidobacterium|s__Bifidobacterium_indicum	species	0	0	0	0	8.68e-05	0	0	0	0	0	0	0	0	0	0.000156	0	0	0	0	0	0	0	0	0	0	0	0	0	0	0	0	0	6.694e-05	0	0	0	0	0	0.0001017	0	0	0	0	0	0	0	0
1693	d__Bacteria|p__Actinobacteria|c__Actinobacteria|o__Bifidobacteriales|f__Bifidobacteriaceae|g__Bifidobacterium|s__Bifidobacterium_minimum	species	0	0	0	0	0	0	0	0	0	0	0	0	0	0	0	0	0	0	0	0	0	0	0	0	0	0	0	0	0	0	0	0	0	0	0	0	0	0	0	0	0	0	0	0	0	0	0
1694	d__Bacteria|p__Actinobacteria|c__Actinobacteria|o__Bifidobacteriales|f__Bifidobacteriaceae|g__Bifidobacterium|s__Bifidobacterium_pseudolongum	species	0.000907	0.0003608	0.001128	0.0007895	0.0007118	0.000161	0.0006983	0.0002019	0.001455	0.001698	0	0.001441	0.0007908	0.001707	0.000557	8.905e-05	0.0006836	0.001396	0.001547	5.394e-05	9.998e-05	0.0009491	0.0002379	0.0006313	0.0006733	0.0005308	0.001101	0.0005261	0.0006288	0.0008533	2.91e-05	0.0001211	0.0009818	0.0002815	0	0.0001927	0.0008891	0.0002353	0.0012	0.000788	0.0004024	0.0006726	0.0002989	0.001577	0.0006654	0.0006893	0.0002158
1696	d__Bacteria|p__Actinobacteria|c__Actinobacteria|o__Micrococcales|f__Brevibacteriaceae|g__Brevibacterium	genus	0.0005756	0.0003936	0.0006152	0.000587	0.001267	0.0001932	0.0007394	0	0.001206	0.001089	0.0003373	0.0004423	0.0005372	0.0005567	0.001003	0	0.0004557	0.0009897	0.0007921	0.001079	0.0001571	0.0005537	0.0003569	0.0005261	0.0003613	0.0003317	0.0004545	0.0006764	0.000343	0.0009871	0.0002473	0.0002119	0.0009372	0.0005227	0.000322	0.000562	0.000453	0.0002667	0.0007526	0.000774	0.0005216	0.000411	0.000411	0.000797	0.0006654	0.0008789	0.000185
1697	d__Bacteria|p__Actinobacteria|c__Actinobacteria|o__Corynebacteriales|f__Corynebacteriaceae|g__Corynebacterium|s__Corynebacterium_ammoniagenes	species	0	0	0	0	0	0	0	0	0	0	0	0	0.0002238	0	8.912e-05	0	0.0001753	0	0	0	0	0	0	0	0	0	0	0	0	5.019e-05	0	0	0	0	0	0	0	0	0	0.0002533	0	0	0	0	0.0001361	0	0
1703	d__Bacteria|p__Actinobacteria|c__Actinobacteria|o__Micrococcales|f__Brevibacteriaceae|g__Brevibacterium|s__Brevibacterium_linens	species	0.0001919	0	0	0	0.000434	0	0	0	0.0003064	0	0	0	0	0	0.0001782	0	0.0001227	0.0002121	0	0	0	0.000174	0	0	0	0	0	0	0	0.0001338	0	0	0	0.0002681	0	0	8.388e-05	0	0.0001424	0	0	0	0	0.0003321	0	0.0001723	0
1705	d__Bacteria|p__Actinobacteria|c__Actinobacteria|o__Corynebacteriales|f__Corynebacteriaceae|g__Corynebacterium|s__Corynebacterium_stationis	species	0	0	0.0001196	0	0.0001562	0.0004831	0	0	0	0	0	0	0	0	0.0001337	0	7.011e-05	0	0	0	0	0	0	0	0	0	0	0	0	0	0	0	0	9.382e-05	0	0	0	0	0.0004068	0	0	0.0002429	0	0	0.0001815	0	0
1707	d__Bacteria|p__Actinobacteria|c__Actinobacteria|o__Micrococcales|f__Cellulomonadaceae|g__Cellulomonas	genus	0.0002093	0.0002952	0.0003418	0.0009109	0.001163	0.0001288	0.0009174	0	0.0009574	0.001015	0	0.0003112	0.0006267	0.001113	0.0003342	0	0.0003856	0.001149	0.0003316	0.0001259	0	0.0003322	0.0003172	0.0003683	0.0003284	0.0002211	0.0006992	0.0003382	0.0006669	0.000435	0	7.567e-05	0.00116	0.0001742	0.0001186	0.0001124	0.0004697	7.843e-05	0.000895	0.0005629	8.941e-05	0.0002429	0.0002616	0.0004981	0.0007713	0.0008961	0
1708	d__Bacteria|p__Actinobacteria|c__Actinobacteria|o__Micrococcales|f__Cellulomonadaceae|g__Cellulomonas|s__Cellulomonas_fimi	species	0	0	0	0	0.0003472	0	0	0	0.0002681	0.0003877	0	0	0.0002089	0	0	0	0	0	0	0	0	0	9.914e-05	0	0	0	0	0	0	0	0	0	0	0	0	0	0	0	0.0003051	0	0	0	0	6.641e-05	0.0003327	0.0004653	0
1710	d__Bacteria|p__Actinobacteria|c__Actinobacteria|o__Micrococcales|f__Promicromonosporaceae|g__Cellulosimicrobium|s__Cellulosimicrobium_cellulans	species	0	0	0	0.0003036	0.0001736	0	0	0	0	0.0003692	0	0	7.461e-05	0.0002041	0	0	0	0.0003535	0	0	0	0	0	0	0	0	0	0	0	0	0	0	0	0	0	0	0.000453	0	0.0004272	0	0	0	0	0	0	0	0
1711	d__Bacteria|p__Actinobacteria|c__Actinobacteria|o__Micrococcales|f__Cellulomonadaceae|g__Cellulomonas|s__Cellulomonas_flavigena	species	0	0	0	0	0.0002257	0	0	0	0	0	0	0	5.968e-05	0.0002227	0	0	0	0	0	0	0	0	0	0	0	0	0	0	0.0001906	6.692e-05	0	0	0	0	0	0	0	0	0	0	0	0	0	0	0.0001361	0	0
1716	d__Bacteria|p__Actinobacteria|c__Actinobacteria|o__Corynebacteriales|f__Corynebacteriaceae|g__Corynebacterium	genus	0.008424	0.008675	0.007946	0.009838	0.01613	0.009967	0.01298	0.006343	0.01518	0.02064	0.007954	0.005979	0.011	0.01802	0.01413	0.004613	0.00815	0.0208	0.01313	0.007066	0.004856	0.01221	0.006265	0.008207	0.008999	0.006325	0.01044	0.006782	0.007755	0.0119	0.003594	0.007295	0.01473	0.009328	0.007254	0.006841	0.01065	0.004031	0.0168	0.01127	0.008479	0.01029	0.008053	0.009231	0.01101	0.01251	0.007013
1717	d__Bacteria|p__Actinobacteria|c__Actinobacteria|o__Corynebacteriales|f__Corynebacteriaceae|g__Corynebacterium|s__Corynebacterium_diphtheriae	species	0.0002791	0.0001968	0.0002563	0	0.0003819	0.000628	0.0002191	0	0.0005362	0.0002215	0	0	0.0002835	0.0007794	0.0003788	0	0.000333	0.0004595	0.0002395	7.192e-05	0	0.0003797	0.0002181	0.000228	0	0.0004202	0	0	0	0.0005688	0	0	0.000357	0.0004289	0.0003898	0	0.0006543	0	0.0005492	0.0004222	0.000149	0.0002989	0	0.0003487	0.0003932	0.000293	0
1718	d__Bacteria|p__Actinobacteria|c__Actinobacteria|o__Corynebacteriales|f__Corynebacteriaceae|g__Corynebacterium|s__Corynebacterium_glutamicum	species	0	0	0	0	0	0	0	0	7.659e-05	0	0	0	0	0	0	0	0	0	0	0.0005933	0	0	0	0	0	0.0001327	0	0	0	0.0003179	0	0	0	0	0	0	0	0	0	0	0	0.001177	0	0	0	0	0
1719	d__Bacteria|p__Actinobacteria|c__Actinobacteria|o__Corynebacteriales|f__Corynebacteriaceae|g__Corynebacterium|s__Corynebacterium_pseudotuberculosis	species	0	0	0	0	0	0	0	0	0	0	0	0	0	0	0	0	0	0	0	0	0	0	0	0	0	0	0	0	0	0	0	0	0	0.0003083	0	0	0	0	0	0	0	0	0	0	0	0	0
1721	d__Bacteria|p__Actinobacteria|c__Actinobacteria|o__Corynebacteriales|f__Corynebacteriaceae|g__Corynebacterium|s__Corynebacterium_callunae	species	0	0	0	0	0	0	0.0003286	0	0	0	0	0	0	0	0	0	0	0	0	0	0	0	0	0	0	0	0	0	0	0	0	0	0.0003124	0	0	0	0	0	0	0	0	0	0	0	0	0	0
1724	d__Bacteria|p__Actinobacteria|c__Actinobacteria|o__Corynebacteriales|f__Corynebacteriaceae|g__Corynebacterium|s__Corynebacterium_renale	species	0	0	0	0	0	0	0	0	0	0	0	0	0	0	0	0	0	0	0	0	0	0	0	0	0	0	0	0	0	0	0	0	0	0	0	0	0	0	0	0	0	0	0	0	0	0	0
1727	d__Bacteria|p__Actinobacteria|c__Actinobacteria|o__Corynebacteriales|f__Corynebacteriaceae|g__Corynebacterium|s__Corynebacterium_variabile	species	0.0002616	0	0	0.0002227	0.0001215	0	0.0002191	0	0.0002872	0.0006277	0	0	0.0001492	0	0.0004011	0	0.0001577	0.0003358	0	0	0	0.0002056	9.914e-05	0	6.569e-05	0	0	0	0	8.365e-05	0	0	0.0002231	8.042e-05	0	0.0001124	0	0	0.0002644	0.0001548	0	0	0	0.0006143	0.0003327	0.0003102	0
1730	d__Bacteria|p__Firmicutes|c__Clostridia|o__Clostridiales|f__Eubacteriaceae|g__Eubacterium	genus	2.699	0.8778	3.828	0.7649	0.6485	0.8068	0.3279	0.1183	0.3936	0.9555	0.6743	0.2181	1.147	1.391	0.684	0.9187	0.9376	0.4703	0.4406	0.6882	0.06495	0.3378	0.645	1.277	1.465	1.924	1.066	0.44	0.6426	0.674	0.2378	0.593	1.325	1.253	0.1697	1.041	0.6261	0.07143	0.895	2.033	0.2944	0.3123	0.4862	0.2459	2.5	1.206	0.2022
1731	d__Bacteria|p__Firmicutes|c__Clostridia|o__Clostridiales|f__Peptostreptococcaceae|g__Peptoclostridium|s__Peptoclostridium_acidaminophilum	species	0.001081	0.0002624	0.0005126	0.0006478	0.001771	0.001369	0.001534	0.0001851	0.0009191	0.001274	0.001048	0.0003604	0.0005968	0.002468	0.000869	5.343e-05	0.0004207	0.001803	0.0005158	0.001259	0.0003571	0.002484	0.0009319	0.0006664	0.0005255	0.0003096	0.0006642	0.0003006	0.0004954	0.0008867	0.001018	0.0001513	0.001406	0.001019	0.0009831	0.0009956	0.000453	0.0003137	0.001058	0.000577	0.0004769	0.0003923	0.000411	0.0006641	0.001165	0.001051	0.0002466
1732	d__Bacteria|p__Firmicutes|c__Clostridia|o__Clostridiales|f__Eubacteriaceae|g__Eubacterium|s__Eubacterium_oxidoreducens	species	0	0	0	0	0	0	0	0	0	0	0	0	0	0	0	0	0	0	0	0	0	0	0	0	0	0	0	0	0	0	0	0	0	0	0	0	0	0	0	0	0	0	0	0	0	0	0
1735	d__Bacteria|p__Firmicutes|c__Erysipelotrichia|o__Erysipelotrichales|f__Erysipelotrichaceae|g__Holdemanella|s__Holdemanella_biformis	species	0	0	0.001897	0	0	0	0	0	0	0.0004246	0	0	0	0	0.005414	0	0	0	0	0	0	0.0007119	0	0	0	0	0	0	0	0	0	0	0	0.001005	0	0	0	0	0.003194	0.001464	0	0.000411	0	0	0	0	0
1736	d__Bacteria|p__Firmicutes|c__Clostridia|o__Clostridiales|f__Eubacteriaceae|g__Eubacterium|s__Eubacterium_limosum	species	0.009296	0.01064	0.01215	0.01381	0.02017	0.01646	0.05729	0.007218	0.03259	0.02476	0.01873	0.1077	0.01413	0.01455	0.02132	0.003277	0.01074	0.02022	0.03292	0.0132	0.008327	0.009286	0.01112	0.01026	0.01378	0.007143	0.01701	0.01364	0.01875	0.01359	0.009035	0.01457	0.01444	0.006822	0.01449	0.009474	0.008472	0.03354	0.02286	0.01168	0.01678	0.01246	0.005661	0.008268	0.06978	0.02855	0.02632
1740	d__Bacteria|p__Thermodesulfobacteria|c__Thermodesulfobacteria|o__Thermodesulfobacteriales|f__Thermodesulfobacteriaceae|g__Thermodesulfobacterium	genus	0	0	0	0	0	0	0	0	0	0	0	0	0	0	0	0	0	0	0	0	0	0	0	0	0	0	0	0	0	0	0	0	0	0	0	0	0	0	0	0	0	0	0	0	0	0	0
1743	d__Bacteria|p__Actinobacteria|c__Actinobacteria|o__Propionibacteriales|f__Propionibacteriaceae|g__Propionibacterium	genus	0.0002616	0.0003608	0.0002563	0.000587	0.0006423	0.0002576	0.000534	0.0002524	0.0007085	0.0007938	0.0007102	0.0001474	0.0009102	0.0006495	0.0004011	0.0002137	0.0005258	0.001538	0.0004789	0.0002697	0.0001285	0.0005062	0.0002974	0.000263	0.0002792	0.0001769	0.0005419	0.0001879	0.0004764	0.0006023	0.0001746	0.0002724	0.01241	0.001153	0.0001356	0.0001766	0.0005033	0.0001412	0.000773	0.0006192	0.000462	0.0003176	0.0003924	0.001063	0.0003327	0.0003619	1.541e-05
1744	d__Bacteria|p__Actinobacteria|c__Actinobacteria|o__Propionibacteriales|f__Propionibacteriaceae|g__Propionibacterium|s__Propionibacterium_freudenreichii	species	0.0002093	0.000328	0.0002051	0.0004858	0.0005208	0.000161	0.0004655	0.0002187	0.000651	0.0006646	0.0004439	0.0001474	0.0004476	0.0006309	0.0003342	0.0001959	0.0004732	0.0008836	0.0002395	0.0002517	0.0001143	0.0004429	0.0002181	0.000228	0.0001806	0.0001548	0.0004894	0.0001503	0.0004573	0.0003681	0.0001746	0.0001816	0.01143	0.001019	0.0001356	0.0001124	0.0003859	0.0001255	0.0004882	0.0005066	0.0004173	0.0002802	0.0002616	0.0009962	0.0002873	0.0003447	1.541e-05
1747	d__Bacteria|p__Actinobacteria|c__Actinobacteria|o__Propionibacteriales|f__Propionibacteriaceae|g__Cutibacterium|s__Cutibacterium_acnes	species	0.0003314	9.839e-05	0.0001538	4.049e-05	0.0001215	0.0002576	0.0002602	0.0001851	0.000383	0.001071	8.877e-05	0.0001474	0.0002686	0.0003526	0.000156	3.562e-05	0.0001928	0.0002651	0.0002026	0.0002697	0.0002571	0.0002373	0.0001983	0.0003157	4.926e-05	0.0003538	0.004213	0	0.0001715	0.0001338	8.73e-05	0.0001211	0.0001785	0.0001206	0.0001695	0.0001606	0.0002349	9.412e-05	0.0006102	0.0001407	0.0001043	0.0001308	0	0.0001328	0.0003327	0.000224	0.000262
1748	d__Bacteria|p__Actinobacteria|c__Actinobacteria|o__Propionibacteriales|f__Propionibacteriaceae|g__Acidipropionibacterium|s__Acidipropionibacterium_acidipropionici	species	0.0001221	0	0.0001709	0.0002429	0.000243	0	0.000534	0	0.000517	0.001034	0	0	0.0008356	0.0007237	0	0	0.0001227	0.0008306	0	0	8.57e-05	0.0002689	0.0001388	0	0.0001806	0.0001548	0.0001398	9.394e-05	0.0002668	0.0003012	0	0	0.0001562	8.042e-05	0	0.0004014	0.0002684	0	0.0002034	0.0001126	8.941e-05	9.341e-05	0.0001868	0.0001826	0.000121	0.000224	0
1750	d__Bacteria|p__Actinobacteria|c__Actinobacteria|o__Propionibacteriales|f__Propionibacteriaceae|g__Pseudopropionibacterium|s__Pseudopropionibacterium_propionicum	species	0	0.0001804	0.0004101	0.0003239	0.0002604	0.0001449	0.0002465	0	0.000383	0.0003877	0.0001775	8.19e-05	0.0001791	0.001188	0.0003565	0.0001425	7.011e-05	0.0003535	0.0004974	0.0002337	0	0.0001898	0.0003569	0.000228	0.0002627	0.0004423	0.0008041	0.0003194	0.0003049	0	0	0.0002119	0.0004909	0.0002547	0.0001186	0.0001766	0.000302	0	0.0006916	0.0001829	0	0	0.0001308	0.0001494	0.0003025	0.000224	0.0001695
1752	d__Bacteria|p__Actinobacteria|c__Actinobacteria|o__Propionibacteriales|f__Propionibacteriaceae|g__Propionibacterium|s__Propionibacterium_freudenreichii|t__Propionibacterium_freudenreichii_subsp_shermanii	subspecies	0	0	0	0	0	0	0	0	0	0	0	0	1.492e-05	0	0	0	0	0	0	0	0	0	0	0	0	0	0	0	0	0	0	0	0.0004463	1.34e-05	0	0	0	0	0	0	0	0	0	0	0	0	0
1754	d__Bacteria|p__Firmicutes|c__Clostridia|o__Thermoanaerobacterales|f__Thermoanaerobacteraceae|g__Thermoanaerobacter	genus	0.0002616	0.0008035	0.0008202	0.0007287	0.000625	0.0004992	0.001232	0.0003365	0.0004787	0.0002954	0.001154	0.001769	0.001238	0.0008165	0.0007798	0.0004452	0.0002804	0.0005832	0.0007368	0.0005394	0.0003714	0.000696	0.001051	0.00135	0.001659	0.0007519	0.000909	0.0005073	0.001048	0.001221	0.0002328	0.0003481	0.0009372	0.0009516	0.0003051	0.001349	0.001829	0.0001098	0.001383	0.0005629	0.0005365	0.0009902	0.0006539	0.0005313	0.0007562	0.001034	0.0004932
1760	d__Bacteria|p__Actinobacteria|c__Actinobacteria	class	0.9288	0.09462	0.1266	3.431	0.1985	0.09748	0.1823	0.2885	0.2211	0.284	0.1357	1.64	0.9192	0.2413	0.9135	0.7009	0.09698	0.2597	1.157	0.07794	0.07007	0.4982	0.07848	0.08844	1.019	0.1806	0.162	0.3119	0.1156	0.4108	0.1769	0.1207	0.77	0.08773	0.0978	0.3169	1.632	1.31	0.7096	0.2832	0.2037	0.1635	0.09086	2.878	1.499	1.373	0.3884
1762	d__Bacteria|p__Actinobacteria|c__Actinobacteria|o__Corynebacteriales|f__Mycobacteriaceae	family	0.00368	0.003575	0.007929	0.005891	0.007048	0.003172	0.00764	0.004391	0.01072	0.0113	0.002894	0.00362	0.004745	0.01191	0.005726	0.002618	0.004522	0.01288	0.006834	0.002823	0.002271	0.004714	0.003985	0.004121	0.00266	0.002764	0.00472	0.002781	0.004192	0.00522	0.001411	0.002951	0.007029	0.002962	0.002678	0.003035	0.004563	0.002698	0.007608	0.005868	0.003457	0.003419	0.004447	0.005346	0.004976	0.005859	0.001449
1763	d__Bacteria|p__Actinobacteria|c__Actinobacteria|o__Corynebacteriales|f__Mycobacteriaceae|g__Mycobacterium	genus	0.00143	0.001558	0.003195	0.002652	0.003003	0.001465	0.003218	0.002221	0.00471	0.006184	0.0009055	0.001589	0.002178	0.004286	0.002384	0.001728	0.001788	0.00486	0.002966	0.001331	0.001257	0.00212	0.001784	0.001561	0.001297	0.001305	0.00243	0.001503	0.001639	0.002225	0.0005674	0.001286	0.003057	0.001139	0.001237	0.001365	0.002131	0.001114	0.00356	0.002575	0.001729	0.001476	0.0017	0.002241	0.002299	0.002447	0.0008015
1764	d__Bacteria|p__Actinobacteria|c__Actinobacteria|o__Corynebacteriales|f__Mycobacteriaceae|g__Mycobacterium|s__Mycobacterium_avium	species	0	0	0	0	0	0	0	0	0.000134	0	0	0	0	0	0	0	0	0	0	0	0	0	0	0	0	0	0	0	0	0	0	0	0	0	0	0	0	0.000251	0	0.0001267	0	0	0	0	0.0001815	0	0
1767	d__Bacteria|p__Actinobacteria|c__Actinobacteria|o__Corynebacteriales|f__Mycobacteriaceae|g__Mycobacterium|s__Mycobacterium_intracellulare	species	0	0	0	0	0	0	0	0	0	0	0	0	0	0	0	0	0	0	0	0	0	0	0	0	0	0	0	0	0	0	0	0	0	0	0	0	0	0	0	0	0	0	0	0	0	0	0
1768	d__Bacteria|p__Actinobacteria|c__Actinobacteria|o__Corynebacteriales|f__Mycobacteriaceae|g__Mycobacterium|s__Mycobacterium_kansasii	species	0.0001221	0	0.0003418	0	0	0	0	0	0.0001532	0	0	0	0.0001343	0	0	0	0	0	0	0	0	0.000174	0	0	0	0	0	0	0	0	0	0	0	0	0	0	0	4.706e-05	0.0001424	0	0	0	0	0.0001494	0.0002117	0	0
1769	d__Bacteria|p__Actinobacteria|c__Actinobacteria|o__Corynebacteriales|f__Mycobacteriaceae|g__Mycobacterium|s__Mycobacterium_leprae	species	0	0	0	0	0	0	0	0	0	0	0	0	0	0	0	0	0	0	0	0	0	0	0	0	0	0	0	0	0	0	0	0	0	0	0	0	0	0	0	0	0	0	0	0	0	0	0
1771	d__Bacteria|p__Actinobacteria|c__Actinobacteria|o__Corynebacteriales|f__Mycobacteriaceae|g__Mycolicibacterium|s__Mycolicibacterium_phlei	species	0	0	0	0	0.0002257	0	0	0	0	0	0	0	0	0	0	0	0	0	0	0	0	0	0	0	0	0	0	0	0	0	0	0	0	0	0	0	0	0	0	0	0	0	0	0	0	0	0
1772	d__Bacteria|p__Actinobacteria|c__Actinobacteria|o__Corynebacteriales|f__Mycobacteriaceae|g__Mycolicibacterium|s__Mycolicibacterium_smegmatis	species	0	0	0	0	0.0002257	0	0	0	0	0.0003877	0	0	0	0.000334	0.0004011	0	0	0.0007069	0	0	0	0.0001898	0.0003172	0	0	0	0	0	0	0.0003012	0	0	0	0	0	0	0	0	0	0	0	0	0	0.0001494	0	0	0
1774	d__Bacteria|p__Actinobacteria|c__Actinobacteria|o__Corynebacteriales|f__Mycobacteriaceae|g__Mycobacteroides|s__Mycobacteroides_chelonae	species	0	0	0	0	0	0	0	0	0	0	0	0	0	0	0	0	0	0	0	0	0	0	0	0	0	0	0	0	0	0	0	0	0	0	0	0	0	0	0	0	0	0	0	0	0	0	0
1778	d__Bacteria|p__Actinobacteria|c__Actinobacteria|o__Corynebacteriales|f__Mycobacteriaceae|g__Mycobacterium|s__Mycobacterium_gordonae	species	0	0	0	0	0	0	0	0	0	0	0	0	0	0	0	0	0	0	0	0	0	0	0	0	0	0	0	0	0	0	0	0	0	0	0	0	0	0	0	0	0	0	0	0	0	0	0
1784	d__Bacteria|p__Actinobacteria|c__Actinobacteria|o__Corynebacteriales|f__Mycobacteriaceae|g__Mycobacterium|s__Mycobacterium_simiae	species	0	0	0	0	8.68e-05	0	0.0001095	0	0	0.0008123	0	0	0	0	0	0	0	0	0	0	0	0	0	0	0	0	0	0	0	0	0	0	0	0	0	0	0	0	0.0002848	7.036e-05	0	0	0	0	0	0	0
1788	d__Bacteria|p__Actinobacteria|c__Actinobacteria|o__Corynebacteriales|f__Mycobacteriaceae|g__Mycolicibacter|s__Mycolicibacter_terrae	species	0	0	0	0	0	0	5.477e-05	0	0	0.0001661	0	0	0	0	0	0	0	0.0002297	0	0	0	0	0	0	0	0	0	0	0	0	0	0	0	0	0	0	0	0	0	0	0	0	0	0	0	0	0
1791	d__Bacteria|p__Actinobacteria|c__Actinobacteria|o__Corynebacteriales|f__Mycobacteriaceae|g__Mycolicibacterium|s__Mycolicibacterium_aurum	species	0	0	0	0	0	0	0.0001506	0	0	0	0	0	0	0	0	0	0	0.0004241	0	0	0	0	0	0	0	0	0	0	0	0	0	0	0.0002901	0	0	0	0	0	0	0	0	0	0	0	0	0	0
1797	d__Bacteria|p__Actinobacteria|c__Actinobacteria|o__Corynebacteriales|f__Mycobacteriaceae|g__Mycolicibacterium|s__Mycolicibacterium_thermoresistibile	species	0	0	0	0	0.0002604	0	0.0001369	0	0	0	0	0	0	0	0	0	0	0	0	0	0	0	0	0	0	0	0	0	0	0	0	0	0	0	0	0	0	0	0	0	0	0	0	0	0	0	0
1800	d__Bacteria|p__Actinobacteria|c__Actinobacteria|o__Corynebacteriales|f__Mycobacteriaceae|g__Mycolicibacterium|s__Mycolicibacterium_chubuense	species	0	0	0	0	0	0	0.0002054	0	0	0	0	0	0	0	0	0	0	0	0	0	0	0	0	0	0	0	0	0	0	0	0	0	0	0	0	0	0	0	0	0	0	0	0	0	0	0	0
1804	d__Bacteria|p__Actinobacteria|c__Actinobacteria|o__Corynebacteriales|f__Mycobacteriaceae|g__Mycolicibacterium|s__Mycolicibacterium_gilvum	species	0	0	0	0	0	0	0.0001917	0	0	0	0	0	0	0	0	0	0	0	0	0	0	0	0	0	0	0	0	0	0	0	0	0	0	0	0	0	0	0	0	0	0	0	0	0	4.537e-05	0	0
1810	d__Bacteria|p__Actinobacteria|c__Actinobacteria|o__Corynebacteriales|f__Mycobacteriaceae|g__Mycolicibacterium|s__Mycolicibacterium_vaccae	species	0	0	0.0002905	0	0	0	0	0	0	0.0006092	0	0	0	9.278e-05	0	0	0	0.0003358	0	0	0	0	0	0	0	0	0	0	0	0	0	0	0.0001785	0	0	0	0	0	0	0	0	0	0	0	0	0	0
1813	d__Bacteria|p__Actinobacteria|c__Actinobacteria|o__Pseudonocardiales|f__Pseudonocardiaceae|g__Amycolatopsis	genus	0.0006279	0.0005904	0.001743	0.0006478	0.001371	0.0004509	0.002259	0.0004038	0.001608	0.002603	0.0001953	0.0004095	0.001059	0.00206	0.0009358	0.0003028	0.0007537	0.001661	0.001087	0.0006653	0.0003285	0.0008226	0.0005948	0.0005436	0.0005255	0.0005529	0.0009789	0.0004885	0.0009528	0.0008365	0.0003346	0.0006054	0.001272	0.0004021	0.0004068	0.0006102	0.0008388	0.0002667	0.001159	0.0009288	0.0003726	0.0004297	0.0003737	0.0006143	0.0008469	0.001137	0
1814	d__Bacteria|p__Actinobacteria|c__Actinobacteria|o__Pseudonocardiales|f__Pseudonocardiaceae|g__Amycolatopsis|s__Amycolatopsis_methanolica	species	0	0	0	0	0.0003646	0	0.0004929	0	0	0.0002031	0	0	0.0001641	0.0005938	0	0	0	0	0	0	0	0.0001582	0	0	0	0	0	0	0	0	0	0	0	0	0	0	0	0	0	0	0	0	0	0	0	0.0002757	0
1817	d__Bacteria|p__Actinobacteria|c__Actinobacteria|o__Corynebacteriales|f__Nocardiaceae|g__Nocardia	genus	0.001116	0.001181	0.001675	0.001903	0.001736	0.0009823	0.002519	0.0009759	0.002719	0.002603	0.0006036	0.001556	0.001089	0.002524	0.00176	0.0003028	0.001227	0.002881	0.001916	0.0007192	0.0007856	0.001455	0.0007931	0.0008768	0.0008868	0.0008182	0.001556	0.001033	0.00122	0.001422	0.0005529	0.001392	0.002142	0.0008176	0.0008475	0.001028	0.001074	0.0008157	0.002075	0.001393	0.0009538	0.0009341	0.001121	0.001577	0.001679	0.001448	0.0004932
1827	d__Bacteria|p__Actinobacteria|c__Actinobacteria|o__Corynebacteriales|f__Nocardiaceae|g__Rhodococcus	genus	0.001134	0.001427	0.001606	0.001417	0.002239	0.0008856	0.00215	0.0007403	0.00383	0.003434	0.001083	0.001081	0.002014	0.003266	0.002339	0.0005699	0.00142	0.004153	0.002082	0.001205	0.000957	0.002404	0.0009914	0.001087	0.001018	0.001084	0.002045	0.0009018	0.001181	0.002142	0.0002619	0.0009384	0.002098	0.001756	0.0008644	0.0009474	0.00208	0.0008157	0.003926	0.002308	0.0008047	0.00114	0.0009342	0.001212	0.001301	0.00212	0.0004778
1828	d__Bacteria|p__Actinobacteria|c__Actinobacteria|o__Corynebacteriales|f__Nocardiaceae|g__Rhodococcus|s__Rhodococcus_fascians	species	0	0	0	0	0	0	0	0	0	0	0	0	0	0	0	0	0	0	0	0	0	0	0	0	1.642e-05	0	0	0	0	0	0	0	0	0	0	0	0	0	0	0	0	0	0	0	0	0	0
1829	d__Bacteria|p__Actinobacteria|c__Actinobacteria|o__Corynebacteriales|f__Nocardiaceae|g__Rhodococcus|s__Rhodococcus_rhodochrous	species	0	0	0	0	0	0	0	0	0	0	0	0	0.0001044	0	0	0	0	0	0	0	0	0	0	0	0	0	0	0	0	0	0	0	0	0	0	0	0	0	0	0	0	0	0	0	0	0	0
1830	d__Bacteria|p__Actinobacteria|c__Actinobacteria|o__Corynebacteriales|f__Nocardiaceae|g__Rhodococcus|s__Rhodococcus_ruber	species	0	0	0	0	0	0	0	0	0	0	0	0	0	0	0	0	0	0.000106	0	0	0	0	0	0	0	0	0	0	0	0	0	0	0	0	0	0	0	0	0	0	0	0	0	0	0	0	0
1833	d__Bacteria|p__Actinobacteria|c__Actinobacteria|o__Corynebacteriales|f__Nocardiaceae|g__Rhodococcus|s__Rhodococcus_erythropolis	species	0	0	0	0	0	6.441e-05	0	0	0	0	0	0	0	0	0	0	0	0	0	0	0	0	0	0	0	0	0	0	0	0	0	0	0	0	0	0	0	0	0	0	0	0	0	0	0	0	0
1835	d__Bacteria|p__Actinobacteria|c__Actinobacteria|o__Pseudonocardiales|f__Pseudonocardiaceae|g__Saccharopolyspora	genus	0	0	0	0	0.0002257	0	9.585e-05	0	0	0	0	0	0	0	0.0002451	0	0	0.0004772	0	0	0	0	0	0.0004033	0	0	0	0	0	0	0	0	0	0	0	0	0	0	0.0003255	0.0001126	0	0	0	0	0.000121	0.000293	0
1836	d__Bacteria|p__Actinobacteria|c__Actinobacteria|o__Pseudonocardiales|f__Pseudonocardiaceae|g__Saccharopolyspora|s__Saccharopolyspora_erythraea	species	0	0	0	0	0.0002083	0	0	0	0	0	0	0	0	0	0.0002451	0	0	0.0004772	0	0	0	0	0	0.0004033	0	0	0	0	0	0	0	0	0	0	0	0	0	0	0.0003255	0.0001126	0	0	0	0	0	0.0002757	0
1839	d__Bacteria|p__Actinobacteria|c__Actinobacteria|o__Propionibacteriales|f__Nocardioidaceae|g__Nocardioides	genus	0.000436	0.000246	0.0007006	0.0003441	0.001198	0.0001932	0.001095	0	0.0009766	0.001126	8.877e-05	0.0001802	0.0003879	0.002153	0.000713	0	0.0002454	0.001308	0.0005342	0.0001618	0.0003285	0.000348	0.0002974	0	0.0003284	0.000199	0.000472	0.0001691	0.0002287	0.0005187	0.0001455	0	0.0008033	0.000201	0.0001525	0.0002088	0.0004026	0	0.0005492	0.0002814	0.0001043	0.0002242	0.0002616	0.0001826	0.0004235	0.0004308	0.0002158
1847	d__Bacteria|p__Actinobacteria|c__Actinobacteria|o__Pseudonocardiales|f__Pseudonocardiaceae|g__Pseudonocardia	genus	0.0003314	0.000328	0.0007177	0.0004656	0.0007812	0.0002737	0.0007805	0.000286	0.001072	0.002012	0	0.0001802	0.0003581	0.001206	0.000713	0	0.0005784	0.001131	0.0006631	0.0002697	0.0001428	0.0008384	0.0003371	0.0007541	0.0002135	0.0003759	0.0008216	0.0002818	0.0004192	0.0005856	0.0001309	0.0001513	0.0008926	0.0002547	0.0003559	0.0003693	0.0005704	0	0.001098	0.0004785	0.0001341	0.0006539	0.0002803	0.0003653	0.0006049	0.0006721	0
1849	d__Bacteria|p__Actinobacteria|c__Actinobacteria|o__Actinopolysporales|f__Actinopolysporaceae|g__Actinopolyspora	genus	8.721e-05	0	0.0001025	0	0.0002778	0	0.0002328	0	0.0004596	0.001606	0	0	0.000194	0.0008165	0.0001114	0	0.000298	0.0003358	0	0	0	0.0002215	0	0	0	0	0	0	0.0002096	0.0002008	0	0	0.0003347	9.382e-05	0	0	0	0	0.0003661	0	0.0001788	0	0.0001682	0	0.0001512	0.0002757	0
1851	d__Bacteria|p__Actinobacteria|c__Actinobacteria|o__Pseudonocardiales|f__Pseudonocardiaceae|g__Saccharomonospora	genus	0	0	0	0	0	0	0	0	0.0001149	0	0	0	0	0	0	0	0	0	0	0	0	0	0	0	0	0	0	0	0	0	0	0	0	0	0	0	0	0	0	0	0	0	0	0	0	0	0
1852	d__Bacteria|p__Actinobacteria|c__Actinobacteria|o__Pseudonocardiales|f__Pseudonocardiaceae|g__Saccharomonospora|s__Saccharomonospora_viridis	species	0	0	0	0	0	0	0	0	0	0	0	0	0	0	0	0	0	0	0	0	0	0	0	0	0	0	0	0	0	0	0	0	0	0	0	0	0	0	0	0	0	0	0	0	0	0	0
1854	d__Bacteria|p__Actinobacteria|c__Actinobacteria|o__Frankiales|f__Frankiaceae|g__Frankia	genus	0.0006802	0.0004428	0.001299	0.001012	0.001302	0.0003865	0.001534	0.0003533	0.002317	0.001901	0.0003551	0.0004914	0.0009102	0.002858	0.0009581	0.0002137	0.000631	0.003057	0.001639	0.0004675	0.0002	0.0009017	0.0005353	0.0003157	0.0004762	0.0004865	0.0008216	0.000357	0.0006479	0.0009871	0.000291	0.0006811	0.00145	0.0003351	0.0004407	0.0006263	0.0008891	0.000298	0.001526	0.00152	0.0003428	0.0006912	0.0005605	0.0009132	0.001013	0.001672	0.0001233
1859	d__Bacteria|p__Actinobacteria|c__Actinobacteria|o__Frankiales|f__Frankiaceae|g__Frankia|s__Frankia_alni	species	0	0	0	0	0.0002257	0	0.0002739	0	0.0003638	0.0004615	0	0	0.0003133	0	0	0	0	0.0006362	0	0	0	0.0001582	0	0	0	0	0	0	0	0.0002342	0	0	0	0	0	0.0001927	0	0	0.0003051	0	0	0	0	0	0.0002117	0	0
1860	d__Bacteria|p__Actinobacteria|c__Actinobacteria|o__Geodermatophilales|f__Geodermatophilaceae|g__Geodermatophilus	genus	0	0	3.418e-05	0	8.68e-05	0	0	0	0	0	0	0	0	0	0	0	0	0.0003535	0	0	0	0	0	0	0	0	0	0	0	0	0	0	0	0	0	0	0	0	0.0003661	0.000197	0	0	0	0.000166	0	0	0
1861	d__Bacteria|p__Actinobacteria|c__Actinobacteria|o__Geodermatophilales|f__Geodermatophilaceae|g__Geodermatophilus|s__Geodermatophilus_obscurus	species	0	0	3.418e-05	0	8.68e-05	0	0	0	0	0	0	0	0	0	0	0	0	0.0003358	0	0	0	0	0	0	0	0	0	0	0	0	0	0	0	0	0	0	0	0	0.0003661	0.000197	0	0	0	0.000166	0	0	0
1862	d__Bacteria|p__Actinobacteria|c__Actinobacteria|o__Micrococcales|f__Dermatophilaceae|g__Dermatophilus	genus	0	0	0	0	0	0	0	0	0	0	0	0	0	0	0	0	0	0	0	0	0	0	0	0	0	0	0	0	0	0	0	0	0	0	0	0	0	0	0	0	0	0	0	0	0	0	0
1863	d__Bacteria|p__Actinobacteria|c__Actinobacteria|o__Micrococcales|f__Dermatophilaceae|g__Dermatophilus|s__Dermatophilus_congolensis	species	0	0	0	0	0	0	0	0	0	0	0	0	0	0	0	0	0	0	0	0	0	0	0	0	0	0	0	0	0	0	0	0	0	0	0	0	0	0	0	0	0	0	0	0	0	0	0
1865	d__Bacteria|p__Actinobacteria|c__Actinobacteria|o__Micromonosporales|f__Micromonosporaceae|g__Actinoplanes	genus	0.0005407	0.0007871	0.0008886	0.001134	0.002222	0.0004348	0.001739	0	0.002355	0.002788	0.0001775	0.0006388	0.000761	0.002449	0.0008912	0.0002671	0.0004557	0.002368	0.001179	0.0004315	0.0002285	0.00087	0.0005948	0.0005086	0.0004105	0.0004202	0.001119	0.0004133	0.0006098	0.001037	0.0002037	0.0002422	0.001651	0.0002547	0.0003051	0.0006584	0.0006543	0.0002667	0.001648	0.0008584	0.0005365	0.0004484	0.0006539	0.0007637	0.0009528	0.001327	0.0001387
1866	d__Bacteria|p__Actinobacteria|c__Actinobacteria|o__Micromonosporales|f__Micromonosporaceae|g__Actinoplanes|s__Actinoplanes_missouriensis	species	0.0001046	0	0	0.0001822	0.0003298	0	0.0004655	0	0.0003064	0.0002585	0	0	0.0002089	0.0005381	0	0	0	0.0004948	0.0001842	0	0	0.0002531	0	0	0	0	0	0	0	0.0002175	0	0	0	0	0	0	0	0	0.0002848	0.0001407	0	0	0	0.0001992	0	0.0004136	0
1873	d__Bacteria|p__Actinobacteria|c__Actinobacteria|o__Micromonosporales|f__Micromonosporaceae|g__Micromonospora	genus	0.001064	0.0008855	0.002153	0.001336	0.003003	0.0007729	0.003574	0.0007067	0.003045	0.004228	0.0009055	0.0009337	0.001776	0.004119	0.002161	0.0003384	0.00135	0.00334	0.001934	0.0005574	0.0006999	0.001629	0.001051	0.001087	0.000936	0.0009067	0.001084	0.0006951	0.001181	0.001539	0.000451	0.0005448	0.003682	0.001059	0.0005593	0.0008511	0.001107	0.0007216	0.002095	0.001055	0.0007749	0.0009528	0.00114	0.0009962	0.001618	0.002378	0.0006782
1877	d__Bacteria|p__Actinobacteria|c__Actinobacteria|o__Micromonosporales|f__Micromonosporaceae|g__Micromonospora|s__Micromonospora_echinospora	species	0.0001919	0	0	0	0	0	0.0001095	0	0	0.0001846	0	0	0	0.000334	0	0	0	0	0	0	0	0	0	0	0	0	0	0	0	0	0	0	0	0	0	0	0	0	0	0	0	0	9.342e-05	0	0	0	0
1881	d__Bacteria|p__Actinobacteria|c__Actinobacteria|o__Micromonosporales|f__Micromonosporaceae|g__Micromonospora|s__Micromonospora_viridifaciens	species	0	0	0	0	0	0	0	0	0	0	0	0	0	0	0	0	0	0	0	0	0	0	0	0	0	0	0	0	0	0	0	0	0	0	0	0	0	0	0	0	0	0	0	0	0	0	0
1883	d__Bacteria|p__Actinobacteria|c__Actinobacteria|o__Streptomycetales|f__Streptomycetaceae|g__Streptomyces	genus	0.008145	0.009495	0.01347	0.01085	0.022	0.007166	0.02211	0.008026	0.02348	0.02941	0.00522	0.007322	0.01394	0.03006	0.01372	0.004577	0.009062	0.0275	0.0138	0.007408	0.005013	0.0152	0.007177	0.006857	0.008572	0.004909	0.01073	0.007214	0.01054	0.01148	0.004307	0.006251	0.01892	0.006594	0.005339	0.007178	0.01156	0.005835	0.01788	0.01351	0.007541	0.01087	0.008894	0.009265	0.01382	0.01513	0.004732
1885	d__Bacteria|p__Actinobacteria|c__Actinobacteria|o__Streptomycetales|f__Streptomycetaceae|g__Streptomyces|s__Streptomyces_actuosus	species	0	0	0	0	0	0	0	0	0	0	0	0	0	0	0	0	0	0	0	0	0	0	0	0	0	0	0	0	0	0	0	0	0	0	0	0	0	0	0	0	0	0	0	0	0	0	0
1888	d__Bacteria|p__Actinobacteria|c__Actinobacteria|o__Streptomycetales|f__Streptomycetaceae|g__Streptomyces|s__Streptomyces_albus	species	0	0	0	0	0	0	0.0003149	0	0.0002681	0.00048	0	0	0	0.0002227	0	0	0	0.0004065	0	0	0	0	0	0	0	0	0	0	0	0	0	0	0	0	0	0	0	0	0	0	0	0	0	0	0.0002269	0	0
1889	d__Bacteria|p__Actinobacteria|c__Actinobacteria|o__Streptomycetales|f__Streptomycetaceae|g__Streptomyces|s__Streptomyces_ambofaciens	species	0	0	0	0	0	0	0	0	0.0002489	0	0	0	0	0	0	0	0	0	0	0	0	0	0	0	0	0	0	0	0	0	0	0	0	0	0	0	0	0	0	0	0	0	0	0	0	0	0
1893	d__Bacteria|p__Actinobacteria|c__Actinobacteria|o__Streptomycetales|f__Streptomycetaceae|g__Streptomyces|s__Streptomyces_atratus	species	0	0	0	0	0	0	0	0	0	0	0	0	0	0	0	0	0	0	0	0	0	0	0	0	0	0	0	0	0	0	0	0	0	0	0	0	0	0	0	0	0	0	0	0	0	0	0
1894	d__Bacteria|p__Actinobacteria|c__Actinobacteria|o__Streptomycetales|f__Streptomycetaceae|g__Kitasatospora|s__Kitasatospora_aureofaciens	species	0	0	0	0	0	0	0.0001506	0	0	0	0	0	0	0	0	0	0	0	0	0	0	0	0	0	0	0	0	0	0	0	0	0	0	0	0	0	0	0	0	0	0	0	0	0	0	0	0
1901	d__Bacteria|p__Actinobacteria|c__Actinobacteria|o__Streptomycetales|f__Streptomycetaceae|g__Streptomyces|s__Streptomyces_clavuligerus	species	0	0	0	0	6.944e-05	0	0	0	0	0.0001661	0	0	0	0.0002412	0	0	0	0	0	0	0	0.0002689	0	0	0	0	0	0	0	0	0	0	0.0002678	0	0	0	0	0	0	0	0	0	0	0	0.000121	0	0
1907	d__Bacteria|p__Actinobacteria|c__Actinobacteria|o__Streptomycetales|f__Streptomycetaceae|g__Streptomyces|s__Streptomyces_glaucescens	species	0	0	0	0	0	0	0	0	0	0	0	0	0	0	0	0	0	0	0	0	0	0	0	0	0	0	0	0	0	0	0	0	0	0	0	0	0	0	0	0	0	0	0	0	0	0	0
1908	d__Bacteria|p__Actinobacteria|c__Actinobacteria|o__Streptomycetales|f__Streptomycetaceae|g__Streptomyces|s__Streptomyces_globisporus	species	0	0	0	0	0	0	0	0	0	0	0	0	0	0	0	0	0	0	0	0	0	0	0	0	0	0	0	0	0	0	0	0	0	0	0	0	0	0	0	0	0	0	0	0	0	0	0
1911	d__Bacteria|p__Actinobacteria|c__Actinobacteria|o__Streptomycetales|f__Streptomycetaceae|g__Streptomyces|s__Streptomyces_griseus	species	0	0	0	0	0	0	0	0	0	0	0	0	0	0.0004082	0	0	0	0	0	0	0	0	0	0	0	0	0	0	0	0	0	0	0	0	0	0	0	0	0	0	0	0	0	0	0	0	0
1912	d__Bacteria|p__Actinobacteria|c__Actinobacteria|o__Streptomycetales|f__Streptomycetaceae|g__Streptomyces|s__Streptomyces_hygroscopicus	species	0	0	0	0	0.0001562	0	0	0	0	0	0	0	0	0	0	0	0	0	0	0	0	7.91e-05	0	0	0	0	0	0	0	0	0	0	0	0	0	0	0	0	0	0	0	0	0	0	0	0	0
1914	d__Bacteria|p__Actinobacteria|c__Actinobacteria|o__Streptomycetales|f__Streptomycetaceae|g__Streptomyces|s__Streptomyces_lavendulae	species	0	0	0	0	0	0	0	0	0	0	0	0	0	0	0	0	0	0	0	0	0	0	0	0	0	0	0	0	0	0	0	0	0	0	0	0	0	0	0	0	0	0	0	0	0	0	0
1915	d__Bacteria|p__Actinobacteria|c__Actinobacteria|o__Streptomycetales|f__Streptomycetaceae|g__Streptomyces|s__Streptomyces_lincolnensis	species	0	0	0	0	0.0001389	0	0	0	0	0	0	0	0	0	8.912e-05	0	0	0	0	0	0	0	0	0	0	0	0	0	0	0.0001004	0	0	0	0	0	0	0	0	0.0002034	0	0	0	0	0	0	0	0
1930	d__Bacteria|p__Actinobacteria|c__Actinobacteria|o__Streptomycetales|f__Streptomycetaceae|g__Streptomyces|s__Streptomyces_scabiei	species	0	0	0	0	0	0	0	0	0	0	0	0	0	0	0	0	0	0	0	0	0	0.0002056	0	0	0	0	0	0	0	0	0	0	0	0	0	0	0	0	0.0002238	0	0	0	0	0	0	0	0
1931	d__Bacteria|p__Actinobacteria|c__Actinobacteria|o__Streptomycetales|f__Streptomycetaceae|g__Streptomyces|s__Streptomyces_sp	species	0	0	0	0	0	0	0	0	0	0	0	0	0	0	0	0	0	0.0001591	0	0	0	0	0	0	0	0	0	0	0	0.0001338	0	0	0	1.34e-05	0	0	0	0	0	0	0	0	0	0.0001328	0	0	0
1935	d__Bacteria|p__Actinobacteria|c__Actinobacteria|o__Streptomycetales|f__Streptomycetaceae|g__Streptomyces|s__Streptomyces_violaceoruber	species	0	0	0	0	0	0	0	0	0	0	0	0	0	0	0	0	0	0	0	0	0	0	0	0	0	0	0	0	0	0	0	0	0	0	0	0	0	0	0	0	0	0	0	0	0	0	0
1940	d__Bacteria|p__Actinobacteria|c__Actinobacteria|o__Streptomycetales|f__Streptomycetaceae|g__Streptomyces|s__Streptomyces_albireticuli	species	0	0	0	0	0	0	0	0	0	0	0	0	0	0	0	0	0	0	0	0	0	0	0	0	0	0	0	0	0	0	0	0	0	0	0	0	0	0	0	0	0	0	0	0	0	0	0
1950	d__Bacteria|p__Actinobacteria|c__Actinobacteria|o__Streptomycetales|f__Streptomycetaceae|g__Streptomyces|s__Streptomyces_peucetius	species	0	0	0	0	0	0	0	0	0	0	0	0	0	0	0	0	0	0.0001414	0	0	0	0	0	0	0	0	0	0	0	0	0	0	0	0	0	0	0	0	0	0	0	0	0	0	0	0	0
1969	d__Bacteria|p__Actinobacteria|c__Actinobacteria|o__Streptomycetales|f__Streptomycetaceae|g__Streptomyces|s__Streptomyces_chartreusis	species	0	0	0.0002051	0	0.0001736	0	0.0006162	0	0.0002489	0.0009046	0	0	0	0	0	0	0	0.0005479	0	0	0	0	0	0	0	0	0.0004545	0	0.0001906	0	0	0	0.0002008	0	0	0	0	0	0.0003661	0.0002814	0	0	0.0002616	0	0	0	0
2000	d__Bacteria|p__Actinobacteria|c__Actinobacteria|o__Streptosporangiales|f__Streptosporangiaceae|g__Streptosporangium	genus	0.0003314	0.0005248	0.0002734	0.0004251	0.000434	0.0005797	0.001095	0.0005216	0.001053	0.001218	0	0.0001147	0.0002835	0.001021	0.0005125	0.0002137	0.0004382	0.0007246	0.0005342	0.0003596	4.285e-05	0.000348	0.0003371	0.0002806	0.0003284	0	0.0002797	0.0003945	0.0005526	0.000435	7.275e-05	0	0.0006248	0.0001876	0.0003729	4.817e-05	0.0005033	0.0001412	0.0007323	0.0002814	0	0.0003923	0.0003176	0.0001826	0.0006352	0.0006721	0
2001	d__Bacteria|p__Actinobacteria|c__Actinobacteria|o__Streptosporangiales|f__Streptosporangiaceae|g__Streptosporangium|s__Streptosporangium_roseum	species	0.000157	0.0002132	0.000188	0.0003441	0.000191	0.0004992	0.0006572	0.0003365	0.0004596	0.0004615	0	0	0.0001492	0.0004825	0.0002451	0	0.0002629	0.0002828	0.0004237	0	0	0.0001898	0.0001784	0	0.0002627	0	0	0	0.000362	0.0002175	0	0	0.000357	0	0	0	0.0002852	0	0.0005085	0.0001689	0	0.0001868	0.0002429	9.962e-05	0.0004688	0.000517	0
2004	d__Bacteria|p__Actinobacteria|c__Actinobacteria|o__Streptosporangiales|f__Streptosporangiaceae	family	0.0009244	0.001164	0.001179	0.001073	0.00191	0.0008212	0.002437	0.0007235	0.002087	0.002972	0.0002841	0.0003112	0.001164	0.003136	0.001471	0.0003918	0.0008764	0.002934	0.0008474	0.0007372	0.0001714	0.002088	0.0007138	0.001035	0.0008375	0.0003759	0.0006293	0.0007515	0.001029	0.001338	0.0005238	0.0001968	0.001718	0.0006433	0.0006441	0.0007708	0.001141	0.0004706	0.002156	0.001393	0.0004918	0.0009715	0.001121	0.000797	0.001225	0.001878	0.000262
2005	d__Bacteria|p__Actinobacteria|c__Actinobacteria|o__Streptosporangiales|f__Streptosporangiaceae|g__Microbispora	genus	0	0	0	0	0	0	0	0	0	0	0	0	0	0	0	0	0	0	0	0	0	0	0	0	0	0	0	0	0	0	0	0	0	0	0	0	0	0	0	0	0	0	0	0	0	0	0
2006	d__Bacteria|p__Actinobacteria|c__Actinobacteria|g__Thermobispora|s__Thermobispora_bispora	species	0.0001744	0	0	0	0.0001736	0	0	0	0.0004979	0.00048	0	0	0	0.0001856	0.0002228	0	8.764e-05	0.0005302	0	0	0	0.0001266	0	0	0	0	0	7.515e-05	7.622e-05	0.0001004	0	0	0	0	0	0	0	0	0.000122	0.0002252	0	0	0	6.641e-05	0	6.893e-05	0
2012	d__Bacteria|p__Actinobacteria|c__Actinobacteria|o__Streptosporangiales|f__Thermomonosporaceae	family	8.721e-05	0.0001804	0.000188	0.0002834	0.0006771	0.0001771	0.0003971	0.0002356	0.0004596	0.0009969	0	6.552e-05	0.0002387	0.0004268	0.0003788	0	0.0003155	0.0003711	0.0001658	0.0001978	1.428e-05	0.0002689	0.0002379	0	0.0001806	0	8.74e-05	0.0003006	0.000362	0.0002677	8.73e-05	0.0001513	0.0007141	5.361e-05	0	0.000273	0.0001174	6.274e-05	0.0006509	0.0002955	0.0002086	0.0001495	0.0002242	0.0002158	0.0003781	0.0004308	0.0001541
2013	d__Bacteria|p__Actinobacteria|c__Actinobacteria|o__Streptosporangiales|f__Nocardiopsaceae|g__Nocardiopsis	genus	0.0003139	0.000492	0.000581	0.0005668	0.001076	0.0004187	0.001602	0.000286	0.0009574	0.001108	0.0006214	0.0003112	0.0006267	0.001076	0.0007353	0.0002493	0.0003681	0.0008483	0.0007368	0.0004135	0.0002571	0.0004904	0.0003965	0.0004209	0.0005255	0.0003981	0.0008565	0.000357	0.0005907	0.000251	0.0001164	0.0001665	0.0006248	0.0003485	0.0002034	0.0003372	0.0004865	0.0001255	0.0009154	0.0006192	0.000298	0.0004857	0.0003924	0.0004815	0.0005293	0.0005687	0.0001387
2014	d__Bacteria|p__Actinobacteria|c__Actinobacteria|o__Streptosporangiales|f__Nocardiopsaceae|g__Nocardiopsis|s__Nocardiopsis_dassonvillei	species	0	0	0	0	0.000434	8.051e-05	0.0004519	0	0.0004404	0.0003323	0	0	0.0001194	0.0005567	0.0002897	0	0.0001753	0.0004065	0.0001105	0.0001978	0	0.0001898	0.0001983	0	0.0001478	0	0.0002272	0.0001503	0	0	0	3.027e-05	0.0001116	0	0.0001525	0.0001124	8.388e-05	0	0.0003051	0.000197	0.0001043	0.0001681	0.0002055	0.0001162	0.0002722	0.000224	0
2019	d__Bacteria|p__Actinobacteria|c__Actinobacteria|o__Streptosporangiales|f__Thermomonosporaceae|g__Thermomonospora	genus	8.721e-05	0.0001804	0.0001709	0.0002834	0.000625	0.000161	0.0003834	0.0002356	0.0003638	0.000923	0	6.552e-05	0.0002238	0.0004268	0.0003565	0	0.0002629	0.0002828	0.0001658	0.0001438	0	0.0002056	0.0002181	0	0.0001806	0	6.992e-05	0.0001879	0.000343	0.0002008	2.91e-05	0.0001513	0.0006917	0	0	0.0002409	0.0001174	6.274e-05	0.0005899	0.0002674	0.0001937	0.0001495	0.0002242	0.0002158	0.0003478	0.0003619	0.0001541
2020	d__Bacteria|p__Actinobacteria|c__Actinobacteria|o__Streptosporangiales|f__Thermomonosporaceae|g__Thermomonospora|s__Thermomonospora_curvata	species	8.721e-05	0.0001804	0.0001709	0.0002834	0.000625	0.000161	0.0003834	0.0002356	0.0003638	0.000923	0	6.552e-05	0.0002238	0.0004268	0.0003565	0	0.0002629	0.0002828	0.0001658	0.0001438	0	0.0002056	0.0002181	0	0.0001806	0	6.992e-05	0.0001879	0.000343	0.0002008	2.91e-05	0.0001513	0.0006917	0	0	0.0002409	0.0001174	6.274e-05	0.0005899	0.0002674	0.0001937	0.0001495	0.0002242	0.0002158	0.0003478	0.0003619	0.0001541
2021	d__Bacteria|p__Actinobacteria|c__Actinobacteria|o__Streptosporangiales|f__Nocardiopsaceae|g__Thermobifida|s__Thermobifida_fusca	species	0.0001046	0	0	0.0002227	0.000191	0.0003865	0.0002465	0	0.0003064	0.0004615	0	0	0.0001492	0.0001856	0	0	0.0002279	0.0004241	0	0	0	0.0001582	0	0	0	0	0	0	0.0001524	0.0002844	0	0	0.0005579	6.701e-05	0	0	0.0001678	0	0.0005289	0.0001689	4.471e-05	0.0001868	0.0001495	8.302e-05	0.0003025	0.000517	0
2029	d__Bacteria|p__Actinobacteria|c__Actinobacteria|o__Pseudonocardiales|f__Pseudonocardiaceae|g__Kibdelosporangium	genus	0.0002093	0	0.0004272	0.0003846	0.0005208	0	0.0006025	0	0.0009383	0.0004246	0	0	0.0002984	0.0009093	0.0002451	0	0.0002279	0.0006716	0.0004421	0.0001079	0.0002714	0.0002689	0.0001983	0.0003332	0.000312	0	0	0.0001879	0.0002096	0.0003012	0.0001164	0.0001816	0.0003124	0.0001474	0	0.0003693	0.0002013	0	0.0005492	0.0002392	0.0001341	0.0003176	0	0.0001494	0.0002269	0.0004136	0
2033	d__Bacteria|p__Actinobacteria|c__Actinobacteria|o__Micrococcales|f__Microbacteriaceae|g__Microbacterium|s__Microbacterium_testaceum	species	0	0	0	0	0	0	0.0003012	0	0	0.0006092	0	0	0	0	0	0	0	0	0	0	0	0	0	0	0	0	0	0	0	0	0	0	0	0	0	6.423e-05	0	0	0	0	0	0	0	0	0	0	0
2034	d__Bacteria|p__Actinobacteria|c__Actinobacteria|o__Micrococcales|f__Microbacteriaceae|g__Curtobacterium	genus	0.0002267	0	0.0003418	0.0004251	0.0004687	0	0.000712	0.0001683	0.0007276	0.000923	0	0.0001802	0.0003432	0.0009835	0.0006461	0	0.0003681	0.0008836	0.0009026	0.0004135	0	0.0003322	0.0003569	0	0.0002627	0.0002654	0.0005419	0.0001127	0.0004002	0.0002844	0.0001018	0	0.0003347	0.0002144	0	0	0.0004194	0	0.0006306	0.0003096	0.000313	0	0.0002242	0.000166	0.0001815	0.0006031	0
2037	d__Bacteria|p__Actinobacteria|c__Actinobacteria|o__Actinomycetales	order	0.008825	0.008232	0.00716	0.00502	0.01241	0.004992	0.009776	0.0035	0.01204	0.01182	0.003285	0.00647	0.01252	0.02232	0.009558	0.004167	0.005504	0.01269	0.009837	0.005214	0.003342	0.007704	0.004223	0.007032	0.002972	0.01566	0.01608	0.004697	0.01119	0.004768	0.002925	0.003723	0.01084	0.00571	0.003034	0.003629	0.005855	0.004972	0.01048	0.007824	0.00304	0.005324	0.01035	0.005761	0.01753	0.0106	0.00319
2038	d__Bacteria|p__Actinobacteria|c__Actinobacteria|o__Micrococcales|g__Tropheryma	genus	0	0	0	0	0	0	0	0	0	0	0	0	0	0	0	0	0	0	0	0	0	0	0	0	0	0	0	0	0	0	0	0	0	0	0	3.212e-05	0	0	6.102e-05	0	0	0	0	0	0.0001059	0	0
2039	d__Bacteria|p__Actinobacteria|c__Actinobacteria|o__Micrococcales|g__Tropheryma|s__Tropheryma_whipplei	species	0	0	0	0	0	0	0	0	0	0	0	0	0	0	0	0	0	0	0	0	0	0	0	0	0	0	0	0	0	0	0	0	0	0	0	3.212e-05	0	0	6.102e-05	0	0	0	0	0	0.0001059	0	0
2040	d__Bacteria|p__Actinobacteria|c__Actinobacteria|o__Propionibacteriales|f__Nocardioidaceae|g__Aeromicrobium	genus	0.0001744	0.0002132	0.0005297	0.0002834	0.0008507	0.0002898	0.0004929	0.0004711	0.00113	0.001237	0	0.0006224	0.0004178	0.0004639	0.0004902	0	0.0004732	0.001166	0.0003132	0.0002158	5.713e-05	0.0004904	0.000456	0.0001052	0.0002792	0.0002211	0.0002972	0.0002067	0.000686	0.0005187	0.0001309	0.0002422	0.0007364	0.0002949	0.0002203	0.0001285	0.0004865	0.0001412	0.0009154	0.0003377	0.0002831	0.0002429	0.0001868	0.0002657	0.0003176	0.0006721	0
2041	d__Bacteria|p__Actinobacteria|c__Actinobacteria|o__Propionibacteriales|f__Nocardioidaceae|g__Aeromicrobium|s__Aeromicrobium_erythreum	species	0	0	0	0	0.0001562	0	0.0002328	0	0.0001915	0.00072	0	0	2.984e-05	9.278e-05	0	0	0	0	0	0	0	0	0	0	0	0	0	0	0	0	0	0	0.0001339	0	0	0	0	0	0.000122	7.036e-05	0	0	0	0	4.537e-05	0	0
2044	d__Bacteria|p__Actinobacteria|c__Actinobacteria|o__Propionibacteriales|f__Nocardioidaceae|g__Pimelobacter	genus	0	0	0	0	0.0001215	0	0.0003149	0	0.0003447	0.0002769	0	0	0	0	0.0003342	0	0	0.0006716	0	0	0	0.0003164	0	0	0	0	0	0	0	0.000251	4.365e-05	0	0	0	0	0	0	0	0.0002441	0	0	0	0	0.0002324	0	0.000224	0
2045	d__Bacteria|p__Actinobacteria|c__Actinobacteria|o__Propionibacteriales|f__Nocardioidaceae|g__Pimelobacter|s__Pimelobacter_simplex	species	0	0	0	0	0.0001215	0	0.0003149	0	0.0003447	0.0002769	0	0	0	0	0.0003342	0	0	0.0006716	0	0	0	0.0003164	0	0	0	0	0	0	0	0.000251	4.365e-05	0	0	0	0	0	0	0	0.0002441	0	0	0	0	0.0002324	0	0.000224	0
2047	d__Bacteria|p__Actinobacteria|c__Actinobacteria|o__Micrococcales|f__Micrococcaceae|g__Rothia|s__Rothia_dentocariosa	species	0	0.0003444	0.0002563	0.0004453	0.001042	0	0.0001095	0	9.574e-05	0.0003138	0.0001243	0	0.0002835	0.0005381	0	1.781e-05	0.0002629	0.0002297	0.0002026	0.0002158	4.285e-05	0.0002531	1.983e-05	3.507e-05	0.0001971	0.0008182	0.001975	0.0005073	0.0008575	0.0002008	2.91e-05	7.567e-05	0.0002455	0.0003217	0	0.0002088	0.0002181	0.0001412	0.0002848	0.000394	5.961e-05	0	0.0001495	0.0001162	0.001285	0.0003274	0
2049	d__Bacteria|p__Actinobacteria|c__Actinobacteria|o__Actinomycetales|f__Actinomycetaceae	family	0.008825	0.008232	0.00716	0.005	0.01241	0.004992	0.009749	0.0035	0.01204	0.0118	0.003285	0.00647	0.01252	0.02229	0.009558	0.004167	0.005504	0.01269	0.009837	0.005214	0.003342	0.007704	0.004223	0.007014	0.002956	0.01566	0.01608	0.004697	0.01119	0.004768	0.002925	0.003723	0.01084	0.00571	0.003034	0.003629	0.005855	0.004957	0.01048	0.007824	0.00304	0.005324	0.01035	0.005745	0.01753	0.0106	0.00319
2050	d__Bacteria|p__Actinobacteria|c__Actinobacteria|o__Actinomycetales|f__Actinomycetaceae|g__Mobiluncus	genus	0.0009942	0.0001968	0.0002905	0.0003239	0.0004166	4.831e-05	0.000178	6.73e-05	0.0003638	0.0004431	0.0001065	6.552e-05	0.0002984	0.0003526	0.0004233	0	0.0002454	0.0006539	0.0004053	7.192e-05	0.0001143	0.0001266	0.0001586	0.0001754	4.926e-05	0.0001769	0.0002447	0.0003194	0.0003049	0	0.0001018	0.0002422	0.0004017	0	0.0004068	0.0002569	8.388e-05	0.0001098	0.0005492	0.0001407	2.98e-05	0.0001308	0.0001868	0.0006973	0.000363	0.0005514	0.0002004
2051	d__Bacteria|p__Actinobacteria|c__Actinobacteria|o__Actinomycetales|f__Actinomycetaceae|g__Mobiluncus|s__Mobiluncus_curtisii	species	0.0009942	0.0001968	0.0002905	0.0003239	0.0004166	4.831e-05	0.000178	6.73e-05	0.0003638	0.0004431	0.0001065	6.552e-05	0.0002984	0.0003526	0.0004233	0	0.0002454	0.0006539	0.0004053	7.192e-05	0.0001143	0.0001266	0.0001586	0.0001754	4.926e-05	0.0001769	0.0002447	0.0003194	0.0003049	0	0.0001018	0.0002422	0.0004017	0	0.0004068	0.0002569	8.388e-05	0.0001098	0.0005492	0.0001407	2.98e-05	0.0001308	0.0001868	0.0006973	0.000363	0.0005514	0.0002004
2053	d__Bacteria|p__Actinobacteria|c__Actinobacteria|o__Corynebacteriales|f__Gordoniaceae|g__Gordonia	genus	0.0004186	0.0004428	0.0006664	0.001215	0.001042	0.0003382	0.001602	0.0004879	0.001723	0.002234	0.0004439	0.0002785	0.0009699	0.001095	0.0008467	0	0.0005083	0.002368	0.0007737	0.0006832	0.0002714	0.0009017	0.000575	0.0005436	0.001691	0.0005529	0.0009264	0.0007515	0.0008194	0.0008867	0.0003783	0.0008021	0.001517	0.001005	0.0002542	0.0005139	0.001007	0.0001725	0.001465	0.001309	0.001386	0.001345	0.0006539	0.0007471	0.0008923	0.0008272	0.0002928
2054	d__Bacteria|p__Actinobacteria|c__Actinobacteria|o__Corynebacteriales|f__Gordoniaceae|g__Gordonia|s__Gordonia_bronchialis	species	0	0	0	0	0	0	0.0002328	0	0	0	0	0	0	0.0002598	0	0	0	0	0	0	0	0	0	0	0	0	0	0	0	0.0001506	0	0	0.0007587	0	0	0	0	0	0	0	0	0	0	0	0	0	0
2055	d__Bacteria|p__Actinobacteria|c__Actinobacteria|o__Corynebacteriales|f__Gordoniaceae|g__Gordonia|s__Gordonia_terrae	species	0	0	0	0	0	0	0.0001232	0	0	0	0	0	0	0	0	0	0	0.0003711	0	0	0	0	0	0	0	0	0	0	0	0	0	0	0	0	0	0	0	0	0.0001424	0	0	0	0	0	0	0	0
2056	d__Bacteria|p__Chloroflexi|c__Thermomicrobia|o__Sphaerobacterales|f__Sphaerobacteraceae|g__Sphaerobacter	genus	0.0002616	0.0001968	0.0001025	0.0003036	0.0004687	0	0.0009037	0.0003029	0.0007659	0.0007938	0	0	0.000567	0.0007608	0.0006239	0	0.0004207	0.0004772	0.0004605	0.0003236	0	0.0008384	0.0003965	0.0001228	0.001429	0	0.0002098	0.000357	0.0004383	0.0004852	0.0002182	0.0001059	0.0005802	0.000764	0	0.0003051	0.0007549	7.843e-05	0.0007119	0.0004925	0.0009985	0.0008781	0.0003176	0.0002324	0.0004991	0.0006376	0
2057	d__Bacteria|p__Chloroflexi|c__Thermomicrobia|o__Sphaerobacterales|f__Sphaerobacteraceae|g__Sphaerobacter|s__Sphaerobacter_thermophilus	species	0.0002616	0.0001968	0.0001025	0.0003036	0.0004687	0	0.0009037	0.0003029	0.0007659	0.0007938	0	0	0.000567	0.0007608	0.0006239	0	0.0004207	0.0004772	0.0004605	0.0003236	0	0.0008384	0.0003965	0.0001228	0.001429	0	0.0002098	0.000357	0.0004383	0.0004852	0.0002182	0.0001059	0.0005802	0.000764	0	0.0003051	0.0007549	7.843e-05	0.0007119	0.0004925	0.0009985	0.0008781	0.0003176	0.0002324	0.0004991	0.0006376	0
2060	d__Bacteria|p__Actinobacteria|c__Actinobacteria|o__Corynebacteriales|f__Tsukamurellaceae|g__Tsukamurella	genus	0	0	0.0006152	0.0001215	0.000434	0	0.0005888	0	0.0004404	0.0008492	0	0	0.0003581	0.0006495	0.0002897	0	0	0.0007246	0	0	0	0.0002215	0	0.000228	0	0.0001327	0	0	0.000343	0	0	0	0.0002455	0	0	0	0.0005368	0	0.0004272	0	0.0001341	0	0	0.0002158	0.0001815	0.0002068	0
2061	d__Bacteria|p__Actinobacteria|c__Actinobacteria|o__Corynebacteriales|f__Tsukamurellaceae|g__Tsukamurella|s__Tsukamurella_paurometabola	species	0	0	0	0	0	0	0.0002191	0	0	0	0	0	0	0	0	0	0	0	0	0	0	0	0	0	0	0	0	0	0	0	0	0	0	0	0	0	0	0	0.0001831	0	0	0	0	0	0	0	0
2062	d__Bacteria|p__Actinobacteria|c__Actinobacteria|o__Streptomycetales|f__Streptomycetaceae	family	0.008616	0.009987	0.01415	0.01174	0.02358	0.007536	0.02419	0.008513	0.02533	0.03172	0.005504	0.007764	0.01504	0.03123	0.01491	0.004773	0.00971	0.0299	0.0147	0.007911	0.005513	0.01623	0.007713	0.007453	0.009114	0.005285	0.01204	0.007947	0.01183	0.01245	0.004801	0.006705	0.02082	0.007345	0.005627	0.007884	0.01228	0.006133	0.01995	0.01448	0.008092	0.01151	0.009622	0.01018	0.01459	0.01651	0.004917
2063	d__Bacteria|p__Actinobacteria|c__Actinobacteria|o__Streptomycetales|f__Streptomycetaceae|g__Kitasatospora	genus	0.0001395	0.000164	0.0003247	0.0004251	0.0006597	0.0001449	0.0006025	0.0002019	0.0005936	0.001218	8.877e-05	0.0002129	0.0005968	0.0005752	0.0002451	5.343e-05	0.0002103	0.001007	0.0003684	0.0002337	0	0.0005062	0.0002181	0.000228	0	0	0.0003846	0.0002255	0.0003049	0.0004015	0.0001746	0.0001362	0.0008256	0.0003619	0	0.0003051	0.0003187	0.0001725	0.0006102	0.000394	0.0001937	0.0002616	0.0002803	0.0002324	0.0003781	0.0004997	0
2066	d__Bacteria|p__Actinobacteria|c__Actinobacteria|o__Streptomycetales|f__Streptomycetaceae|g__Kitasatospora|s__Kitasatospora_setae	species	0	0	0	0	0.0002604	0	0.000178	0	0	0	0	0	0	0	0	0	0	0.0004772	0	0	0	0	0	0	0	0	0	0	0	0.0002342	0	0	0	0	0	0	0	0	0.0002034	0.0002392	0	0	0	0	0	0	0
2070	d__Bacteria|p__Actinobacteria|c__Actinobacteria|o__Pseudonocardiales|f__Pseudonocardiaceae	family	0.00232	0.002345	0.005895	0.003583	0.005503	0.001481	0.006737	0.00217	0.007334	0.009766	0.001775	0.001605	0.003089	0.008313	0.004278	0.000837	0.00347	0.009137	0.0049	0.002373	0.001271	0.003733	0.002359	0.003016	0.002266	0.002278	0.003583	0.002104	0.004059	0.00343	0.001149	0.001665	0.006003	0.001582	0.00161	0.002344	0.003338	0.001208	0.00594	0.003391	0.001624	0.003045	0.00213	0.003072	0.00372	0.00467	0.0008631
2071	d__Bacteria|p__Actinobacteria|c__Actinobacteria|o__Pseudonocardiales|f__Pseudonocardiaceae|g__Saccharothrix	genus	0	0	0	0	0.0004861	0	0.0002602	0	0	0.0001292	0	0	0	0.0001856	0	0	0	0.0002121	0	0	0	0	0	0	0	0	0	0	0.0001906	0	0	0	0.0004017	0	0	0	0	0	0.0001424	0	0	0	0	0	0	0	0
2074	d__Bacteria|p__Actinobacteria|c__Actinobacteria|o__Pseudonocardiales|f__Pseudonocardiaceae|g__Pseudonocardia|s__Pseudonocardia_autotrophica	species	0	0	0	0	0.000191	0	0	0	0	0.00024	0	0	0	0	0	0	0	0	0	0	0	0	0	0	0	0	0	0	0	0	0	0	0	0	0	0	0	0	0.0003661	0	0	0	0	0	0	0	0
2085	d__Bacteria|p__Tenericutes|c__Mollicutes|o__Mycoplasmatales	order	0.001326	0.001427	0.00188	0.002773	0.003837	0.001465	0.003601	0.001363	0.003274	0.001809	0.002397	0.0005733	0.003208	0.002598	0.002339	0.000659	0.000964	0.005125	0.000921	0.00142	0.000957	0.00329	0.006979	0.003612	0.0009524	0.001017	0.001433	0.00109	0.003754	0.004133	0.001309	0.001014	0.001941	0.002935	0.002034	0.002344	0.004429	0.0004392	0.005146	0.002125	0.001088	0.002018	0.001252	0.001096	0.003917	0.001999	0.0008939
2086	d__Bacteria|p__Tenericutes|c__Mollicutes|o__Anaeroplasmatales|f__Anaeroplasmataceae|g__Anaeroplasma	genus	0	0	0	0	0	0	0	0	0	0	0	0	0	0	0	0	0	0	0	0	0	0	0	0	0	0	0	0	0	0	0	0	0	0.0001608	0	0	0	0	0	0	0	0	0	0	0	0	0
2087	d__Bacteria|p__Tenericutes|c__Mollicutes|o__Anaeroplasmatales|f__Anaeroplasmataceae|g__Anaeroplasma|s__Anaeroplasma_abactoclasticum	species	0	0	0	0	0	0	0	0	0	0	0	0	0	0	0	0	0	0	0	0	0	0	0	0	0	0	0	0	0	0	0	0	0	0	0	0	0	0	0	0	0	0	0	0	0	0	0
2092	d__Bacteria|p__Tenericutes|c__Mollicutes|o__Mycoplasmatales|f__Mycoplasmataceae	family	0.001308	0.001361	0.001863	0.002692	0.003802	0.001449	0.003533	0.001346	0.003255	0.001809	0.00229	0.0005733	0.003089	0.002598	0.002339	0.000659	0.000964	0.005125	0.0008289	0.001313	0.0008427	0.003275	0.00694	0.003525	0.0009524	0.0009952	0.001398	0.001033	0.003754	0.004116	0.001266	0.0009989	0.001785	0.002935	0.001966	0.002136	0.004412	0.0004235	0.005126	0.002069	0.001088	0.001924	0.001252	0.001046	0.003887	0.001896	0.0008785
2093	d__Bacteria|p__Tenericutes|c__Mollicutes|o__Mycoplasmatales|f__Mycoplasmataceae|g__Mycoplasma	genus	0.001273	0.001263	0.001572	0.00249	0.003403	0.001417	0.00319	0.001296	0.002968	0.001643	0.002095	0.0005242	0.00288	0.002524	0.002184	0.000659	0.0009114	0.004577	0.0007553	0.001295	0.0008284	0.003132	0.005373	0.003455	0.0008868	0.000973	0.001381	0.0006764	0.003316	0.00343	0.001266	0.0009686	0.001763	0.00264	0.001712	0.002055	0.004211	0.0003294	0.004739	0.001984	0.0009985	0.001793	0.0008595	0.001046	0.003494	0.001775	0.0008323
2094	d__Bacteria|p__Tenericutes|c__Mollicutes|o__Mycoplasmatales|f__Mycoplasmataceae|g__Mycoplasma|s__Mycoplasma_arginini	species	0	0	0	0	0.0003819	0	0	0	0	0	0	0	0	0	0	0	0	0	0	0	0	0	0	0	0	0	0	0	0	0	0	0	0	0	0	0	0	0	0	0	0	0	0	0	0	0	0
2095	d__Bacteria|p__Tenericutes|c__Mollicutes|o__Mycoplasmatales|f__Mycoplasmataceae|g__Mycoplasma|s__Mycoplasma_capricolum	species	0	0	0	0	0	0	0	0	0	0	0	0	0	0	0	0	0	0	0	0	0	0	0	0	0	0	0	0	0	0	0	0	0	0	0	0	0	0	0	0	0	0	0	0	0	0	0
2096	d__Bacteria|p__Tenericutes|c__Mollicutes|o__Mycoplasmatales|f__Mycoplasmataceae|g__Mycoplasma|s__Mycoplasma_gallisepticum	species	0	0	0	0	0	0	0	0	0	0	0	0	0	0	0	0	0	0	0	0	0	0	0	0	0	0	0	0	0	0	0	0	0	0	0	0	0	0	0	0	0	0	0	0	0	0	0
2098	d__Bacteria|p__Tenericutes|c__Mollicutes|o__Mycoplasmatales|f__Mycoplasmataceae|g__Mycoplasma|s__Mycoplasma_hominis	species	0	0	0	0	0	0	0	0	0	0	0	0	0	0	0	0	0	0	0	0	0	0	0	0	0	0	0	0	0	0	0	0	0	0	0	0	0	0	0	0	0	0	0	0	0	0	0
2100	d__Bacteria|p__Tenericutes|c__Mollicutes|o__Mycoplasmatales|f__Mycoplasmataceae|g__Mycoplasma|s__Mycoplasma_hyorhinis	species	0	0	0	0	0	0	0	0	0	0	0	0	0	0	0	0	0	0	0	0	0	0	0	0	0	0	0	0	9.528e-05	0	0	0	0	0	0	0	0	0	0	0	0	0	0	0	0	0	0
2102	d__Bacteria|p__Tenericutes|c__Mollicutes|o__Mycoplasmatales|f__Mycoplasmataceae|g__Mycoplasma|s__Mycoplasma_mycoides	species	0	0	0	0	0	0	0	0	0	0	0	0	0	0	0	0	0	0	0	0	0	0	0	0	0	0	0	0	0	0	0	0	0	0	0	0	0	0	0	0	0	0	0	0	0	0	0
2108	d__Bacteria|p__Tenericutes|c__Mollicutes|o__Mycoplasmatales|f__Mycoplasmataceae|g__Mycoplasma|s__Mycoplasma_sp	species	0	0	0	0	0	0	0	0	0	0	0	0	0	0	0	0	0	0	0	0	0	0	0	0	0	0	0	0	0	0	0	0	0	0	0	0	0	0	0	0	0	0	0	0	0	0	0
2110	d__Bacteria|p__Tenericutes|c__Mollicutes|o__Mycoplasmatales|f__Mycoplasmataceae|g__Mycoplasma|s__Mycoplasma_agalactiae	species	0	0	0	0	0	0	0	0	0	0	0	0	0	0	0	0	0	0	0	0	0	0	0	0	0	0	0	0	0	0	0	0	0	0	0	0	0	0	0	0	0	0	0	0	0	0	0
2112	d__Bacteria|p__Tenericutes|c__Mollicutes|o__Mycoplasmatales|f__Mycoplasmataceae|g__Mycoplasma|s__Mycoplasma_bovigenitalium	species	0	0	0	0	0	0	0	0	0	0	0	0	0	0	0	0	0	0	0	0	0	0	0	0	0	0	0	0	0	0	0	0	0	0	0	0	0	0	0	0	0	0	0	0	0	0	0
2115	d__Bacteria|p__Tenericutes|c__Mollicutes|o__Mycoplasmatales|f__Mycoplasmataceae|g__Mycoplasma|s__Mycoplasma_fermentans	species	0	0	0	0	0	0	0	0	0	0	0	0	0	0	0	0	0	0	0	0	0	0	0	0	0	0	0	0	0	0	0	0	0	0	0	0	0	0	0	0	0	0	0	0	0	0	0
2116	d__Bacteria|p__Tenericutes|c__Mollicutes|o__Mycoplasmatales|f__Mycoplasmataceae|g__Mycoplasma|s__Mycoplasma_iowae	species	0	0	0	0	0	0	0	0	0	0	0	0	0	0	0	0	0	0	0	0	0	0	0	0	0	0	0	0	0	0	0	0	0	0	0	0	0	0	0	0	0	0	0	0	0	0	0
2118	d__Bacteria|p__Tenericutes|c__Mollicutes|o__Mycoplasmatales|f__Mycoplasmataceae|g__Mycoplasma|s__Mycoplasma_mobile	species	0	0	0	0	0	0	0	0	0	0	0	0	0	0	0	0	0	0	0	0	0	0	0	0	0	0	0	0	0	0.0001004	0	0	0	0	0	0	0	0	0	0	0	0	0	0	0	0	0
2123	d__Bacteria|p__Tenericutes|c__Mollicutes|o__Mycoplasmatales|f__Mycoplasmataceae|g__Mycoplasma|s__Mycoplasma_putrefaciens	species	0	0	0	0	0	0	0.0001506	0	0	0	0	0	0	0	0	0	0	0	0	0	0	0	0	0	0	0	0	0	0	0	0	0	0	0	0	0	0	0	0	0	0	0	0	0	0	0	0
2129	d__Bacteria|p__Tenericutes|c__Mollicutes|o__Mycoplasmatales|f__Mycoplasmataceae|g__Ureaplasma	genus	0	6.56e-05	0.0001709	0	0.000191	0	0.0001232	0	0	0.0001108	0	0	0	0	0	0	0	0.0004418	0	0	0	0.0001424	0.0008327	0	0	0	0	0	0.0002858	0.0002175	0	0	0	0.0002144	0	0	0	0	0.0002441	0	0	0	0	0	0.000242	3.447e-05	0
2130	d__Bacteria|p__Tenericutes|c__Mollicutes|o__Mycoplasmatales|f__Mycoplasmataceae|g__Ureaplasma|s__Ureaplasma_urealyticum	species	0	0	0	0	0	0	0	0	0	0	0	0	0	0	0	0	0	0	0	0	0	0	0.0003767	0	0	0	0	0	0	0	0	0	0	0	0	0	0	0	0	0	0	0	0	0	0	0	0
2131	d__Bacteria|p__Tenericutes|c__Mollicutes|o__Entomoplasmatales|f__Spiroplasmataceae	family	0.0003488	0.0004428	0.000769	0.002105	0.001979	0.0002576	0.002437	0.001195	0.001417	0.002031	0.001065	0.0002293	0.001656	0.001726	0.00127	0.0002137	0.0007011	0.002527	0.0007553	0.0004495	0.0003428	0.001266	0.004362	0.001666	0.0006404	0.0003096	0.001136	0.0006576	0.003144	0.00174	0.0005965	0.0004843	0.001874	0.001568	0.0008136	0.00106	0.003204	0.0001255	0.002421	0.001112	0.0003875	0.0004671	0.0005045	0.0003653	0.001921	0.0007755	0.0004778
2132	d__Bacteria|p__Tenericutes|c__Mollicutes|o__Entomoplasmatales|f__Spiroplasmataceae|g__Spiroplasma	genus	0.0003488	0.0004428	0.000769	0.002105	0.001979	0.0002576	0.002437	0.001195	0.001417	0.002031	0.001065	0.0002293	0.001656	0.001726	0.00127	0.0002137	0.0007011	0.002527	0.0007553	0.0004495	0.0003428	0.001266	0.004362	0.001666	0.0006404	0.0003096	0.001136	0.0006576	0.003144	0.00174	0.0005965	0.0004843	0.001874	0.001568	0.0008136	0.00106	0.003204	0.0001255	0.002421	0.001112	0.0003875	0.0004671	0.0005045	0.0003653	0.001921	0.0007755	0.0004778
2137	d__Bacteria|p__Tenericutes|c__Mollicutes|o__Entomoplasmatales|f__Spiroplasmataceae|g__Spiroplasma|s__Spiroplasma_apis	species	0	0	0	0	0	0	0	0	0	0	0	0	0	0	0	0	0	0	0	0	0	0	0	0	0	0	0	0	0	0	0	0	0	0	0	0	0	0	0.0002034	0	0	0	0	0	0	0	0
2139	d__Bacteria|p__Tenericutes|c__Mollicutes|o__Entomoplasmatales|f__Spiroplasmataceae|g__Spiroplasma|s__Spiroplasma_clarkii	species	0	0	0	0	0	0	0	0	0	0	0	0	0	0	0	0	0	0	0	0	0	0	0	0	0	0	0	0	0	0	0	0	0	0	0	0	0	0	0	0	0	0	0	0	0	0	0
2145	d__Bacteria|p__Tenericutes|c__Mollicutes|o__Entomoplasmatales|f__Spiroplasmataceae|g__Spiroplasma|s__Spiroplasma_taiwanense	species	0	0	0	0	0	0	0	0	0	0	0	0	0	0	0	0	0	0	0	0	0	0	0	0	0	0	0	0	0	0	0	0	0	0	0	0	0	0	0	0	0	0	0	0	0	0	0
2146	d__Bacteria|p__Tenericutes|c__Mollicutes|o__Acholeplasmatales|f__Acholeplasmataceae	family	0.0005232	0.0009019	0.0005981	0.002733	0.002673	0.0008534	0.00204	0.0007571	0.003255	0.001551	0.001332	0.0001147	0.002029	0.002524	0.001738	0.000285	0.0009815	0.005178	0.0008474	0.0005034	0.000557	0.001898	0.00232	0.004086	0.0003941	0.0008846	0.0006992	0.00124	0.001658	0.002677	0.0003346	0.0004692	0.003526	0.002801	0.0008644	0.00175	0.001644	0.0002667	0.004678	0.001492	0.000462	0.0003736	0.0006539	0.0006143	0.002253	0.001758	0.0002466
2147	d__Bacteria|p__Tenericutes|c__Mollicutes|o__Acholeplasmatales|f__Acholeplasmataceae|g__Acholeplasma	genus	0.0003663	0.0006068	0.0004443	0.002125	0.001701	0.0006924	0.001314	0.0005216	0.002298	0.0009969	0.0007989	6.552e-05	0.001238	0.002004	0.001359	0.0001069	0.0005083	0.003976	0.0004053	0.0002337	0.0001285	0.001408	0.001289	0.002104	0.0002135	0.0005971	0.000437	0.0007139	0.001124	0.00174	0.00016	0.0002422	0.002923	0.001957	0.000678	0.000835	0.0008891	0	0.003336	0.001055	0.0003279	0.0001495	0.0004297	0.0003155	0.001558	0.001258	9.248e-05
2148	d__Bacteria|p__Tenericutes|c__Mollicutes|o__Acholeplasmatales|f__Acholeplasmataceae|g__Acholeplasma|s__Acholeplasma_laidlawii	species	0	0	0	0.0002429	0.0003125	0	0	0	0	0	0.0001775	0	0.0001791	0.0007237	0	0	0	0	0	0	0	0.000522	0.0003172	0	0	0	0	0	0	0.0003681	0	0	0	0.0002815	0	0	0	0	0.0009357	0	0	0	0	0	0	0	0
2151	d__Bacteria|p__Tenericutes|c__Mollicutes|o__Entomoplasmatales|f__Entomoplasmataceae|g__Mesoplasma|s__Mesoplasma_florum	species	0	0	0	0	0	0	0	0	0	0	0	0	0	0	0	0	0	0	0	0	0	0	0.0002578	0	0	0	0	0	0.0001906	0.0001506	0	0	0	0.0002412	0	0	0	0	0	0	0	0	0	0	0	0	0
2152	d__Bacteria|p__Tenericutes|c__Mollicutes|o__Anaeroplasmatales|f__Anaeroplasmataceae|g__Asteroleplasma	genus	0	0	0	0	0	0	0	0	0	0	0	0	0	0	0	0	0	0	0	0	0	0	0	0	0	0	0	0	0	0	0	0	0	0	0	0	0	0	0	0	0	0	0	0	0	0	0
2153	d__Bacteria|p__Tenericutes|c__Mollicutes|o__Anaeroplasmatales|f__Anaeroplasmataceae|g__Asteroleplasma|s__Asteroleplasma_anaerobium	species	0	0	0	0	0	0	0	0	0	0	0	0	0	0	0	0	0	0	0	0	0	0	0	0	0	0	0	0	0	0	0	0	0	0	0	0	0	0	0	0	0	0	0	0	0	0	0
2157	d__Archaea	superkingdom	0.00457	0.008068	0.007262	0.008866	0.008385	0.004396	0.02053	0.004846	0.2528	0.1043	0.007404	0.005324	0.08963	0.01286	0.09886	0.003793	0.01134	0.03941	0.007516	0.004855	0.004542	0.007372	0.01172	0.005997	0.007751	0.004379	0.008495	0.003814	0.00665	0.06652	0.004234	0.004434	0.008591	0.0078	0.003542	0.008318	0.009445	0.003623	0.1358	0.008528	0.004486	0.006838	0.01342	0.005894	0.007834	0.007737	0.003915
2158	d__Archaea|p__Euryarchaeota|c__Methanobacteria|o__Methanobacteriales	order	0.0007151	0.00141	0.0005981	0.0005263	0.001007	0.0004026	0.0004929	0.0003029	0.002336	0.09264	0.0008877	0	0.08287	0.002153	0.09226	0.0004809	0.005504	0.0007599	0.0004605	0.0007192	0.0003142	0.0009491	0.0009319	0.0008768	0.000624	0.0008404	0.0009439	0.0002255	0.0005526	0.05881	0.0006256	0.0004994	0.0007141	0.0009918	0.0004746	0.001542	0.0006543	7.843e-05	0.126	0.001013	0.0001937	0.0002989	0.00824	0.0006641	0.00118	0.0006204	0.0002312
2159	d__Archaea|p__Euryarchaeota|c__Methanobacteria|o__Methanobacteriales|f__Methanobacteriaceae	family	0.0007151	0.001394	0.0005981	0.0005263	0.001007	0.0004026	0.0004929	0.0003029	0.002279	0.09264	0.0008877	0	0.08287	0.002153	0.09224	0.0004809	0.005504	0.0007599	0.0004605	0.0007192	0.0003142	0.0009491	0.0009121	0.0008768	0.000624	0.0008404	0.000839	0.0002255	0.0005526	0.05879	0.0006256	0.0004994	0.0007141	0.0009918	0.0004746	0.001542	0.0006543	7.843e-05	0.1259	0.001013	0.0001937	0.0002989	0.008221	0.0006641	0.00118	0.0006204	0.0002312
2160	d__Archaea|p__Euryarchaeota|c__Methanobacteria|o__Methanobacteriales|f__Methanobacteriaceae|g__Methanobacterium	genus	0	0.0005904	0	0	0.0005208	0	0	0	0.0005553	0.00024	0	0	0.0003581	0.000167	0.0002897	0	0	0	0	0.0002877	0	0	0.0002776	0.0001754	0.0002299	0	0	0	0	0.0005521	0	0.0001816	0	0.0001876	0.000322	0.0003212	0	0	0.0002848	0	0	0	0	0	0.0003932	0	0
2162	d__Archaea|p__Euryarchaeota|c__Methanobacteria|o__Methanobacteriales|f__Methanobacteriaceae|g__Methanobacterium|s__Methanobacterium_formicicum	species	0	0	0	0	0	0	0	0	0	0	0	0	0	0	0	0	0	0	0	0	0	0	0	0	6.569e-05	0	0	0	0	0	0	0	0	0	0	0	0	0	0	0	0	0	0	0	0	0	0
2172	d__Archaea|p__Euryarchaeota|c__Methanobacteria|o__Methanobacteriales|f__Methanobacteriaceae|g__Methanobrevibacter	genus	0.0004884	0.000492	0.0003247	0.0003644	0.0004687	0	0.0001917	0	0.001589	0.09238	0.0005859	0	0.08228	0.00167	0.09166	0	0.004715	0.0005655	0.0002579	0.0003776	0	0.0004113	0.0004759	0.0006488	0.0003777	0.000575	0.0005069	0	0.0003239	0.05807	0.0004801	0.0002119	0.0003347	0.0007506	0	0.0009956	0.0002684	0	0.1253	0.0005066	0.0001043	0.0001121	0.008071	0.0002158	0.0006654	0.0003791	0
2173	d__Archaea|p__Euryarchaeota|c__Methanobacteria|o__Methanobacteriales|f__Methanobacteriaceae|g__Methanobrevibacter|s__Methanobrevibacter_smithii	species	3.488e-05	0	0	0	0	0	0	0	0.0002872	0.09114	0	0	0.08142	0.001484	0.09097	0	0.00454	0	0	0	0	0	0	0	0	0	0	0	0	0.05735	0	0	6.694e-05	0	0	0	0	0	0.1218	0	0	0	0.007847	0	0	0	0
2175	d__Archaea|p__Euryarchaeota|c__Methanomicrobia|o__Methanosarcinales|f__Methanosarcinaceae|g__Methanohalophilus	genus	0	0	0	0	0	0	0	0	0	0	0	0	0	0	0	0	0	0	0	0	0	0	0	0	0	0	0	0	0	0	0	0	0	0	0	0	0	0	0	0	0	0	0	0	0	0	0
2178	d__Archaea|p__Euryarchaeota|c__Methanobacteria|o__Methanobacteriales|f__Methanothermaceae	family	0	0	0	0	0	0	0	0	0	0	0	0	0	0	0	0	0	0	0	0	0	0	0	0	0	0	0	0	0	0	0	0	0	0	0	0	0	0	0	0	0	0	0	0	0	0	0
2179	d__Archaea|p__Euryarchaeota|c__Methanobacteria|o__Methanobacteriales|f__Methanothermaceae|g__Methanothermus	genus	0	0	0	0	0	0	0	0	0	0	0	0	0	0	0	0	0	0	0	0	0	0	0	0	0	0	0	0	0	0	0	0	0	0	0	0	0	0	0	0	0	0	0	0	0	0	0
2180	d__Archaea|p__Euryarchaeota|c__Methanobacteria|o__Methanobacteriales|f__Methanothermaceae|g__Methanothermus|s__Methanothermus_fervidus	species	0	0	0	0	0	0	0	0	0	0	0	0	0	0	0	0	0	0	0	0	0	0	0	0	0	0	0	0	0	0	0	0	0	0	0	0	0	0	0	0	0	0	0	0	0	0	0
2182	d__Archaea|p__Euryarchaeota|c__Methanococci|o__Methanococcales	order	0	0.000328	0.0002221	0.0006073	0.0003298	0.0002254	0.0002465	0	0	0	0.0003373	0	0.0004476	0.001299	0.0002451	0	0.0005433	0	0.0002026	0.0001438	0	0.000348	0.0003371	0.0002981	0.000312	0	0.0006118	0.0002442	0.0004573	0.0004517	0.0002764	0	0.0002008	0.0006031	0	0.0002409	0.0007046	0	0.0003661	0.0008866	0	0	0	0	0.000484	0.0001206	0
2183	d__Archaea|p__Euryarchaeota|c__Methanococci|o__Methanococcales|f__Methanococcaceae	family	0	0	0	0.0003846	0	0	0.0001506	0	0	0	0.0003373	0	0.0001791	0.0008165	0.0001114	0	0.0001227	0	0	0	0	0.0002215	0.000119	0	0	0	0.000437	0.0001503	0	0.0003848	0	0	0	0.0004021	0	0	0	0	0.0003458	0.0005066	0	0	0	0	0	0.0001034	0
2184	d__Archaea|p__Euryarchaeota|c__Methanococci|o__Methanococcales|f__Methanococcaceae|g__Methanococcus	genus	0	0	0	0.0003846	0	0	0.0001506	0	0	0	0.0003373	0	0.0001791	0.0008165	0	0	0	0	0	0	0	0.0001582	0.000119	0	0	0	0.0004195	0.0001315	0	0.0003848	0	0	0	0.0003887	0	0	0	0	0.0003458	0.0004925	0	0	0	0	0	0.0001034	0
2190	d__Archaea|p__Euryarchaeota|c__Methanococci|o__Methanococcales|f__Methanocaldococcaceae|g__Methanocaldococcus|s__Methanocaldococcus_jannaschii	species	0	0	0	0	0	0	0	0	0	0	0	0	0	0	0	0	0	0	0	0	0	0	0	0	0	0	0	0	0	0	0	0	0	0	0	0	0	0	0	0	0	0	0	0	0	0	0
2191	d__Archaea|p__Euryarchaeota|c__Methanomicrobia|o__Methanomicrobiales	order	0.0004884	0.001132	0.0008886	0.0008097	0.001111	0.0006441	0.001287	0	0.001187	0.0009969	0.0006392	0.001245	0.001119	0.001299	0.0005347	0.0007302	0.0007537	0.02776	0.0009947	0.0002697	0.0007713	0.0007435	0.0007336	0.000491	0.0003777	0.0003317	0.0007866	0.0003758	0.000362	0.0009202	0.0002473	0.0008173	0.0009149	0.001019	0.0005424	0.0004817	0.001141	0.0008627	0.001363	0.0007177	0.0004769	0.0002616	0.00071	0.001195	0.0008015	0.0009995	0.0005394
2192	d__Archaea|p__Euryarchaeota|c__Methanomicrobia|o__Methanomicrobiales|f__Methanocorpusculaceae|g__Methanocorpusculum	genus	0	0	0	0	0.0003125	0	8.216e-05	0	0	0	0	0	0	0	0	0	0	0.02216	0	0	0	0.0002689	0	0	0	0	0	0	0	0	0	0	0	0	0	0	0	0	0.0005289	0	0	0	0	0	0	0	0
2194	d__Archaea|p__Euryarchaeota|c__Methanomicrobia|o__Methanomicrobiales|f__Methanomicrobiaceae	family	0.0002965	0.0009511	0.0005297	0.0003441	0.0003819	0	0.000534	0	0.0008042	0.0006646	0	0	0.0007759	0.001132	0	0	0.0005083	0.002244	0.0007553	0	0	0.0003006	0.0002181	0	0	0	0.0004545	0.0003194	0	0.0003513	7.275e-05	0.0006659	0.0007141	0.0007774	0.0002203	0	0.0006375	0	0.0004882	0.0002955	0.0002533	0	0.0004297	0.0005645	0.0004991	0.0005687	0
2198	d__Archaea|p__Euryarchaeota|c__Methanomicrobia|o__Methanomicrobiales|f__Methanomicrobiaceae|g__Methanoculleus|s__Methanoculleus_marisnigri	species	0	0	0	0	0	0	0	0	0	0.0001292	0	0	0	0	0	0	0	0.0005655	0	0	0	0	0	0	0	0	0	0	0	0	0	0	0	0	0	0	0	0	0	0	0	0	0	0	0	0	0
2202	d__Archaea|p__Euryarchaeota|c__Methanomicrobia|o__Methanomicrobiales|f__Methanospirillaceae|g__Methanospirillum	genus	0	0	0	0	0	0	0	0	0	0	0	0	0	0	0	0	0	0.0006185	0	0	0	0	0	0	0	0	0	0	0	0	0	0	0	0	0	0	0	0	0	0	0	0	0	0	0	0	0
2203	d__Archaea|p__Euryarchaeota|c__Methanomicrobia|o__Methanomicrobiales|f__Methanospirillaceae|g__Methanospirillum|s__Methanospirillum_hungatei	species	0	0	0	0	0	0	0	0	0	0	0	0	0	0	0	0	0	0.0004065	0	0	0	0	0	0	0	0	0	0	0	0	0	0	0	0	0	0	0	0	0	0	0	0	0	0	0	0	0
2206	d__Archaea|p__Euryarchaeota|c__Methanomicrobia|o__Methanosarcinales|f__Methanosarcinaceae	family	0.0005581	0.001214	0.001111	0.002267	0.001024	0.0009178	0.001273	0.001094	0.0007468	0.0006461	0.002273	0.001572	0.0009699	0.001076	0.001136	0.0008549	0.001052	0.001485	0.0008289	0.0008451	0.001285	0.001266	0.00111	0.001192	0.001018	0.001062	0.001643	0.00062	0.001315	0.001556	0.001193	0.001165	0.001473	0.00138	0.0005763	0.002248	0.00146	0.001145	0.001281	0.001182	0.0005812	0.0008033	0.000766	0.0007471	0.0008469	0.000965	0.001218
2207	d__Archaea|p__Euryarchaeota|c__Methanomicrobia|o__Methanosarcinales|f__Methanosarcinaceae|g__Methanosarcina	genus	0.0002965	0.0007707	0.0008031	0.001518	0.0005208	0.0004348	0.0006572	0	0.0003255	0.0003138	0.001917	0.001261	0.0006267	0.0005567	0.0006239	0.0006946	0.0004908	0.001131	0.0005526	0.0004495	0.0008998	0.0005378	0.0006543	0.0006313	0.0006404	0.0007077	0.0009964	0.0004697	0.0007241	0.0007863	0.0005529	0.0008173	0.001093	0.0005763	0	0.001172	0.001057	0.0009255	0.000956	0.0008021	0.0003279	0.0002242	0.0004858	0.0005313	0.0005142	0.0006376	0.000786
2208	d__Archaea|p__Euryarchaeota|c__Methanomicrobia|o__Methanosarcinales|f__Methanosarcinaceae|g__Methanosarcina|s__Methanosarcina_barkeri	species	0	0	0	0	0	0	0	0	0	0	0	0	0	0	0	0	0	0	0	0	0	0	0	0	0	0	0	0	0	0	0	0	0	0	0	0	0	0.0001882	0	0	0	0	0	0	0	0	0
2222	d__Archaea|p__Euryarchaeota|c__Methanomicrobia|o__Methanosarcinales|f__Methanosaetaceae|g__Methanothrix	genus	0	0	0	0.0001215	0.0004166	0	0.0005477	0	0.0002106	0.0001292	0	0	0	0.0001299	0	0	0	0	0	0	0	0.0002847	0	0	0	0	0	0	0	0	0	0	0.0001562	8.042e-05	0.0001186	0	0	0	0.0002034	0	0	0	0	0	0	0	0
2223	d__Archaea|p__Euryarchaeota|c__Methanomicrobia|o__Methanosarcinales|f__Methanosaetaceae|g__Methanothrix|s__Methanothrix_soehngenii	species	0	0	0	0	0	0	0	0	0	0	0	0	0	0	0	0	0	0	0	0	0	0	0	0	0	0	0	0	0	0	0	0	0	0	0	0	0	0	0	0	0	0	0	0	0	0	0
2231	d__Archaea|p__Euryarchaeota|c__Archaeoglobi|o__Archaeoglobales	order	0	0	0	0	0	0	0.0001506	0	0	0	0	0	0	0	0	0	0	0	0	0	0	0	0	0	0	0	0	0	0	0	0	0	0	0	0	0	0	0	0	0	0	0	0	0	0	0	0
2232	d__Archaea|p__Euryarchaeota|c__Archaeoglobi|o__Archaeoglobales|f__Archaeoglobaceae	family	0	0	0	0	0	0	0.0001506	0	0	0	0	0	0	0	0	0	0	0	0	0	0	0	0	0	0	0	0	0	0	0	0	0	0	0	0	0	0	0	0	0	0	0	0	0	0	0	0
2235	d__Archaea|p__Euryarchaeota|c__Halobacteria|o__Halobacteriales	order	0.0003837	0.000656	0.0005297	0.0004858	0.0007986	0.000467	0.0009311	0	0.001628	0.001661	0	9.828e-05	0.0006715	0.00128	0.0006907	0.0002315	0.0005433	0.001661	0.0007737	0.0002697	0.0001428	0.0006644	0.0006543	0.000491	0.0005748	0.0003759	0.0006992	0.0004321	0.0004192	0.0005187	8.73e-05	0.0002573	0.0005355	0.0002144	0.0001356	0.0002088	0.0008556	9.412e-05	0.0007119	0.0009428	0.0001192	0.0004484	0.0002242	0.0004317	0.0006201	0.0007065	0.0003391
2236	d__Archaea|p__Euryarchaeota|c__Halobacteria|o__Halobacteriales|f__Halobacteriaceae	family	0	0.0002788	0.0002221	8.097e-05	0.0001389	0.0003059	0.000356	0	0.0003255	0.0005169	0	0	0.0001492	0.0003526	0.0002451	0	0.0001928	0.0004595	0.0002395	0	0	0.0002531	0.0002578	0	0.0002792	0.0001327	0	0	0	0.000184	0	0	0.0004017	0	0	0.0001445	0.0003691	0	0.0002238	0.0003659	0	0.0001681	0.0001121	0.000166	0.0001966	0.0002757	0
2237	d__Archaea|p__Euryarchaeota|c__Halobacteria|o__Halobacteriales|f__Haloarculaceae|g__Haloarcula	genus	0	0	0	0	0.0001389	0	0.0002328	0	0.0005936	0.00024	0	0	0.0001343	0	0.0001114	0	0	0.0003181	0	0	0	0.000174	0	0	0	0	0	0	0	0.0001171	0	0	0	0	0	0	0	0	0	0	0	0	0	0.0001494	0	0	0
2239	d__Archaea|p__Euryarchaeota|c__Halobacteria|o__Halobacteriales|f__Halobacteriaceae|g__Halobacterium	genus	0	0	0.0002051	0	0.0001389	0	0.0001643	0	0.0001723	0.0003877	0	0	8.953e-05	0	0.0001782	0	0.0001577	0.0003181	0	0	0	0.0001424	0	0	9.853e-05	0	0	0	0	0	0	0	0	0	0	0	0	0	0.0002034	0.0002674	0	0	0	0.0001328	0.0001664	0.000224	0
2242	d__Archaea|p__Euryarchaeota|c__Halobacteria|o__Halobacteriales|f__Halobacteriaceae|g__Halobacterium|s__Halobacterium_salinarum	species	0	0	0	0	0	0	0	0	0	0	0	0	0	0	0	0	0	0	0	0	0	0	0	0	0	0	0	0	0	0	0	0	0	0	0	0	0	0	0	0	0	0	0	0	0	0	0
2246	d__Archaea|p__Euryarchaeota|c__Halobacteria|o__Haloferacales|f__Haloferacaceae|g__Haloferax|s__Haloferax_volcanii	species	0	0	0	0	0	0	0	0	0	0	0	0	0	0	0	0	0	0	0	0	0	0	0	0	0	0	0	0	0	0	0	0	0	0	0	0	0	0	0	0	0	0	0	0	0	0	0
2251	d__Archaea|p__Euryarchaeota|c__Halobacteria|o__Haloferacales|f__Haloferacaceae|g__Haloferax	genus	0	0	0	0	0.000191	0	0.0003286	0	0	9.23e-05	0	0	0	0.0004082	0	0	0	0.0003358	0.0006079	0	0	0.0001424	0	0	0	0	0	0	0	0.000251	0	0	0.0003793	0	0	0	0.0003355	0	0.0002848	0.0002392	0	0	0	0	9.074e-05	0.0005514	0
2252	d__Archaea|p__Euryarchaeota|c__Halobacteria|o__Haloferacales|f__Haloferacaceae|g__Haloferax|s__Haloferax_mediterranei	species	0	0	0	0	0	0	0	0	0	0	0	0	0	0	0	0	0	0.0002474	0	0	0	0	0	0	0	0	0	0	0	0	0	0	0	0	0	0	0	0	0	0	0	0	0	0	7.562e-05	0	0
2258	d__Archaea|p__Euryarchaeota|c__Thermococci|o__Thermococcales	order	0.0005407	0.0004756	0.0009227	0.001093	0.0008159	0.0003543	0.001013	0.0005216	0.001053	0.001643	0.0003906	0.0002457	0.0006416	0.0006309	0.0006907	0	0.0004382	0.0007953	0.0002395	0.0002517	0	0.000522	0.0005155	0.0005261	8.211e-05	0.0003981	0.000472	0.0004133	0.0004954	0.001054	0.0001309	0.0003178	0.0008256	0.0004959	0.0002373	0.0004496	0.0005201	0	0.001119	0.0009006	0.0002384	0.0002616	0.0004671	0.0002989	0.0006806	0.000517	0.0002312
2259	d__Archaea|p__Euryarchaeota|c__Thermococci|o__Thermococcales|f__Thermococcaceae	family	0.0005407	0.0004756	0.0009227	0.001093	0.0008159	0.0003543	0.001013	0.0005216	0.001053	0.001643	0.0003906	0.0002457	0.0006416	0.0006309	0.0006907	0	0.0004382	0.0007953	0.0002395	0.0002517	0	0.000522	0.0005155	0.0005261	8.211e-05	0.0003981	0.000472	0.0004133	0.0004954	0.001054	0.0001309	0.0003178	0.0008256	0.0004959	0.0002373	0.0004496	0.0005201	0	0.001119	0.0009006	0.0002384	0.0002616	0.0004671	0.0002989	0.0006806	0.000517	0.0002312
2263	d__Archaea|p__Euryarchaeota|c__Thermococci|o__Thermococcales|f__Thermococcaceae|g__Thermococcus	genus	0.0004709	0.0003772	0.0008715	0.001012	0.0004861	0.0003059	0.0009859	0.0004375	0.0009957	0.001569	0.0003728	0.0001966	0.0004626	0.0005567	0.000557	0	0.0004382	0.0007953	0.0001289	0.0002337	0	0.0003955	0.0004164	0.0005086	0	0.0001548	0.0003321	0.000357	0.0002858	0.0009369	0	0.0003178	0.0008256	0.0004691	0.0001356	0.0003854	0.0004865	0	0.0007119	0.0005629	0.0002235	0.0002429	0.0004484	0.000249	0.0005747	0.0004825	0.0002312
2266	d__Archaea|p__Crenarchaeota|c__Thermoprotei|o__Thermoproteales	order	0	0	0	0	0	0	0	0	0	0	0	0	0	0	0	0	0	0	0	0	0	0	0	0	0	0	0	0	0	0	0	0	0	0	0	0	0	0	0	0	0	0	0	0	0	0	0
2267	d__Archaea|p__Crenarchaeota|c__Thermoprotei|o__Thermoproteales|f__Thermoproteaceae	family	0	0	0	0	0	0	0	0	0	0	0	0	0	0	0	0	0	0	0	0	0	0	0	0	0	0	0	0	0	0	0	0	0	0	0	0	0	0	0	0	0	0	0	0	0	0	0
2281	d__Archaea|p__Crenarchaeota|c__Thermoprotei|o__Sulfolobales	order	0	0	0	0	0	0	0	0	0	0	0	0	0	0	0	0	0	0	0	0	0	0	0	0	0	0	0	0	0	0	0	0	0	0	0	0	0	0	0	0	0	0	0	0	0	0	0
2295	d__Bacteria|p__Proteobacteria|c__Deltaproteobacteria|o__Desulfobacterales|f__Desulfobacteraceae|g__Desulfobacterium	genus	0	0.0002132	0	0.0002227	0.0006771	0.0001771	0.000178	0	0.0003064	0.0002954	0	0.0002621	0.0005222	0.0005752	0	0	0.0001227	0.0001944	0.0001658	0	0	0.0001582	0.000456	0	0.0002627	0	0.0002622	0	0.0003239	0.0001673	0	0.0001059	0.0002455	8.042e-05	0.0001525	0.0001606	0.0001845	9.412e-05	0.0002238	0.0001689	0.0001341	0.0001308	9.342e-05	0	0.0002269	0.0001379	0.0002928
2296	d__Bacteria|p__Proteobacteria|c__Deltaproteobacteria|o__Desulfobacterales|f__Desulfobacteraceae|g__Desulfobacterium|s__Desulfobacterium_autotrophicum	species	0	0.0002132	0	0.0002227	0.0006597	0.0001771	0.000178	0	0.0003064	0.0002954	0	0.0002621	0.0005222	0.0005752	0	0	0.0001227	0.0001944	0.0001474	0	0	0.0001582	0.000456	0	0.0002627	0	0.0002622	0	0.0003239	0.0001673	0	0.0001059	0.0002455	8.042e-05	0.0001525	0.0001606	0.0001845	9.412e-05	0.0002238	0.0001689	0.0001341	0.0001308	9.342e-05	0	0.0002269	0.0001379	0.0002928
2301	d__Archaea|p__Euryarchaeota|c__Thermoplasmata|o__Thermoplasmatales	order	0	0	0.000188	0	0.0003819	0	0.004012	0	0.000134	0.0008677	0	0	0.0001492	0.0002969	0.0001114	0	0	0.0002474	0	0	0	0	0	0	0.0001314	0	0	0	0.0005717	0	0	0	0.0002455	0	0	0.0001445	0.0002013	0	0.0002034	0	0	0	0	0	0	0	0
2302	d__Archaea|p__Euryarchaeota|c__Thermoplasmata|o__Thermoplasmatales|f__Thermoplasmataceae|g__Thermoplasma	genus	0	0	0	0	0	0	0	0	0	0	0	0	0	0	0	0	0	0	0	0	0	0	0	0	0	0	0	0	0	0	0	0	0	0	0	0	0	0	0	0	0	0	0	0	0	0	0
2316	d__Archaea|p__Euryarchaeota|c__Methanobacteria|o__Methanobacteriales|f__Methanobacteriaceae|g__Methanosphaera	genus	0	0	0	0	0	0	0	0	0	0	0	0	0	0	0	0	0.0004732	0	0	0	0	0	0	0	0	0	0	0	0	0	0	0	0	0	0	0	0	0	0.0002034	0	0	0	0	0	0	0	0
2317	d__Archaea|p__Euryarchaeota|c__Methanobacteria|o__Methanobacteriales|f__Methanobacteriaceae|g__Methanosphaera|s__Methanosphaera_stadtmanae	species	0	0	0	0	0	0	0	0	0	0	0	0	0	0	0	0	0.0004207	0	0	0	0	0	0	0	0	0	0	0	0	0	0	0	0	0	0	0	0	0	0.0001831	0	0	0	0	0	0	0	0
2325	d__Bacteria|p__Firmicutes|c__Clostridia|o__Thermoanaerobacterales|f__Thermoanaerobacteraceae|g__Thermoanaerobacter|s__Thermoanaerobacter_kivui	species	0	0	0	0	0	0	0	0	0	0	0	0	0	0	0	0	0	0	0	0	0	0	0.0003172	0	0	0	0	0	0	0	0	0	0	0	0	0	0	0	0	0	0	0	0	0	0	0	0
2330	d__Bacteria|p__Firmicutes|c__Clostridia|o__Halanaerobiales|f__Halanaerobiaceae|g__Halanaerobium	genus	0.0002267	0.0003936	0.0005468	0.0002834	0.0004514	0.001063	0.00089	0	0.0002872	0.0003323	0.0006747	0	0.0004626	0.0005752	0.0004679	0	0.0002103	0.0006892	0.0003684	0.0004495	0	0.0005537	0.0009319	0.001578	0.0002792	0.0002875	0.0007167	0.0002442	0.0009718	0.0004517	0.0002619	0.0001513	0.0005355	0.0005629	0.0005085	0.0004657	0.001225	0	0.0005899	0.0004222	0.0002086	0.0003176	0.0002055	0.0001992	0.0005747	0.0004825	0.0003083
2331	d__Bacteria|p__Firmicutes|c__Clostridia|o__Halanaerobiales|f__Halanaerobiaceae|g__Halanaerobium|s__Halanaerobium_praevalens	species	0	0	0.0002905	0	0.0001562	0	0.0004108	0	0	0	0.0004439	0	0.0002387	0.0003526	0	0	0	0	0.0002763	0	0	0.0004429	0.0004957	0.001298	6.569e-05	0	0	0	0.000362	0.0002342	0	0	0	0.0002547	0	0.0002569	0.000151	0	0.0005085	0.0002814	0	0	0	0	0.0002571	0	0
2332	d__Bacteria|p__Fusobacteria|c__Fusobacteriia|o__Fusobacteriales|f__Fusobacteriaceae|g__Propionigenium	genus	0	0	0	0	0	0	0	0	0	0	0	0	0	0	0	0	0	0	0	0	0	0	0	0	0	0	0	0	0	0	0	0	0	0	0	0	0	0	0	0	0	0	0	0	0	0	0
2333	d__Bacteria|p__Fusobacteria|c__Fusobacteriia|o__Fusobacteriales|f__Fusobacteriaceae|g__Propionigenium|s__Propionigenium_modestum	species	0	0	0	0	0	0	0	0	0	0	0	0	0	0	0	0	0	0	0	0	0	0	0	0	0	0	0	0	0	0	0	0	0	0	0	0	0	0	0	0	0	0	0	0	0	0	0
2335	d__Bacteria|p__Thermotogae|c__Thermotogae|o__Thermotogales|f__Thermotogaceae|g__Thermotoga	genus	0.0002093	0.0004756	0.0002905	0.0001619	0.0002257	0	0.000534	0.0002187	0.0005362	0.0002769	0	0.0001638	0.0003133	0.0003526	0.0002005	0.0002315	0.0001227	0.0004595	0.000221	0.0001618	0	0.000522	0	0.0001929	0.0002135	0.0003096	0.0003321	0	0.0001906	0.000251	0	0.0001816	0.0002231	0.0002412	0	0.0003533	0.0001845	0	0.0004475	0.0005629	0	0.0001681	0.0002242	0.0001826	0.0004235	0.000224	0.0004316
2341	d__Bacteria|p__Proteobacteria|c__Gammaproteobacteria|o__Enterobacterales|f__Enterobacteriaceae|s__primary_endosymbiont_of_Sitophilus_zeamais	species	0	0	0	0	0	0	0	0	0	0	0	0	0	0	0	0	0	0	0	0	0	0	0	0	0	0	0	0	0	0	0	0	0	0	0	0	0	0	0	0	0	0	0	0	0	0	0
2349	d__Bacteria|p__Bacteroidetes|c__Saprospiria|o__Saprospirales|f__Haliscomenobacteraceae|g__Haliscomenobacter	genus	0.0005407	0.00182	0.001452	0.0001215	0.0005208	0.0001771	0.001383	0.001178	0.0003638	0.0006277	0	0	0.0003581	0.0007422	0.0004233	0.0005699	0.0001227	0.000972	0.0007921	0.0008451	0	0.0003006	0.0003569	0.0007716	0	0.0002433	0.0004195	0	0.0001143	0.000435	0	0.001922	0.0004017	0.0004423	0	0.0005299	0.0004362	0.001631	0.0005289	0.0004081	0.000298	0.0005605	0.0009342	0.0006641	6.049e-05	0.0004653	0.001295
2350	d__Bacteria|p__Bacteroidetes|c__Saprospiria|o__Saprospirales|f__Haliscomenobacteraceae|g__Haliscomenobacter|s__Haliscomenobacter_hydrossis	species	0.0005407	0.00182	0.001435	0.0001215	0.0005208	0.0001771	0.001383	0.001178	0.0003638	0.0006277	0	0	0.0003581	0.0007422	0.0004233	0.0005699	0.0001227	0.000972	0.0007921	0.0008451	0	0.0003006	0.0003569	0.0007716	0	0.0002433	0.0004195	0	0.0001143	0.000435	0	0.001922	0.0004017	0.0004423	0	0.0005299	0.0004362	0.001631	0.0005289	0.0004081	0.000298	0.0005605	0.0009342	0.0006641	6.049e-05	0.0004653	0.001295
2351	d__Bacteria|p__Deferribacteres|c__Deferribacteres|o__Deferribacterales|f__Deferribacteraceae|g__Flexistipes	genus	0	0	0	0	0	0	0	0	0	0	0	0	0	0	0	0	0	0	0	0	0	0	0	0	0	0	0	0	0	0.0003012	0	0	0	0	0	0	0	0	0	0	0	0	0	0	0	0	0
2352	d__Bacteria|p__Deferribacteres|c__Deferribacteres|o__Deferribacterales|f__Deferribacteraceae|g__Flexistipes|s__Flexistipes_sinusarabici	species	0	0	0	0	0	0	0	0	0	0	0	0	0	0	0	0	0	0	0	0	0	0	0	0	0	0	0	0	0	0.0003012	0	0	0	0	0	0	0	0	0	0	0	0	0	0	0	0	0
2357	d__Bacteria|p__Proteobacteria|c__Deltaproteobacteria|o__Syntrophobacterales|f__Syntrophaceae|g__Desulfomonile	genus	0	0	0	0	0.0001736	0	0.0002602	0	0.0001915	9.23e-05	0	0	0	0.0006495	0.0003788	0	7.011e-05	0.0003535	0	0	0	0	0	0	0	0	0	0	0	0.0002677	0	0	0.0001562	0	0	0.0004014	0	0	0	0.0001829	0	0	0	0	0.0002269	0.0003964	0
2358	d__Bacteria|p__Proteobacteria|c__Deltaproteobacteria|o__Syntrophobacterales|f__Syntrophaceae|g__Desulfomonile|s__Desulfomonile_tiedjei	species	0	0	0	0	0.0001736	0	0.0002602	0	0.0001915	9.23e-05	0	0	0	0.0006495	0.0003788	0	7.011e-05	0.0003535	0	0	0	0	0	0	0	0	0	0	0	0.0002677	0	0	0.0001562	0	0	0.0004014	0	0	0	0.0001829	0	0	0	0	0.0002269	0.0003964	0
2370	d__Bacteria|p__Proteobacteria|c__Gammaproteobacteria|o__Xanthomonadales|f__Xanthomonadaceae|g__Xylella	genus	0	0	0	0	0.0002083	0	0	0	0	0	0	0	0	0	0	0	0	0.0001237	0	0	0	0	0	0	0	0	0	0	0	0	0	0	0	0	0	0	0	6.274e-05	0	8.443e-05	0	0	0	0	0	0	0
2371	d__Bacteria|p__Proteobacteria|c__Gammaproteobacteria|o__Xanthomonadales|f__Xanthomonadaceae|g__Xylella|s__Xylella_fastidiosa	species	0	0	0	0	0	0	0	0	0	0	0	0	0	0	0	0	0	0	0	0	0	0	0	0	0	0	0	0	0	0	0	0	0	0	0	0	0	0	0	0	0	0	0	0	0	0	0
2375	d__Bacteria|p__Firmicutes|c__Negativicutes|o__Selenomonadales|f__Sporomusaceae|g__Sporomusa	genus	0	0	0	0	0	0	0	0	0	0	0	0	0	0	0	0	0	0	0	0	0	0	0	0	0	0	0	0	0	0	0	0	0	0	0	0	0	0	0	0	0	0	0	0	0	0	0
2382	d__Bacteria|p__Firmicutes|c__Clostridia|o__Clostridiales|f__Lachnospiraceae|g__Acetitomaculum|s__Acetitomaculum_ruminis	species	0	6.56e-05	0	0	0	0	0	0	0	0	0	0	0	0	0	0	0	0	0	0	0	0	0	0	0	0	0	0	0	0	0	0	0	0	0	0	0	0	0	0	0	0	0	0	0	0	0
2383	d__Bacteria|p__Firmicutes|c__Clostridia|o__Clostridiales|g__Epulopiscium	genus	0	0	0	0	0	0	0	0	0	0	0	0	0	0	0	0	0	0	0	0	0	0	0	0	0	0	0	0	0	0	0	0	0	0	0	0	0	0	0	0	0	0	0	0	0	0	0
[truncated: 6,763 more rows]
[truncated: 97 more columns]
