# Supplementary material for: Improved gastrointestinal health for irritable bowel syndrome with metagenome-guided interventions
Source: Precis Clin Med. 2020 Apr 29;3(2):136–46. doi: 10.1093/pcmedi/pbaa013 (PMC7327130; doi:10.1093/pcmedi/pbaa013)
Supplement: pbaa013_Supplemental_Files [file pbaa013_supplemental_files.zip › Supplementary_Table4_Pathways.xlsx]

## Sheet: OG_trial_humann2_pathway
Pathway	S_22001807500433	S_22001807500569	S_22001807500673	S_22001807500708	S_22001807500713	S_22001807500716	S_22001807500718	S_22001807500722	S_22001807500727	S_22001807500732	S_22001807500736	S_22001807500748	S_22001807500751	S_22001807500753	S_22001807500759	S_22001807500761	S_22001807500854	S_22001807500855	S_22001807500856	S_22001807500857	S_22001807500858	S_22001807500860	S_22001807500861	S_22001807500862	S_22001807500863	S_22001807500865	S_22001807500867	S_22001807500868	S_22001807500869	S_22001807500871	S_22001807500873	S_22001807500875	S_22001807500876	S_22001807500877	S_22001807500879	S_22001807500880	S_22001807500881	S_22001807500882	S_22001807500883	S_22001807500884	S_22001807500885	S_22001807500886	S_22001807500887	S_22001807500888	S_22001807500889	S_22001807500890	S_22001807500891	S_22001807500892	S_22001807500893
1CMET2-PWY: N10-formyl-tetrahydrofolate biosynthesis	0.000467116	0.000412931	0.000451705	0.000250674	0.000356947	0.000234652	0.0004215	0.000386042	0.000455304	0.000425496	0.000349835	0.000286879	0.000255308	0.000483899	0.000429462	0.000346485	0.000442714	0.000559303	0.0007235	0.000256983	0.000267654	0.000444346	0.000322218	0.00037494	0.000312949	0.000318691	0.000379922	0.000340904	0.000463718	0.000325972	0.000564699	0.00033295	0.000406641	0.00030595	0.000488451	0.000517022	0.000401455	0.000371572	0.000409101	0.000211126	0.000284593	0.000247371	0.000219867	0.000412294	0.000304355	0.000285571	0.000389243	0.000435904	0.000358252
3-HYDROXYPHENYLACETATE-DEGRADATION-PWY: 4-hydroxyphenylacetate degradation	1.02e-06	0	0	0	0	0	0	0	0	0	0	0	0	0	0	0	0	0	0	0	0	0	0	0	3.06e-06	0	0	0	0	0	0	0	2.21e-06	0	0	4.33e-05	0	0	0	0	0	0	6.06e-07	0	0	0	0	0	0
7ALPHADEHYDROX-PWY: cholate degradation (bacteria, anaerobic)	0	0	0	0	0	0	0	0	0	0	0	0	0	0	0	0	8.97e-07	0	0	0	0	1.32e-06	0	1.52e-06	0	0	0	0	0	0	0	0	0	0	0	0	0	0	0	1.76e-06	0	0	0	0	0	0	0	1.47e-06	0
AEROBACTINSYN-PWY: aerobactin biosynthesis	0	0	0	0	0	0	0	0	0	0	0	0	0	0	0	0	0	0	0	0	0	0	0	0	0	0	2.32e-06	0	0	0	0	0	0	0	0	0	0	0	0	0	0	0	0	0	0	0	0	0	0
ALL-CHORISMATE-PWY: superpathway of chorismate metabolism	0	0	0	0	0	0	0	0	0	0	0	0	0	0	0	0	1.01e-05	0	0	0	0	0	0	0	0	0	0	0	0	0	0	0	2.48e-05	0	0	0	0	0	0	0	0	0	0	0	0	0	0	0	0
ALLANTOINDEG-PWY: superpathway of allantoin degradation in yeast	0	0	0	0	0	0	0	0	0	0	0	0	0	0	0	0	0	0	7.2e-07	0	0	0	0	0	0	0	0	0	0	0	0	0	0	0	0	0	0	8.58e-07	0	0	0	0	0	0	0	0	0	0	0
ANAEROFRUCAT-PWY: homolactic fermentation	0.00030056	0.000268881	0.000226917	8.35e-05	0.000238128	0.000125533	0.000172544	0.000146498	0.000287821	0.000190716	0.000181556	6.66e-05	0.000169926	0.000187598	0.000113522	5.93e-05	0.000220887	0.000249271	0.000170431	9.06e-05	0.000100219	0.00024634	0.000130191	0.000224849	0.000168431	0.000204953	0.000142993	0.00016894	0.000174606	9.3e-05	0.000334729	0.00019954	0.000179097	0.000113374	0.000151211	9.35e-05	0.000142057	0.000222952	0.000236791	0.000205048	0.000190706	0.000120719	0.000152772	0.000196844	0.000188438	0.000130316	0.0001028	0.000162404	0.000210035
ANAGLYCOLYSIS-PWY: glycolysis III (from glucose)	0.000485406	0.000621907	0.000330926	0.000352519	0.000506981	0.000404708	0.000404465	0.000447214	0.000443477	0.000444145	0.000288215	0.000392326	0.000429737	0.000481053	0.00044593	0.000397367	0.000361101	0.000440399	0.000221994	0.000351666	0.000439377	0.000351129	0.000444561	0.000417654	0.000262981	0.000329901	0.000459316	0.000454013	0.000408584	0.000396683	0.000477563	0.000515226	0.000361796	0.000354324	0.0004411	0.000228548	0.000475379	0.00030892	0.000453781	0.000439129	0.000467568	0.000238394	0.000380493	0.000453426	0.000465581	0.00045113	0.000394221	0.000362222	0.00046763
ARG+POLYAMINE-SYN: superpathway of arginine and polyamine biosynthesis	4.61e-05	4.44e-05	0	4.75e-05	6.55e-06	7.76e-05	5.93e-05	6.95e-05	1.21e-05	4.33e-05	5.68e-05	8.47e-05	4.92e-05	6.86e-06	7.37e-05	2.7e-05	4.69e-05	0	3.66e-05	7.03e-05	4.68e-05	0	5.99e-05	0	9.16e-06	4.92e-05	1.88e-05	2.8e-05	4e-05	6.73e-05	2.04e-05	3.21e-05	8.5e-05	5.12e-05	2.84e-05	1.89e-05	3.58e-05	3.66e-05	0	4.9e-05	5.13e-05	4.44e-05	2.94e-05	6.19e-06	8.63e-05	2.61e-05	2.53e-05	1.72e-05	4.05e-05
ARGDEG-PWY: superpathway of L-arginine, putrescine, and 4-aminobutanoate degradation	0	0	0	0	0	0	0	0	0	0	0	0	0	0	0	0	0	0	0	0	0	0	0	0	3.87e-06	0	1.58e-06	0	0	2.11e-06	0	0	6.39e-06	0	0	4.36e-05	0	0	0	0	0	0	0	0	0	0	0	0	0
ARGININE-SYN4-PWY: L-ornithine de novo biosynthesis	0.000375895	0.000152216	0.000318755	5.44e-05	0.000155884	6.5e-05	0.000117723	0.00014532	0.000287291	0.000101073	0.000181407	3.99e-05	0.000159861	0.000359071	0.000224912	0.000136221	0.000180265	0.000338561	0.000620118	3.34e-05	0.00011534	0.000271095	0.000150994	0.000221162	0.000220452	8.14e-05	0.000117148	0.000164598	0.000167665	0.000211436	0.000270378	0.000103295	0.000186136	9.97e-05	0.000341598	0.000159797	0.000286136	0.000172501	0.000380295	6.42e-05	0.000124357	0.000115237	8.74e-05	6.47e-05	7.55e-05	0.000168263	0.00012836	0.000350661	0.000195841
ARGORNPROST-PWY: arginine, ornithine and proline interconversion	0	0	0	0	0	0	0	0	0	0	0	0	0	0	0	0	0	0	5.51e-06	0	0	0	0	0	0	0	0	0	0	0	0	0	2.23e-06	2.7e-06	0	0	0	3.55e-06	0	4.57e-06	0	0	2.25e-06	0	6.49e-06	0	0	0	0
ARGSYN-PWY: L-arginine biosynthesis I (via L-ornithine)	4.21e-05	0.000144731	8.74e-05	5.53e-05	5.91e-05	0.000378283	0.000204096	0.000248579	3.11e-05	0.000387062	0.000201891	0.000212266	8.07e-05	0.000190012	0.000179349	0.000135144	0.000121853	7.75e-05	0.00015173	0.000243123	0.000131281	0.000115039	0.000167963	6.36e-05	5.24e-05	0.000132113	9.74e-05	4.74e-05	0.00013944	0.000230199	9.83e-05	6.51e-05	0.00019882	0.000189611	5.02e-05	0.0001262	0.000324307	5.21e-05	0	0.000137043	0.000206452	0.000117156	5.02e-05	0.000291198	0.000207017	6.89e-05	6.85e-05	3.92e-05	0.000246738
ARGSYNBSUB-PWY: L-arginine biosynthesis II (acetyl cycle)	1.62e-05	6.25e-05	3.68e-05	2.15e-05	2.32e-05	0.000217288	7.07e-05	0.000123802	1.21e-05	0.000215039	9.67e-05	9.7e-05	3.24e-05	9.54e-05	7.06e-05	5.68e-05	5.18e-05	3.22e-05	8.79e-05	0.000118287	5.59e-05	5.52e-05	7.48e-05	2.57e-05	2.08e-05	5.58e-05	4.02e-05	1.16e-05	5.98e-05	0.000130321	4.5e-05	2.55e-05	0.000101461	4.42e-05	8.64e-06	0.000151674	0.000204238	2.1e-05	0	6.02e-05	9.49e-05	5.14e-05	1.97e-05	0.000185874	9.29e-05	2.71e-05	1.28e-05	1.51e-05	0.00012412
ARO-PWY: chorismate biosynthesis I	0.000451542	0.000666145	0.00046456	0.000582264	0.000593665	0.000608728	0.000625752	0.000561541	0.000465105	0.000732065	0.000439819	0.000637828	0.000557911	0.000414534	0.000524474	0.0006163	0.000578441	0.000499305	0.000368034	0.000751774	0.000572539	0.000379645	0.000627534	0.000465777	0.000398905	0.000652911	0.000616185	0.000474381	0.00057229	0.000399636	0.000408101	0.000662624	0.000447552	0.000451776	0.000494033	0.000271941	0.000482912	0.000504839	0.000571869	0.000470319	0.000590779	0.000370661	0.000482366	0.000440654	0.000651455	0.000600415	0.00037385	0.000542586	0.000506803
ASPASN-PWY: superpathway of L-aspartate and L-asparagine biosynthesis	0.00020533	0.000288042	0.000129776	0.000188697	0.000211123	0.00017331	9.65e-05	0.000145605	0.000216766	0.000227992	0.000132099	0.000168684	0.000172574	0.000234239	0.000159829	7.84e-05	0.000147748	0.000190762	0.000169485	0.000155153	0.000173321	0.00011932	0.000217996	0.000262525	9.13e-05	9.2e-05	0.000148082	0.000143936	0.000167535	0.000190593	0.000139108	0.000220353	0.000162676	8.34e-05	0.000148096	0.000223859	0.000200861	0.000104845	0.000270437	0.000117601	0.000198059	0.000105271	0.000136641	0.000155709	0.000164589	0.00017205	8.9e-05	0.000228872	0.000191213
AST-PWY: L-arginine degradation II (AST pathway)	8.4e-07	0	0	0	0	0	0	0	1.07e-06	0	0	0	0	0	0	0	9.99e-07	0	6.87e-07	0	0	0	0	0	2.09e-06	0	1.83e-06	0	0	2.8e-06	0	0	1.05e-05	1.28e-06	0	2.59e-05	0	0	0	0	0	0	6.31e-07	0	0	0	0	0	0
BIOTIN-BIOSYNTHESIS-PWY: biotin biosynthesis I	2.85e-05	1.12e-05	0	0	1.26e-05	1.06e-05	1.44e-05	0	5.47e-05	2.53e-06	3.54e-05	2.09e-05	0	0	0	1.34e-05	1.71e-05	0	3.03e-05	2.69e-06	8.95e-06	0	3.75e-05	2.87e-05	1.21e-05	0	4.15e-05	6.16e-06	2.37e-06	4.9e-05	1.55e-05	2.15e-05	8.74e-05	1.18e-05	8.18e-06	0.000127327	8.51e-06	2.1e-05	1.53e-05	9.32e-06	7.4e-06	1.16e-05	7.36e-06	0	1.67e-05	1.38e-05	3.96e-05	0	0
BRANCHED-CHAIN-AA-SYN-PWY: superpathway of branched amino acid biosynthesis	0.000459369	0.000632501	0.000345643	0.000566925	0.000517752	0.000498788	0.000255173	0.000394335	0.000241741	0.000514948	0.000280789	0.000469378	0.000385753	0.000353767	0.00037088	0.000365946	0.000379406	0.000297965	0.000155101	0.000453901	0.000533393	0.000118156	0.000488797	0.000360329	0.000215251	0.00038098	0.000390232	0.000397966	0.000433755	0.000260449	0.000252932	0.000633015	0.000370464	0.000479975	0.000447613	8.23e-05	0.000451054	0.000206982	0.000368045	0.00043297	0.000526113	0.000283084	0.00042635	0.000434381	0.000492123	0.000474134	0.000287131	0.000428925	0.000365041
CALVIN-PWY: Calvin-Benson-Bassham cycle	0.000472462	0.000616379	0.000351614	0.000552299	0.000552217	0.000511417	0.000475629	0.000436999	0.000370306	0.000480881	0.000339042	0.000467825	0.000455081	0.000449368	0.000494559	0.000500053	0.000384593	0.000354859	0.000243853	0.000389473	0.000531216	0.00027449	0.00052332	0.000440133	0.000283865	0.000497446	0.000576849	0.000466336	0.000338895	0.000326975	0.000298188	0.000637475	0.000343948	0.000328237	0.000488024	0.000149041	0.000466263	0.000301491	0.00047288	0.000522172	0.000522941	0.000340198	0.000500061	0.000274975	0.000481959	0.000506435	0.000354206	0.000389545	0.000394834
CATECHOL-ORTHO-CLEAVAGE-PWY: catechol degradation to &beta;-ketoadipate	0	0	0	0	0	0	0	0	0	0	1.53e-06	0	0	0	0	0	0	0	0	0	0	0	0	0	0	0	0	0	0	0	0	0	0	0	0	0	0	0	0	0	0	0	0	0	0	0	0	0	0
CENTFERM-PWY: pyruvate fermentation to butanoate	0	0	0	0	1.55e-05	7.74e-06	0	1.13e-05	1.59e-05	0	5.86e-06	3.19e-05	0	0	7.96e-06	1.06e-05	0	0	0	4.55e-05	7.6e-06	0	3.4e-05	2.32e-05	0	0	0	4.59e-06	2.12e-06	9.02e-06	0	8.16e-06	2.25e-05	0	0	0	0	4.67e-06	1.12e-05	0	1.87e-05	5.29e-05	4.44e-06	0	1.3e-05	7.61e-06	1.39e-05	0	0
CITRULBIO-PWY: L-citrulline biosynthesis	5.4e-06	5.29e-05	6.77e-05	4.08e-05	6.48e-05	5.07e-05	4.74e-05	6.06e-05	4.33e-05	1.62e-05	7.77e-05	1.1e-05	3.78e-06	3.78e-05	2.16e-05	9.46e-06	8e-05	2.94e-05	8.59e-05	2.2e-05	4.33e-05	7.96e-06	3.92e-05	2.57e-05	6.23e-05	4.73e-05	4.96e-05	3.99e-05	3.99e-05	1e-05	0.000169441	1.62e-05	3.47e-05	7.83e-05	4.4e-05	0	5.39e-05	5.23e-05	2.78e-05	3.07e-05	2.87e-05	9.09e-06	2.44e-05	1e-05	2.14e-05	8.92e-06	5.98e-05	1.67e-05	1.24e-05
COA-PWY-1: coenzyme A biosynthesis II (mammalian)	0.000598188	0.000619085	0.000540157	0.00054731	0.000558912	0.000526558	0.00060152	0.000592386	0.000552811	0.000569655	0.000487977	0.000597684	0.000516057	0.00058987	0.000548587	0.00054555	0.000646384	0.000574976	0.000506981	0.000601333	0.000561235	0.000498393	0.00058088	0.000513151	0.000463682	0.000637067	0.000604333	0.000460182	0.000635113	0.000411572	0.00060332	0.000637864	0.000488467	0.000440454	0.000571188	0.000518421	0.00051506	0.000478612	0.0005978	0.000428217	0.000583905	0.000351706	0.000434266	0.000513099	0.000601153	0.000511899	0.000461615	0.000529307	0.000529117
COA-PWY: coenzyme A biosynthesis I	0.000192645	0.000260375	9.31e-05	0.000193485	0.000200988	0.000207239	0.000171619	0.000174646	0.000171159	0.000168436	0.00014888	0.000138629	0.000141274	0.000172635	0.000165574	0.00010021	8.1e-05	0.000118131	5.91e-05	0.000166451	0.000107151	0.000109661	0.00024169	0.00020731	7.4e-05	0.000167942	0.000200497	0.000232319	0.000122012	0.00014158	0.000134085	0.000183421	0.000116998	0.000222337	0.000132516	0.000104727	0.000140871	5.6e-05	0.000111778	0.000267318	0.000242346	9.52e-05	0.000118005	0.000273894	0.000152154	0.000188669	6.51e-05	0.000128808	0.00020042
COBALSYN-PWY: adenosylcobalamin salvage from cobinamide I	0.000133452	0.000237064	5.09e-05	0.000167965	0.000162394	0.000142222	0.000215884	0.000161465	7.52e-05	0.000326893	5.25e-05	0.000169457	0.000135112	0.000177595	0.00014729	0.000154066	9.75e-05	0.000169592	9.54e-06	0.000124395	0.000134779	6.47e-05	0.000158242	0.000110049	7.73e-05	0.000161807	0.000125821	7.63e-05	0.000110831	0.000149829	5.75e-05	0.000233156	0.000104042	3.43e-05	7.82e-05	7.91e-05	8.45e-05	2.68e-05	0.000165982	8.96e-05	0.000170776	4.03e-05	8.98e-05	0.000209476	0.000155324	0.000149413	9.05e-05	0.000105973	0.000146667
COLANSYN-PWY: colanic acid building blocks biosynthesis	0.000105253	0.000105031	7.75e-05	4.36e-06	7.34e-05	1.62e-05	2.19e-05	3.35e-05	8.53e-05	6.78e-05	6.14e-05	3.24e-05	4.32e-05	2.99e-05	3.19e-05	2.42e-05	4.77e-05	5.01e-05	4.52e-05	2.77e-05	2.34e-05	7.94e-05	7.82e-05	0.00010203	2.57e-05	2.14e-05	3.72e-05	3.21e-05	5.61e-05	4.33e-05	0.000107549	5.03e-05	9.93e-05	3.64e-05	3.7e-05	6.15e-05	2.44e-05	5.43e-05	0.000122306	2.21e-05	8.34e-05	2.38e-05	1.11e-05	4.29e-05	4.38e-05	5.37e-05	2.88e-05	5.04e-05	6.65e-05
COMPLETE-ARO-PWY: superpathway of aromatic amino acid biosynthesis	0.000452433	0.000598396	0.000465756	0.000535574	0.000574081	0.000551156	0.000617558	0.000543343	0.000470531	0.00071323	0.00041918	0.00060036	0.000540679	0.000421709	0.000520582	0.00059856	0.000569412	0.000509723	0.000391218	0.000750062	0.000569532	0.00038072	0.000600821	0.00045299	0.000387883	0.000615471	0.00060541	0.000464632	0.000570385	0.000391895	0.000429537	0.000642589	0.000444956	0.000448349	0.000489661	0.000293267	0.000475131	0.000507276	0.000556323	0.000446794	0.000557583	0.000367494	0.000466644	0.000443728	0.000626636	0.000588771	0.000373732	0.000546663	0.000470663
CRNFORCAT-PWY: creatinine degradation I	7.1e-06	0	0	0	1.75e-06	0	0	6.62e-06	0	0	0	3.86e-05	0	1.15e-05	0	0	0	0	0	0	9.29e-06	0	0	8.51e-06	0	0	0	0	1.36e-05	0	0	1.16e-05	0	0	0	0	0	0	1.56e-05	7.18e-06	2.03e-06	0	0	1.31e-05	0	5.72e-06	2.37e-06	6.26e-06	0
DAPLYSINESYN-PWY: L-lysine biosynthesis I	4.83e-05	6.71e-05	6.51e-05	2.24e-05	1.79e-05	4.45e-05	8.09e-05	4.68e-05	3.85e-05	2.5e-05	0.000151242	9.81e-05	3.86e-05	2.63e-05	5.6e-05	4.56e-05	2.89e-05	4.86e-05	7.13e-05	4.15e-05	6.38e-05	8.66e-06	0.000100037	3.09e-05	1.84e-05	3.29e-05	2.86e-05	4.64e-05	0.000100994	9.63e-05	6.31e-05	4.72e-05	0.000137142	0.000186704	8.76e-05	0.000121915	1.8e-05	4.37e-05	6.26e-05	6.47e-05	7.19e-05	9.54e-05	4.78e-05	2.82e-05	9.67e-05	5.14e-05	0.000122152	1.55e-05	0.000120189
DENOVOPURINE2-PWY: superpathway of purine nucleotides de novo biosynthesis II	0.000193158	0.00021419	0.000138049	0.000141971	0.000176179	0.000132592	0.000114511	0.000136888	0.000112456	0.000165991	0.000166842	0.000163522	0.00016789	0.000190986	0.000176704	0.000166517	0.000159415	0.000115503	0.000171143	0.000174273	0.000274937	0.000202273	0.000203986	0.000143332	0.000124587	0.000129467	0.000144891	0.000201021	0.00017256	0.000170827	0.000108333	0.00017729	0.000167011	0.000166946	0.00016212	6.96e-05	0.000220309	0.000168286	0.000105057	0.000180889	0.000201439	0.000182712	0.000202406	0.000197384	0.000171683	0.000147339	0.000149792	0.000170435	0.000164877
DTDPRHAMSYN-PWY: dTDP-L-rhamnose biosynthesis I	0.000358285	0.000538505	0.000339574	0.000439085	0.000460229	0.000430352	0.000413177	0.00037197	0.000335963	0.000572513	0.000251636	0.000410524	0.000335881	0.00033139	0.000337377	0.000373158	0.000314829	0.00041439	0.000191931	0.000403004	0.000394193	0.000251206	0.000402548	0.000408345	0.000269685	0.000370243	0.00032742	0.000304604	0.000352742	0.000280455	0.000317764	0.000488952	0.000206432	0.000169288	0.000253404	0.000174064	0.000272919	0.00017612	0.00048848	0.000392789	0.00046552	0.00022978	0.000308648	0.000447066	0.000375103	0.000398722	0.000231984	0.000331878	0.000383595
ECASYN-PWY: enterobacterial common antigen biosynthesis	1.77e-06	0	0	0	0	0	0	0	7.63e-07	0	0	0	0	0	0	0	1.91e-06	0	1.95e-06	0	0	0	0	0	2.89e-06	0	0	0	0	4.35e-06	0	0	3.95e-06	0	0	4.87e-05	0	0	0	0	0	0	0	0	0	0	0	0	0
ENTBACSYN-PWY: enterobactin biosynthesis	1.76e-05	0	0	0	0	0	0	0	0	0	0	1.94e-05	0	0	0	0	1.42e-05	0	1.27e-05	0	0	0	0	0	0	0	2.47e-05	0	0	1.97e-05	0	0	2.83e-05	1.5e-05	0	9.66e-05	0	0	0	0	0	0	0	0	0	0	0	0	0
ERGOSTEROL-SYN-PWY: superpathway of ergosterol biosynthesis I	0	0	0	0	0	0	0	0	0	0	0	0	0	0	0	0	0	0	0	0	0	0	0	0	0	0	0	0	0	0	0	0	0	0	0	0	0	0	0	0	0	0	0	0	0	0	0	0	0
FAO-PWY: fatty acid &beta;-oxidation I	9.44e-06	1.62e-05	0	1.82e-05	7.6e-06	1.37e-05	0	2.86e-06	8.43e-06	0	9.27e-06	1.75e-05	1.06e-05	1.35e-06	0	2.85e-05	2.82e-05	0	1.13e-05	1.86e-05	8.27e-06	0	1.14e-05	0	2.07e-05	3.7e-06	1.53e-05	8.67e-06	4.02e-06	2.05e-05	1.92e-06	2.95e-06	3.16e-05	1.07e-05	0	2.65e-05	7.3e-06	1.46e-05	0	2e-05	1.09e-05	8.38e-06	0	4.19e-06	2.67e-05	7.32e-06	1.38e-06	5.51e-06	2.93e-06
FASYN-ELONG-PWY: fatty acid elongation -- saturated	2.61e-05	9.89e-06	0	0	1.13e-05	1.02e-05	1.29e-05	0	5.14e-05	2.19e-06	3.29e-05	1.98e-05	0	0	0	1.29e-05	1.59e-05	0	2.85e-05	2.34e-06	7.97e-06	0	3.41e-05	2.75e-05	1.12e-05	0	3.75e-05	5.46e-06	2.07e-06	5.03e-05	1.35e-05	2.02e-05	8.97e-05	1.03e-05	7.46e-06	0.0001346	7.54e-06	1.9e-05	1.39e-05	5.19e-05	5.89e-06	9.63e-06	7.01e-06	0	1.65e-05	1.29e-05	3.91e-05	0	0
FASYN-INITIAL-PWY: superpathway of fatty acid biosynthesis initiation (E. coli)	1.68e-05	6.29e-06	0	0	7.19e-06	6.52e-06	8.18e-06	0	3.41e-05	1.38e-06	2.16e-05	1.27e-05	0	0	0	8.37e-06	1.01e-05	0	1.79e-05	1.47e-06	5.04e-06	0	2.25e-05	1.77e-05	7.14e-06	0	2.47e-05	3.44e-06	1.3e-06	3.46e-05	8.56e-06	1.32e-05	6.53e-05	6.57e-06	4.7e-06	9.77e-05	4.75e-06	1.21e-05	8.82e-06	3.89e-05	3.72e-06	6.12e-06	4.44e-06	0	1.06e-05	8.33e-06	2.61e-05	0	0
FERMENTATION-PWY: mixed acid fermentation	1.01e-05	0	0	0	0	1.2e-05	0	7.53e-07	5.91e-06	8.78e-07	1.81e-05	1.64e-06	0	0	0	1.99e-06	9.96e-06	0	1.65e-05	8.78e-06	1.25e-06	0	0	0	1.42e-05	0	1.7e-05	9.04e-06	2.62e-06	1.07e-05	0	9.36e-06	3.5e-05	6.67e-06	0	5.93e-06	1.06e-06	7e-06	1.17e-05	9.02e-06	7.4e-06	9.35e-06	2.53e-06	0	1.56e-05	0	1.29e-05	7.73e-07	0
FOLSYN-PWY: superpathway of tetrahydrofolate biosynthesis and salvage	1.79e-05	0.000125357	0	1.21e-05	3.62e-05	8e-06	8.51e-05	1.96e-05	0	1.73e-05	1.9e-05	5.67e-05	0	0	2.28e-05	3.13e-05	5.9e-05	1.76e-05	2.8e-05	3.47e-05	2.4e-05	0	2.48e-05	3.9e-05	3.35e-05	4.39e-05	4.79e-05	5.66e-05	9.74e-06	4.16e-05	6.31e-06	3.49e-05	4.13e-05	6.12e-05	1.99e-05	9.21e-05	7.2e-05	2.86e-05	7.51e-06	1.86e-05	4.58e-05	1.11e-05	0	1.36e-06	6.25e-05	2.58e-05	0	1.62e-05	1.97e-05
FUC-RHAMCAT-PWY: superpathway of fucose and rhamnose degradation	1e-05	0	0	0	0	0	0	0	2.92e-06	6.9e-06	1.38e-05	7.16e-06	0	0	8.51e-06	0	1.33e-05	0	1.93e-05	0	2.78e-06	0	0	0	1.01e-05	0	8.89e-06	0	0	3.53e-05	9.54e-06	0	5.11e-05	1.48e-05	0	8.29e-05	0	1.14e-05	0	0	0	1.12e-05	0	0	0	0	0	0	0
FUCCAT-PWY: fucose degradation	5.13e-06	8.41e-05	1.44e-06	8.08e-05	0	5.76e-05	4.04e-05	9.59e-06	1.57e-06	1.92e-05	2.65e-05	2.97e-05	6.38e-06	1.91e-05	4.68e-05	5.87e-06	9.01e-06	0	1.19e-05	1.29e-05	3.49e-06	0	1.5e-05	1.69e-06	4.68e-06	2.17e-05	4.96e-06	3.79e-05	7.62e-06	3.37e-05	5.85e-06	6.06e-06	3.96e-05	3.9e-05	4.54e-05	5.52e-05	6.63e-05	5.35e-06	0	1.29e-05	2.64e-05	1.47e-05	3.5e-05	0	1.2e-05	2.26e-06	0	1.26e-05	4.79e-06
GALACT-GLUCUROCAT-PWY: superpathway of hexuronide and hexuronate degradation	0.000165717	0.000208744	0.000170113	0.000156986	0.000208767	0.000164125	3.83e-05	0.000151482	9.81e-05	0.000198722	6.7e-05	0.000159626	0.000154007	0.000155611	0.000121792	8.59e-05	9.07e-05	9.96e-05	3.71e-05	0.000198204	0.000169277	5.87e-05	0.000166786	0.00016136	7.06e-05	0.000111322	0.000115896	8.72e-05	0.000182518	0.00012416	0.000140746	0.000202324	0.000103701	2.99e-05	9.17e-05	0.000108079	0.000109193	6.12e-05	0.000182052	8.95e-05	0.000194991	4.62e-05	0.000109564	0.00016309	0.000181009	0.000168691	7.26e-05	0.000110693	0.000146998
GALACTARDEG-PWY: D-galactarate degradation I	2e-06	0	0	0	0	0	0	0	8.11e-07	0	3.76e-06	0	0	0	0	0	0	0	6.61e-07	0	0	0	0	0	3.92e-06	0	5e-06	0	0	5.71e-06	0	0	1.03e-05	1.57e-06	0	4.62e-05	0	1.15e-06	0	7.31e-07	2.43e-06	1.35e-06	0	0	8.33e-07	0	0	0	0
GALACTUROCAT-PWY: D-galacturonate degradation I	0.000186157	0.000233092	0.000150995	0.000182281	0.000227294	0.000174198	2.77e-05	0.000160254	8.16e-05	0.000185361	6.76e-05	0.000160559	0.000140453	0.000164982	0.000139284	9.74e-05	0.00010763	9.63e-05	2.83e-05	0.000180739	0.000199963	3.91e-05	0.000172433	0.000147393	7.24e-05	8.65e-05	0.000163988	7.35e-05	0.000167733	0.000113559	0.000105143	0.000216057	0.000110793	2.54e-05	9.2e-05	7.19e-05	0.000115213	5.59e-05	0.000173083	0.000107958	0.000184458	7.49e-05	0.000128394	0.000159893	0.00016429	0.00020537	0.000105388	0.000120658	0.000148191
GLCMANNANAUT-PWY: superpathway of N-acetylglucosamine, N-acetylmannosamine and N-acetylneuraminate degradation	0.000193414	0.000223284	0.000199779	0.000157498	0.000207765	0.000189389	8.45e-05	0.000158484	0.00017929	0.000231015	9.98e-05	0.000203277	0.000171774	0.000140957	0.000140836	6.33e-05	0.000145645	0.000111056	7.84e-05	0.000226784	0.000164978	0.00011143	0.000212136	0.000178123	0.000205263	0.000135399	0.000160699	9.82e-05	0.000181808	0.000130695	0.000105093	0.000212389	0.000104872	5.76e-05	0.000103747	0.00017258	9.67e-05	0.00010049	0.00019355	9.3e-05	0.000182837	6.19e-05	0.000110426	0.000135985	0.000206335	0.000201065	7.82e-05	0.000112448	0.00015205
GLUCARDEG-PWY: D-glucarate degradation I	3.79e-06	0	0	0	0	0	0	0	1.9e-06	0	5.35e-06	0	0	0	0	0	0	0	2.27e-06	0	0	0	0	0	5.16e-06	0	5.46e-06	0	0	5.42e-06	0	0	1.52e-05	1.46e-06	0	4.62e-05	0	1.09e-06	0	7.21e-07	6.81e-07	0	0	0	2.7e-06	0	0	0	0
GLUCARGALACTSUPER-PWY: superpathway of D-glucarate and D-galactarate degradation	2e-06	0	0	0	0	0	0	0	8.11e-07	0	3.76e-06	0	0	0	0	0	0	0	6.61e-07	0	0	0	0	0	3.92e-06	0	5e-06	0	0	5.71e-06	0	0	1.03e-05	1.57e-06	0	4.62e-05	0	1.15e-06	0	7.31e-07	2.43e-06	1.35e-06	0	0	8.33e-07	0	0	0	0
GLUCONEO-PWY: gluconeogenesis I	3.99e-05	8.45e-05	0	2.76e-05	7.72e-05	6.77e-05	5.12e-05	5.99e-05	3.65e-05	3.4e-05	5.79e-05	3.65e-05	2.27e-05	3.18e-06	4.36e-05	4.06e-06	3.08e-05	2.13e-05	0.000121478	0	6.3e-05	0.000131641	4.28e-05	0	8.91e-05	9.49e-05	4.43e-05	5.54e-05	1.15e-05	3.09e-05	0	4.19e-05	9.02e-05	3.29e-05	1.45e-05	2.08e-05	4.99e-05	0.000100577	0	4.12e-05	6.82e-05	7.2e-05	8.16e-05	0	2.56e-05	4.82e-05	6.17e-05	3.82e-06	2.33e-05
GLUCOSE1PMETAB-PWY: glucose and glucose-1-phosphate degradation	1.42e-05	8.71e-07	0	0	0	0	0	3.2e-06	1.9e-06	0	1.27e-05	6.66e-06	0	0	0	0	6.39e-06	0	4.14e-06	0	0	0	0	0	9.18e-06	0	7.19e-06	0	0	5.96e-06	1.01e-06	9.13e-07	1.37e-05	9.52e-07	0	5.08e-05	0	6.49e-06	0	0	0	4.03e-06	2.35e-06	0	1.24e-06	0	3.09e-06	0	0
GLUCUROCAT-PWY: superpathway of &beta;-D-glucuronide and D-glucuronate degradation	0.000202103	0.000213006	0.000178807	0.000162424	0.000216279	0.000178021	4.53e-05	0.000165342	0.000102146	0.000224181	7.06e-05	0.000185502	0.000157762	0.000151373	0.000131902	0.000112383	9.65e-05	9.8e-05	4.13e-05	0.000245773	0.000169564	6.68e-05	0.000162224	0.000159082	7.14e-05	0.00015891	9.54e-05	9.66e-05	0.000186091	0.000118489	0.000178368	0.000224737	9.79e-05	3.1e-05	9.03e-05	0.000105054	0.000111156	5.46e-05	0.000197329	9.89e-05	0.000195913	3.86e-05	0.000112721	0.000160452	0.000188799	0.000163327	6.95e-05	0.0001209	0.000151474
GLUDEG-I-PWY: GABA shunt	4.61e-06	0.000125848	0	4.43e-05	0	4.73e-05	7.62e-06	2.59e-06	6.87e-06	0	2.84e-05	9.11e-06	9.53e-06	2.99e-05	3.68e-05	3.65e-06	5.02e-06	0	6.64e-06	1.15e-05	0	0	5.84e-06	2.24e-06	6.48e-06	1.19e-05	5.83e-06	6.98e-05	1.82e-06	1.34e-05	1.98e-06	0	5.37e-05	1.13e-05	8.77e-05	0.000103556	0.000127573	2.24e-06	0	2.08e-05	3.7e-06	1.74e-05	4.82e-05	6.89e-07	8.06e-06	0	0	4.25e-06	8.68e-07
GLUTORN-PWY: L-ornithine biosynthesis	9.4e-06	3.66e-05	2.15e-05	1.22e-05	1.32e-05	0.000138653	5.83e-05	7.57e-05	6.93e-06	0.000138074	5.76e-05	5.76e-05	1.86e-05	5.87e-05	5.05e-05	3.3e-05	3.02e-05	1.88e-05	5.92e-05	7.26e-05	3.26e-05	3.35e-05	4.43e-05	1.48e-05	1.19e-05	3.24e-05	2.33e-05	1.08e-05	3.49e-05	8.4e-05	2.7e-05	1.45e-05	6.25e-05	5.11e-05	1.13e-05	0.000226909	0.000137132	1.21e-05	0	3.52e-05	5.65e-05	3.03e-05	1.12e-05	0.000128359	5.5e-05	1.55e-05	1.6e-05	8.59e-06	7.57e-05
GLYCOCAT-PWY: glycogen degradation I (bacterial)	7.3e-05	9.14e-05	5.23e-05	3.98e-06	2.19e-05	2.6e-05	0	2.65e-05	2.77e-05	0	4.24e-05	1.24e-05	4.29e-05	0	6.76e-06	1.7e-06	2.32e-05	4.78e-05	5.27e-06	5.73e-05	1.48e-05	8.27e-05	9.81e-06	4.39e-05	3.24e-06	1.53e-05	1.67e-05	2.88e-05	3.47e-05	3.27e-06	0	0	3.35e-05	0	1.2e-05	1.59e-05	1.48e-05	4e-05	0.000106758	1.01e-05	5.2e-05	0	0	0	3.42e-06	2.82e-05	0	4.47e-05	0
GLYCOGENSYNTH-PWY: glycogen biosynthesis I (from ADP-D-Glucose)	9.23e-05	0.000396698	0.000103118	0.000318092	0.000157751	0.000206343	0.000400056	0.000207762	7.77e-05	0.000438333	5.5e-05	0.000219611	0.000115045	0.000122494	0.000201823	0.000288661	0.00010012	0.000215115	3.76e-05	0.000178004	0.000180612	9.44e-05	0.000194125	0.00014407	5.76e-05	0.000271752	0.000161574	0.000259475	6.47e-05	0.000160964	8.7e-05	0.000317893	0.000137456	0.000225655	0.000176139	4.88e-05	0.000208511	6.13e-05	0.000243076	0.000332636	0.000338722	7.95e-05	0.000184705	0.000276842	0.000325892	0.000159894	4.06e-05	0.000161021	0.000106045
GLYCOL-GLYOXDEG-PWY: superpathway of glycol metabolism and degradation	0	0	0	0	0	0	0	0	4.85e-07	0	0	1.84e-06	0	0	0	0	3.98e-06	0	1.58e-06	0	0	0	0	0	5.3e-06	0	1.87e-06	0	0	9.41e-07	0	0	4.9e-06	1.86e-06	0	2.16e-05	0	2.15e-06	0	0	0	0	0	0	0	0	0	0	0
GLYCOLYSIS-E-D: superpathway of glycolysis and Entner-Doudoroff	3.18e-05	5.92e-05	3.87e-05	1.02e-05	4.44e-05	2.24e-05	2.97e-05	0	2.74e-05	3.51e-05	5.05e-05	1.44e-05	1.64e-05	4.84e-05	1.59e-05	3.19e-06	4.92e-05	6.92e-06	3.16e-05	1.47e-05	1.76e-05	7.13e-05	2.97e-05	3.58e-05	3.91e-05	2.38e-05	2.47e-05	1.61e-05	1.97e-05	2.31e-05	3.4e-05	4.09e-05	7.06e-05	1.44e-05	3.07e-05	8.64e-05	1.51e-05	4.57e-05	5.12e-05	3.31e-05	6.53e-05	1.41e-05	2.04e-05	0	1.96e-05	2.08e-05	3.35e-05	3.74e-06	1.76e-05
GLYCOLYSIS-TCA-GLYOX-BYPASS: superpathway of glycolysis, pyruvate dehydrogenase, TCA, and glyoxylate bypass	1.16e-05	0	0	0	0	0	0	0	5.26e-06	0	0	8.8e-06	0	0	0	0	1.78e-05	0	2.69e-05	0	0	0	0	0	2.57e-05	0	1.68e-05	0	0	1.51e-05	5.43e-06	0	4.92e-05	8.08e-06	0	9.6e-05	0	1.19e-05	0	0	2.71e-06	0	3.25e-06	0	7.49e-06	0	0	0	0
GLYCOLYSIS: glycolysis I (from glucose 6-phosphate)	0.00021617	0.000148837	0.000177869	3.51e-05	0.000128131	5.62e-05	8.59e-05	6.8e-05	0.000219808	9.45e-05	0.000120751	2.63e-05	8.69e-05	9.68e-05	4.88e-05	2.3e-05	0.000139247	0.000155627	0.000155415	3.97e-05	4.21e-05	0.000204459	5.8e-05	0.000133435	0.000110329	0.000125944	6.44e-05	8.45e-05	9.47e-05	4.01e-05	0.000346496	9.62e-05	0.000102343	5.43e-05	7.39e-05	0.000162897	6.74e-05	0.000172304	0.000135176	0.000108581	9.45e-05	6.87e-05	7.66e-05	0.000117942	9.3e-05	5.79e-05	4.63e-05	8.54e-05	0.000115025
GLYOXYLATE-BYPASS: glyoxylate cycle	4.79e-06	0	0	0	0	0	0	0	1.67e-06	0	8.54e-06	7.33e-06	4.96e-06	0	0	0	7.03e-06	0	1.68e-05	1.06e-06	0	0	0	0	1.17e-05	0	9.78e-06	0	0	1.19e-05	3.99e-06	0	2.37e-05	3.09e-06	0	7.34e-05	0	4.06e-06	0	7.71e-07	1.76e-06	5.21e-06	1.05e-06	0	5.41e-06	0	9.94e-07	0	0
GOLPDLCAT-PWY: superpathway of glycerol degradation to 1,3-propanediol	1.56e-05	1.56e-05	6.36e-06	9.97e-06	2.2e-05	1.61e-05	2.32e-05	8.43e-06	1.21e-05	9.34e-06	4.78e-06	1.64e-05	1.62e-05	2.88e-06	1.24e-05	1.09e-05	4.14e-06	1.17e-05	0	2.01e-05	0	0	2.13e-05	1.96e-05	6.33e-06	1.41e-05	3.43e-05	2.74e-05	3.78e-06	1.07e-05	0	2.82e-05	1.89e-05	8.54e-06	8.49e-06	5.54e-06	5.56e-06	2.71e-05	1.4e-05	3.48e-05	1.45e-05	3.47e-06	9.26e-06	9.16e-06	1.57e-05	2.28e-05	6.17e-06	7.85e-06	1e-05
HCAMHPDEG-PWY: 3-phenylpropanoate and 3-(3-hydroxyphenyl)propanoate degradation to 2-oxopent-4-enoate	0	0	0	0	0	0	0	0	7.47e-07	0	3.66e-06	0	0	0	0	0	0	0	0	0	0	0	0	0	0	0	1.71e-06	0	0	3.92e-06	8.54e-07	0	8.61e-06	1e-06	0	3.55e-05	0	0	0	0	0	1.03e-06	0	0	0	0	0	0	0
HEME-BIOSYNTHESIS-II: heme biosynthesis I (aerobic)	2.97e-05	2.28e-06	1.25e-05	0	7.79e-06	0	0	0	1.11e-05	2.69e-05	1.03e-05	1.56e-06	1.75e-06	0	0	2.71e-06	1.85e-05	2.17e-06	8.85e-06	0	3.67e-06	1.9e-05	0	1.82e-05	5.57e-06	0	7.98e-06	9.35e-06	8.28e-06	0	7.68e-06	1.15e-05	1.96e-05	0	0	1.54e-05	0	1.57e-06	0	2.62e-05	6.58e-06	4.67e-06	0	1.46e-06	8.28e-06	7.32e-06	0	9e-06	0
HEMESYN2-PWY: heme biosynthesis II (anaerobic)	3.26e-05	2.31e-06	1.33e-05	1.35e-05	8.22e-06	1.95e-05	2.09e-06	8.91e-06	1.13e-05	5.38e-05	3.16e-05	5.74e-06	1.84e-06	2e-05	1.67e-05	4.34e-06	2.72e-05	2.35e-06	2.64e-05	2.05e-05	8.13e-06	1.91e-05	3.21e-06	1.98e-05	2.24e-05	9.83e-06	3.35e-05	1.11e-05	1.19e-05	8.52e-06	7.71e-06	1.31e-05	4.26e-05	1.3e-05	1.55e-05	5.52e-05	1.35e-05	1.26e-05	0	3.36e-05	8.22e-06	9.92e-06	0	1.35e-05	2.43e-05	9.53e-06	1.18e-05	9.52e-06	3.94e-05
HEXITOLDEGSUPER-PWY: superpathway of hexitol degradation (bacteria)	9.79e-05	0.000111971	6.72e-05	3.72e-05	0.000106505	5.75e-05	8.67e-05	6.43e-05	0.000106713	6.82e-05	6.15e-05	2.69e-05	7.01e-05	5.56e-05	5.3e-05	2.61e-05	6.13e-05	8.37e-05	6.14e-05	4.5e-05	3.49e-05	0	6.13e-05	8.73e-05	7.02e-05	8.86e-05	7.3e-05	8.98e-05	5.09e-05	3.85e-05	1.05e-05	9.54e-05	7.17e-05	4.32e-05	7.23e-05	6.11e-05	6.55e-05	6.28e-05	8.38e-05	0.00011761	7.5e-05	3.99e-05	7.55e-05	5.23e-06	7.82e-05	6.18e-05	4.27e-05	4.05e-05	3.62e-05
HISDEG-PWY: L-histidine degradation I	2.03e-05	0	4.2e-05	3.83e-05	6.34e-06	0.000100138	4.79e-05	8.09e-06	1.18e-05	2.57e-05	9.67e-05	7.2e-05	7e-05	5.97e-05	3.98e-05	4.71e-05	5.79e-05	2.87e-06	5.16e-05	1e-05	7.72e-05	5.59e-06	4.95e-05	5.45e-06	5.07e-05	8.81e-05	4.59e-05	4.77e-05	1.96e-05	3.22e-05	3.4e-05	2.15e-06	5.84e-05	0.000166317	3.57e-05	3.35e-05	3.54e-05	1.77e-05	0.000124562	5.89e-05	2.97e-05	0.000184502	7.15e-05	3.98e-05	6.09e-05	6.14e-05	7.36e-05	3.54e-05	2.7e-05
HISTSYN-PWY: L-histidine biosynthesis	0.000168953	0.000288876	0.0001799	0.000249151	0.000145315	0.000231005	0.000151555	0.000158589	0.000206763	0.000202352	0.000106936	0.000245162	0.00013764	0.000134156	0.000186796	0.000205667	0.000172711	0.000138787	9.01e-05	0.000195418	0.000139771	0.000137102	0.000184261	0.000167464	0.000199873	0.000154535	0.000195545	0.000179186	0.000208351	0.000138776	0.000153393	0.000251011	0.00015207	0.000103557	0.000190089	0.000119116	0.000203636	7.24e-05	0.000287791	0.000242173	0.000226293	0.000123757	0.000162409	0.000101527	0.00022643	0.000233649	0.00014236	0.000206128	0.00019886
HOMOSER-METSYN-PWY: L-methionine biosynthesis I	9.03e-05	7.9e-05	1.34e-05	0.000171216	0.000130149	0.000153673	0.000120458	0.000113349	7.72e-05	0.000134175	5.88e-05	0.000185034	8.76e-05	6.28e-05	0.000123868	0.000167293	2.93e-05	5.02e-05	6.99e-05	0.000101876	9.85e-05	0	0.000116652	8.65e-05	2.52e-05	0.00010435	8.92e-05	0.000129539	6.54e-05	9.17e-05	1.15e-05	0.000150727	9.93e-05	0.000104137	0.000106952	2.48e-05	0.000108229	3.99e-05	8.15e-05	0.00018899	0.000151691	5.63e-05	0.000126085	1.94e-05	0.000142801	0.000139987	0.000117007	7.66e-05	9e-05
HSERMETANA-PWY: L-methionine biosynthesis III	8.7e-05	7.85e-05	2.7e-05	0.00016962	0.000125667	0.000148429	9.73e-05	0.000105907	7.38e-05	0.000132202	9.99e-05	0.000180703	8.46e-05	3.77e-05	0.000116565	0.000111534	2.87e-05	4.84e-05	5.95e-05	9.6e-05	9.32e-05	5.88e-05	0.000109773	8.5e-05	3.72e-05	8.93e-05	8.15e-05	0.000109887	6.3e-05	8.75e-05	9.23e-06	0.000146029	9.31e-05	0.000186988	0.000101069	1.11e-05	0.000109157	4.35e-05	7.27e-05	0.000106523	0.000149348	5.13e-05	0.000119706	1.79e-05	0.000138743	0.000130917	0.000141566	7.41e-05	0.000104807
ILEUSYN-PWY: L-isoleucine biosynthesis I (from threonine)	0.000689043	0.000728233	0.000710114	0.000838437	0.000783044	0.000731959	0.000677439	0.000693963	0.000565864	0.000872046	0.000633408	0.000738214	0.00078424	0.00057426	0.000684885	0.000761144	0.000702513	0.000739877	0.000749016	0.000667458	0.000893346	0.000374914	0.000780362	0.000558519	0.000607517	0.000731774	0.000727708	0.000579807	0.00074096	0.00054137	0.000770475	0.000865149	0.000589963	0.000656651	0.000690761	0.000563064	0.000721639	0.000606599	0.000698658	0.000558276	0.000740584	0.000588339	0.000662833	0.000670192	0.000823948	0.000761786	0.000515952	0.000684055	0.000615324
KDO-NAGLIPASYN-PWY: superpathway of (Kdo)2-lipid A biosynthesis	0	0	0	0	0	0	0	0	2.49e-06	0	0	0	0	0	0	0	3.82e-06	0	0	0	0	0	0	0	1.01e-06	0	2.71e-06	0	0	7.56e-06	0	0	5.66e-06	1.6e-06	0	2.99e-05	0	0	0	0	0	0	0	0	1.22e-06	0	0	0	0
KETOGLUCONMET-PWY: ketogluconate metabolism	2.67e-06	0	0	0	0	0	0	0	3.33e-06	0	0	3.27e-06	0	0	0	0	4.74e-06	0	0	0	0	0	0	0	4.66e-06	0	1.87e-06	0	0	5.62e-06	0	0	4.89e-06	0	0	2.84e-05	0	2.05e-06	0	1.71e-06	0	0	3.13e-06	0	1.28e-06	0	0	0	0
LACTOSECAT-PWY: lactose and galactose degradation I	6.88e-06	3e-06	1.16e-05	4.04e-06	7.01e-06	2.78e-05	1.04e-05	5.46e-06	1.45e-06	0.00014638	4.19e-06	4.53e-05	3.49e-06	0	1.67e-05	2.39e-05	1.38e-05	8.35e-06	2.51e-05	0	2.48e-05	0	5.3e-06	6.76e-07	0	4.25e-05	3.33e-05	5.06e-06	1.89e-05	1.85e-06	9.2e-07	3.13e-06	1.41e-05	2.25e-06	0	7.89e-06	0	3.52e-06	0	5.2e-05	1.76e-06	0	9.45e-06	1.81e-06	1.01e-05	2.99e-05	4.17e-05	9.23e-06	6.42e-06
LEU-DEG2-PWY: L-leucine degradation I	0	0	0	0	0	0	0	0	0	0	0	0	0	0	0	0	0	0	0	0	0	0	0	0	0	0	0	0	0	0	0	0	0	0	0	0	0	0	0	0	0	0	0	0	0	0	0	0	0
LIPASYN-PWY: phospholipases	0	0	0	0	0	0	0	0	0	0	0	0	0	0	0	0	0	0	0	0	0	0	0	0	0	0	0	0	0	0	0	0	0	0	0	0	0	0	0	0	0	0	0	0	0	0	0	0	0
LPSSYN-PWY: superpathway of lipopolysaccharide biosynthesis	0	0	0	0	0	0	0	0	0	0	0	0	0	0	0	0	0	0	0	0	0	0	0	0	0	0	0	0	0	0	0	0	0	0	0	0	0	0	0	0	0	0	0	0	1.95e-06	0	0	0	0
MANNOSYL-CHITO-DOLICHOL-BIOSYNTHESIS: protein N-glycosylation (eukaryotic, high mannose)	0	0	0	0	0	0	0	0	0	0	0	0	0	0	0	0	0	0	0	0	0	0	0	0	0	0	0	0	0	0	0	0	0	0	0	0	0	0	0	0	0	0	0	0	0	0	0	0	0
MET-SAM-PWY: superpathway of S-adenosyl-L-methionine biosynthesis	0.000156415	0.000117863	2.61e-05	0.000253158	0.000224416	0.000267305	0.000224526	0.000190226	0.000146999	0.000219989	0.000113257	0.000311177	0.00014875	0.00010153	0.000210449	0.000269843	5.94e-05	8.73e-05	0.00012421	0.000199238	0.000172242	0	0.000207508	0.000157612	4.26e-05	0.000169926	0.000165673	0.000216878	0.000123439	0.000162529	1.9e-05	0.000260957	0.000174639	0.000167239	0.000195154	4.7e-05	0.000176923	7.2e-05	0.000145598	0.000300377	0.000248003	0.000110028	0.000214832	3.88e-05	0.000242403	0.000231121	0.000178365	0.000147135	0.000155255
METH-ACETATE-PWY: methanogenesis from acetate	0	0	0	0	0	0	0	0	0	0	0	0	0	0	0	0	0	0	0	0	0	0	0	0	0	0	0	0	0	0	0	0	0	0	0	0	0	0	0	0	0	0	0	0	0	0	0	0	0
METHANOGENESIS-PWY: methanogenesis from H2 and CO2	0	0	0	3.18e-06	0	0	0	0	0	0	0	3.2e-06	0	0	0	0	0	0	0	0	0	0	0	0	0	0	0	0	0	0	0	0	0	0	0	0	0	0	0	0	0	0	0	0	5.06e-06	0	0	0	0
METHGLYUT-PWY: superpathway of methylglyoxal degradation	0	0	0	0	0	0	0	0	0	0	0	0	0	0	0	0	1.36e-06	0	0	0	0	0	0	0	1.85e-06	0	1.16e-06	0	0	1.1e-06	0	0	0	0	0	1.7e-05	0	0	0	0	0	0	0	0	0	0	0	0	0
METSYN-PWY: L-homoserine and L-methionine biosynthesis	0.000153665	0.000138224	2.61e-05	0.000257237	0.000209288	0.00024037	0.000198372	0.000185846	0.000133673	0.000213771	0.000106269	0.000284052	0.000151137	0.000109426	0.00020231	0.000249433	5.58e-05	9.09e-05	0.000120018	0.000177183	0.000169384	0	0.000194868	0.000144906	4.77e-05	0.000175633	0.000157284	0.000201414	0.000117583	0.000148153	2.24e-05	0.000235828	0.000162446	0.000172387	0.000179752	4.06e-05	0.000181765	7.43e-05	0.000141537	0.000272053	0.000237292	9.87e-05	0.000201293	3.67e-05	0.000230381	0.000220773	0.000183986	0.000133912	0.00015366
NAD-BIOSYNTHESIS-II: NAD salvage pathway II	2.56e-06	0	1.12e-06	2.7e-06	0	4.87e-06	0	5.16e-06	4.52e-06	5.38e-05	1.38e-05	4.69e-06	0	0	3.82e-06	2.71e-06	4.42e-06	2.23e-06	1.52e-05	7.62e-06	0	0	0	0	4.45e-06	0	6.54e-06	0	0	1.09e-05	2e-06	1.07e-06	3.13e-05	3.26e-06	0	7.01e-05	0	6.22e-06	0	6.43e-06	2.39e-06	7.82e-06	1.95e-06	0	2.08e-05	1.89e-06	1.07e-06	2.1e-06	0
NADSYN-PWY: NAD biosynthesis II (from tryptophan)	0	0	0	0	0	0	0	0	0	0	0	0	0	0	0	0	0	0	0	0	0	0	0	0	0	0	0	0	0	0	0	0	0	0	0	0	0	0	0	0	0	0	0	0	0	0	0	0	0
NAGLIPASYN-PWY: lipid IVA biosynthesis	2.53e-05	2.16e-06	2.55e-05	1.63e-05	3.7e-06	1.15e-05	2.04e-06	1.13e-05	1.4e-05	8.83e-06	4.67e-05	2.04e-05	0	1.84e-05	1.5e-05	5.31e-06	1.81e-05	8.59e-06	2.14e-05	9.1e-06	3.86e-06	1.18e-05	1.24e-05	2.52e-05	1.6e-05	7.7e-06	1e-05	0	4.28e-06	1.84e-05	1.57e-06	2.25e-06	4.89e-05	6.34e-06	6.62e-06	7.99e-05	1.39e-05	1.88e-05	0	7.11e-06	6.15e-06	1.08e-05	1.14e-05	1.17e-05	1.12e-05	9.24e-06	9.22e-06	0	3.71e-05
NONMEVIPP-PWY: methylerythritol phosphate pathway I	0.000542375	0.000514639	0.00051565	0.000516059	0.000539708	0.00052507	0.000618659	0.000559532	0.000559282	0.000562805	0.000490476	0.000650683	0.000609254	0.00048925	0.000522935	0.000618647	0.000605471	0.00061156	0.000620802	0.000844384	0.000744714	0.0004692	0.000594832	0.000480929	0.000388799	0.000614469	0.000610484	0.000482338	0.000647489	0.000419057	0.000640373	0.000623052	0.000477489	0.000511424	0.000527273	0.000664976	0.000475525	0.000637948	0.000510096	0.000445185	0.000542797	0.000399182	0.000515258	0.000554605	0.000648542	0.000560301	0.000489708	0.000504066	0.000528731
NONOXIPENT-PWY: pentose phosphate pathway (non-oxidative branch)	0.000378635	0.000883553	0.000264176	0.000612888	0.000501815	0.00048515	0.000430073	0.000352066	0.000377058	0.000415484	0.000300982	0.000412004	0.000316156	0.000376214	0.000424799	0.000402503	0.00030023	0.000258549	0.000143613	0.000380772	0.000376504	0.000246121	0.000375148	0.000420076	0.000160919	0.000418238	0.000400833	0.000417169	0.000289165	0.000323347	0.000257838	0.000523748	0.000350166	0.000284248	0.000378384	7.94e-05	0.000372149	0.000207338	0.000374223	0.000564019	0.000509627	0.000245373	0.000412064	0.00036169	0.000422277	0.000414334	0.000259839	0.000371502	0.000310625
OANTIGEN-PWY: O-antigen building blocks biosynthesis (E. coli)	3.22e-05	3.54e-05	1.03e-05	3.22e-05	1.13e-05	1.85e-05	3.64e-05	7.79e-05	9.8e-06	0.000161962	4.08e-05	4.93e-05	9e-06	2.3e-05	4.56e-05	1.57e-05	4.26e-05	5.77e-05	3.98e-05	7.72e-05	4.43e-05	6.73e-05	1.54e-05	2.03e-05	4.34e-05	5.72e-05	8.82e-05	3.31e-05	7.35e-05	8.46e-05	5.51e-05	6.15e-05	9.34e-05	0.000136208	2.53e-05	7.85e-05	2.7e-05	3.51e-05	3.89e-05	0.000120741	6.4e-05	1.95e-05	4.35e-05	0.000179406	0.000142866	2.84e-05	1.5e-05	9.79e-05	6.89e-05
ORNARGDEG-PWY: superpathway of L-arginine and L-ornithine degradation	0	0	0	0	0	0	0	0	0	0	0	0	0	0	0	0	0	0	0	0	0	0	0	0	3.87e-06	0	1.58e-06	0	0	2.11e-06	0	0	6.39e-06	0	0	4.36e-05	0	0	0	0	0	0	0	0	0	0	0	0	0
ORNDEG-PWY: superpathway of ornithine degradation	0	0	0	0	0	0	0	0	0	0	0	0	0	0	0	0	0	0	0	0	0	0	0	0	0	0	1.02e-06	0	0	3.2e-06	0	0	5.17e-06	0	0	3.59e-05	0	0	0	0	0	0	0	0	0	0	0	0	0
P105-PWY: TCA cycle IV (2-oxoglutarate decarboxylase)	6.67e-06	0	0	0	0	0	0	0	1.36e-06	0	0	8.96e-06	0	0	0	0	1.22e-05	0	1.54e-05	0	0	0	0	0	2.09e-05	0	1.32e-05	0	0	9.05e-06	0	0	3.46e-05	3.51e-06	0	8.22e-05	0	0	0	0	2.53e-06	0	0	0	3.71e-06	0	0	0	0
P108-PWY: pyruvate fermentation to propanoate I	1.15e-05	0	1.33e-05	3.23e-06	0	6.38e-06	1.23e-05	0	7.6e-06	2.49e-06	4.63e-05	6.48e-06	5.3e-06	6.49e-06	1.96e-05	1.52e-05	6.36e-06	0	7.42e-06	1.87e-06	9.21e-07	0	0	1.45e-05	3.95e-06	1.53e-05	9.46e-06	3.09e-05	2.27e-06	7.61e-06	0	0	3.91e-05	0.000106584	2.08e-05	0	3.17e-05	5.34e-06	0	0	2.27e-05	1.41e-05	1.84e-06	0	8.75e-06	0	3.33e-05	4.41e-06	0
P122-PWY: heterolactic fermentation	9.33e-06	0	0	0	0	0	0	0	8.31e-06	0	2e-05	0	0	0	0	0	5.14e-06	1.91e-06	2.81e-06	1.69e-06	1.33e-06	0	0	0	0	0	3.15e-06	0	3.79e-06	0	0	1.05e-05	3.99e-05	4.82e-06	0	9.69e-06	2.24e-06	0	0	0	3.54e-06	2.29e-06	0	0	1.88e-06	0	0	0	0
P124-PWY: Bifidobacterium shunt	0	0	0	0	0	0	0	0	0	0	0	0	0	0	0	0	0	0	0	0	0	0	0	0	0	0	0	0	0	0	0	0	0	0	0	0	0	0	0	0	0	0	0	0	0	0	0	0	0
P125-PWY: superpathway of (R,R)-butanediol biosynthesis	0	0	0	0	0	0	0	0	0	0	0	0	0	0	0	0	0	1.19e-06	0	0	0	0	0	0	0	0	0	0	0	0	0	0	0	0	0	0	0	0	0	0	0	0	0	0	0	0	0	0	0
P161-PWY: acetylene degradation	5.36e-06	1.47e-06	6.67e-06	1.1e-05	1.05e-05	8.81e-06	5.96e-06	6.75e-06	3.05e-05	0	1.9e-05	8.65e-06	1.23e-06	3.17e-06	3.07e-06	7.82e-06	1.37e-05	3.28e-06	2.61e-05	4.1e-06	4.25e-06	1.91e-05	1.35e-05	9.96e-06	2.17e-05	2.66e-06	2.14e-05	4.33e-06	5.93e-06	2.15e-05	1.46e-05	7.29e-06	4.58e-05	1.3e-05	7.42e-06	3.03e-06	3.09e-06	1.63e-05	8.97e-06	7.63e-06	1.19e-05	2.18e-05	1.02e-05	1.48e-05	1.47e-05	1.03e-05	1.73e-05	1.53e-05	6.5e-06
P162-PWY: L-glutamate degradation V (via hydroxyglutarate)	0	0	0	5.88e-06	2.39e-05	1.48e-05	1.28e-05	1.64e-05	2.6e-05	0	2.82e-05	2.09e-05	0	2.68e-05	1.53e-05	1.86e-05	2.82e-05	0	2.59e-05	2.45e-05	1.4e-05	0	2.85e-05	1.99e-05	0	0	3.67e-05	1.64e-05	6.19e-06	1.2e-05	6.51e-06	1.26e-05	3.16e-05	0	0	0	0	3.69e-05	3.09e-05	0	1.08e-05	1.74e-05	2.88e-05	0	2.11e-05	1.1e-05	2.82e-05	0	0
P163-PWY: L-lysine fermentation to acetate and butanoate	0	0	0	0	0	0	0	0	0	0	0	0	0	0	0	0	0	0	0	0	0	0	0	0	0	0	0	0	0	0	0	0	0	0	0	0	0	0	0	0	0	4.71e-06	0	0	0	0	0	0	0
P164-PWY: purine nucleobases degradation I (anaerobic)	0	0	1.39e-05	1.61e-05	1.6e-05	2.2e-05	1.05e-05	2.8e-05	1.02e-05	2.07e-05	2.53e-05	2.72e-05	1.57e-05	3.06e-06	3.12e-05	1.83e-05	4.53e-05	1.45e-05	2.14e-05	1.76e-05	1.58e-05	2.51e-05	2.64e-05	2.21e-05	3.15e-05	1.63e-05	3.54e-05	1.04e-05	1.69e-05	4.81e-05	1.24e-05	0	4.42e-05	2.97e-05	0	0	0	2.49e-05	2.06e-05	3.27e-05	0	0	7.96e-06	1.05e-05	4.65e-05	1.57e-05	0	3.36e-05	3.53e-05
P165-PWY: superpathway of purines degradation in plants	0	0	0	0	0	0	0	0	0	0	0	0	0	0	0	0	0	0	0	0	0	0	0	0	0	0	0	0	0	0	0	0	0	0	0	0	0	0	0	0	0	0	0	0	0	0	0	0	0
P185-PWY: formaldehyde assimilation III (dihydroxyacetone cycle)	2.93e-05	2.86e-05	1.15e-05	2.03e-05	6.42e-05	2.48e-05	5.28e-05	3.79e-05	1.57e-05	1.27e-05	2e-06	1.77e-05	1.1e-05	4.03e-06	2.25e-05	2e-06	1.6e-05	1.62e-05	0	1.1e-05	2.19e-05	0	2.12e-05	3.4e-05	1.3e-05	3.7e-05	3.96e-05	5.82e-05	7.72e-06	1.19e-05	0	2.97e-05	1.25e-05	1.86e-05	3.55e-05	0	3.71e-05	4.75e-05	2.17e-05	8.17e-05	3.7e-05	4.06e-05	4.31e-05	0	1.23e-05	3.51e-05	1.09e-05	2.15e-06	1.01e-05
P221-PWY: octane oxidation	0	0	0	0	0	0	0	0	0	0	0	0	0	0	0	0	0	0	0	0	0	0	0	0	0	0	0	0	0	0	0	0	0	0	0	0	0	0	0	0	0	0	0	0	0	0	0	0	0
P23-PWY: reductive TCA cycle I	6.74e-06	0	0	0	0	0	0	0	7.77e-06	1.26e-06	0	0	0	0	0	0	0	0	0	2.63e-06	0	0	0	0	0	0	0	0	0	0	0	0	3.16e-05	2.37e-06	0	0	0	0	0	0	0	8.44e-06	0	0	6.72e-06	0	0	0	0
P261-PWY: coenzyme M biosynthesis I	0	0	0	0	0	0	0	0	0	0	0	0	0	0	0	0	0	0	0	0	0	0	0	0	0	0	0	0	0	0	0	0	0	0	0	0	0	0	0	0	0	0	0	0	0	0	0	0	0
P4-PWY: superpathway of L-lysine, L-threonine and L-methionine biosynthesis I	6.66e-05	7.46e-05	3.24e-05	3.59e-05	2.84e-05	6.06e-05	8.91e-05	6.13e-05	4.99e-05	3.98e-05	7.09e-05	0.000118178	5.5e-05	3.89e-05	7.54e-05	6.61e-05	3.43e-05	5.91e-05	5.06e-05	5.53e-05	7.62e-05	0	0.000110738	4.26e-05	2.46e-05	4.85e-05	4.31e-05	6.36e-05	9.9e-05	8.71e-05	2.52e-05	6.43e-05	0.000118399	0.000134621	9.21e-05	6.14e-05	2.77e-05	4.94e-05	7.97e-05	9.25e-05	9.41e-05	7.1e-05	6.48e-05	3.19e-05	0.000118122	6.88e-05	0.000103219	2.46e-05	7.13e-05
P42-PWY: incomplete reductive TCA cycle	7.19e-05	8.26e-05	2.54e-05	5.08e-05	5.53e-05	5.12e-05	7.35e-05	4.92e-05	8.43e-05	3.98e-05	3.21e-05	4.2e-05	6.1e-05	4.88e-05	7.81e-05	5.56e-05	2.03e-05	6.52e-05	1.15e-05	5.32e-05	3.78e-05	5.85e-05	3.65e-05	7.14e-05	3.02e-05	4.72e-05	7.98e-05	9.98e-05	4.29e-05	7.41e-05	2.32e-05	5.62e-05	3.6e-05	0.000141994	6.1e-05	7.85e-05	8.12e-05	2.18e-05	6e-05	6.02e-05	9.56e-05	7.42e-05	4e-05	4.79e-05	7.54e-05	4.41e-05	3.67e-05	9.06e-05	4.65e-05
P441-PWY: superpathway of N-acetylneuraminate degradation	4.31e-05	6.06e-06	2.41e-05	2.32e-05	3.69e-05	5.21e-05	3.04e-05	2.32e-05	3.75e-05	3.94e-05	4.75e-05	2.95e-05	1.75e-05	1.21e-05	4.16e-05	2.33e-05	4.38e-05	1.14e-05	5.85e-05	2.03e-05	1.79e-05	5.2e-05	3.88e-05	3.18e-05	5.65e-05	6.92e-05	6.47e-05	1.61e-05	2.9e-05	3.75e-05	4.21e-05	2.42e-05	8.14e-05	3.42e-05	2.46e-05	8.38e-05	1.19e-05	5.29e-05	3.14e-05	3.2e-05	3.91e-05	4.03e-05	3.49e-05	0	3.99e-05	3.52e-05	4e-05	5.4e-06	2.36e-05
P461-PWY: hexitol fermentation to lactate, formate, ethanol and acetate	5.78e-05	5.99e-05	5.09e-05	4.45e-05	7.45e-05	6.37e-05	0.000106265	4.79e-05	6.07e-05	3.98e-05	4e-05	2.25e-05	4.19e-05	1.63e-05	7.31e-05	5.79e-05	2.39e-05	5.11e-05	3.05e-05	0.000106376	2.22e-05	3.61e-05	7.15e-05	7.14e-05	3.03e-05	3.77e-05	0.000147036	0.000185951	1.09e-05	3.17e-05	6.67e-06	9.2e-05	5.12e-05	2.57e-05	6.41e-05	0.000102225	5.9e-05	4.6e-05	2.07e-05	0.000282452	3.85e-05	2.62e-05	0.000100861	6.99e-06	6.6e-05	8.36e-05	3.36e-05	2.91e-05	2.07e-05
P562-PWY: myo-inositol degradation I	0	0	0	0	0	0	0	0	0	0	0	0	0	0	0	0	0	0	0	0	0	0	0	0	0	0	0	0	0	0	0	0	0	0	0	0	0	0	0	0	0	0	0	0	0	0	0	0	0
PANTO-PWY: phosphopantothenate biosynthesis I	0.000518433	0.000396304	0.000515763	0.000369937	0.00046202	0.000404879	0.000532239	0.000499179	0.000523742	0.000446364	0.000457639	0.000392928	0.000548437	0.000574356	0.000470523	0.000433883	0.000497978	0.000560283	0.000700028	0.00059993	0.000535244	0.000510734	0.000550766	0.000379753	0.000367901	0.000523783	0.000525368	0.000411983	0.000532264	0.000367225	0.000602283	0.000444463	0.00041875	0.000481721	0.000490666	0.000569788	0.000458137	0.000494593	0.000444861	0.000368323	0.000441998	0.000377396	0.000349105	0.000448926	0.000437296	0.000483158	0.000399512	0.000518246	0.000439163
PANTOSYN-PWY: pantothenate and coenzyme A biosynthesis I	0.000283329	0.0003047	0.000168222	0.000253088	0.000282967	0.000276376	0.000265748	0.000270909	0.000271043	0.000249868	0.000231963	0.000213958	0.000229092	0.000275491	0.000256014	0.000170718	0.000151064	0.000209184	0.000118222	0.000272111	0.000188011	0.000194261	0.000346804	0.000271403	0.000131423	0.000261348	0.000296943	0.000296708	0.000210469	0.000214368	0.000234095	0.000266024	0.000191041	0.000303432	0.000221132	0.000191513	0.000222969	0.000110543	0.000187954	0.00030185	0.000319786	0.00016244	0.000185542	0.000344328	0.000234607	0.000281035	0.000120364	0.000218053	0.000282669
PENTOSE-P-PWY: pentose phosphate pathway	2.65e-05	5.23e-05	2.99e-05	3e-05	3.58e-05	1.91e-05	3.26e-05	8.34e-05	3.55e-05	5.63e-05	0.000110485	4.2e-05	3.59e-05	0.000101836	1.35e-05	8.73e-05	5.98e-05	4.79e-06	2.85e-05	4.84e-05	1.8e-05	7.26e-05	6.44e-05	3.2e-05	3.29e-05	1.72e-05	2.05e-05	1.23e-05	1.44e-05	0.000106395	2.3e-05	7.21e-05	0.000108797	1.2e-05	5.15e-05	7.84e-05	1.17e-05	3.95e-05	4.28e-05	5.02e-05	9.85e-05	1.13e-05	1.81e-05	0.000167769	5.21e-05	2.94e-05	4.74e-05	4.14e-05	4.55e-05
PEPTIDOGLYCANSYN-PWY: peptidoglycan biosynthesis I (meso-diaminopimelate containing)	0.000637244	0.000635393	0.00057652	0.000575165	0.00061235	0.000589376	0.000654971	0.000626043	0.000591999	0.00060553	0.000559373	0.000664435	0.000626688	0.000634665	0.000593506	0.000619021	0.000678217	0.00068178	0.000689355	0.000784047	0.000732266	0.000537487	0.000648058	0.000580739	0.000483448	0.000652582	0.000703031	0.000530039	0.000741803	0.000477448	0.000679322	0.000633946	0.000513191	0.000571919	0.00063174	0.00070602	0.000555456	0.0007164	0.000552984	0.000519828	0.000618914	0.000456131	0.000555738	0.000558257	0.000684468	0.000603407	0.000521473	0.00062023	0.000590428
PHOSLIPSYN-PWY: superpathway of phospholipid biosynthesis I (bacteria)	0.000208195	0.000133017	0.000186141	6.88e-05	9.13e-05	6.6e-05	0.000248316	3.75e-05	0.000141554	0.000111854	0.000126179	5.48e-05	7.33e-05	7.5e-05	5.61e-05	1.27e-05	0.00010902	0.000117688	0.000115958	8.72e-05	5.01e-05	0.000144562	5.22e-05	0.000151692	5.31e-05	6.33e-05	0.000129939	0.000218009	8.68e-05	0.000129649	0.000181233	9.87e-05	0.000104745	7.08e-05	5.63e-05	0.000177982	2.79e-05	0.000118143	9.91e-05	4.44e-05	0.000147714	1.3e-05	2.9e-05	8.77e-05	8.27e-05	3.77e-05	5.59e-05	6.98e-05	0.000161876
PHOTOALL-PWY: oxygenic photosynthesis	0	0	0	0	0	0	0	0	0	0	0	0	0	0	0	0	0	0	0	0	0	0	0	0	0	0	0	0	0	0	0	0	0	0	0	0	0	0	0	0	0	0	0	0	0	0	0	0	0
POLYAMINSYN3-PWY: superpathway of polyamine biosynthesis II	0	7.68e-07	0	1.22e-05	0	0	0	0	0	2.55e-06	0	1.79e-05	0	0	1.09e-06	0	7.41e-07	0	0	2.11e-05	1.21e-05	0	3.11e-06	0	0	0	0	0	0	8.35e-06	0	7.58e-06	7.94e-06	7.85e-06	7.42e-06	0	7.26e-07	1.06e-05	0	0	0	5.23e-06	0	0	7.18e-07	6.98e-06	0	0	0
POLYAMSYN-PWY: superpathway of polyamine biosynthesis I	9.06e-05	0.000225366	2.66e-05	0.000140746	3.62e-05	0.000110323	3.55e-05	6.77e-05	1e-05	2.6e-05	3.38e-05	8.97e-05	5.24e-05	4.88e-05	5.16e-05	6.31e-05	5.33e-05	2.53e-05	2.13e-05	8.57e-05	6.57e-05	2.98e-05	6.01e-05	2.99e-05	5.15e-06	6.16e-05	1.2e-05	6.78e-05	6.78e-05	4.17e-05	1.39e-05	9.35e-05	6.56e-05	3.61e-05	0.000109518	1.02e-05	0.000113887	3.53e-05	3.89e-05	5.24e-05	7.43e-05	2.75e-05	9.41e-05	6.74e-05	8.67e-05	4.45e-05	2.99e-05	3.99e-05	4.41e-05
POLYISOPRENSYN-PWY: polyisoprenoid biosynthesis (E. coli)	0	0	0	0	0	0	0	1.23e-06	1.36e-06	0	0	5.69e-06	0	0	0	0	5.98e-06	0	5.98e-06	0	0	0	0	0	3.09e-06	0	5.19e-06	0	0	7.23e-06	0	0	1.02e-05	0	0	2.94e-05	0	0	0	2.28e-06	0	0	0	0	4.62e-06	0	0	0	0
PPGPPMET-PWY: ppGpp biosynthesis	2.44e-05	1.83e-05	4.47e-06	2.38e-05	2.55e-05	2.28e-05	3.56e-05	2.82e-05	1.88e-05	0	1.81e-05	7.4e-06	1.7e-05	1.37e-05	1.68e-05	1.54e-05	7.31e-06	1.52e-05	8.16e-06	3.1e-05	6.28e-06	0	2.03e-05	2.33e-05	1.22e-05	1.76e-05	4.04e-05	4.71e-05	2.34e-06	5.9e-06	1.15e-06	3.48e-05	3.41e-05	2.87e-06	2.39e-05	4.32e-05	2.63e-05	1.03e-05	5.9e-06	9.01e-05	1.37e-05	1.13e-05	4.37e-05	3.49e-06	2.07e-05	2.77e-05	2.15e-05	3.22e-06	2.24e-06
PROTOCATECHUATE-ORTHO-CLEAVAGE-PWY: protocatechuate degradation II (ortho-cleavage pathway)	0	0	0	0	0	0	0	0	7.38e-07	0	6.3e-06	0	0	0	0	0	0	0	7.16e-07	0	0	0	0	0	0	0	0	0	0	0	0	0	4.19e-06	0	0	2.69e-06	0	0	0	0	0	1.77e-06	0	0	0	0	0	0	0
PRPP-PWY: superpathway of histidine, purine, and pyrimidine biosynthesis	0.00010062	0.000142149	9.04e-05	7.34e-05	0.000122775	6.93e-05	0.000102054	0.000107936	8.69e-05	4.67e-05	0.000114685	0.000144398	9.25e-05	0.000109872	0.000141819	0.000119528	0.000127933	6.08e-05	6.61e-05	0.000134377	8.99e-05	9.03e-05	0.000170037	0.000102496	8.65e-05	0.000114831	0.00014738	0.000148529	0.000123804	0.000112622	3.74e-05	0.000119918	0.000127626	0.000124783	0.000127306	7.08e-05	0.000140721	0.000109396	2.85e-05	0.000101291	0.000143685	0.000107256	5.17e-05	7.43e-05	0.00010098	5.41e-05	9.51e-05	8.76e-05	0.000138242
PWY-101: photosynthesis light reactions	0	0	0	0	0	0	0	0	0	0	0	0	0	0	0	0	0	0	0	0	0	0	0	0	0	0	6.08e-06	0	0	0	0	0	0	0	0	0	0	0	0	0	0	0	0	0	0	0	0	0	0
PWY-1042: glycolysis IV (plant cytosol)	0.00061171	0.000775989	0.000436414	0.000642282	0.00066717	0.000660874	0.000620746	0.00060757	0.00053809	0.000517776	0.000411514	0.000553021	0.000625218	0.000498945	0.00060448	0.000590586	0.000437301	0.000476614	0.00029004	0.000712344	0.000548154	0.000286552	0.00070243	0.000573351	0.00046397	0.000540739	0.000908657	0.00077729	0.000476311	0.000457933	0.000407848	0.000758769	0.000396139	0.000559829	0.000605965	0.00031755	0.000651357	0.000389393	0.000599715	0.000727975	0.00065673	0.000417028	0.0005842	0.000418035	0.000603134	0.000700261	0.000495379	0.000460916	0.000527435
PWY-1269: CMP-3-deoxy-D-manno-octulosonate biosynthesis I	0.000135807	0.000111798	0.000134921	1.48e-05	5.55e-05	3.2e-05	5.62e-05	3e-05	0.00017738	4.89e-05	0.000114906	4.36e-05	7.07e-05	8.59e-05	4.76e-05	3.51e-05	8.31e-05	0.000148308	0.000135872	6.81e-05	7.21e-05	0.000108193	5.92e-05	0.000166934	0.000156001	3.83e-05	0.000101878	8.25e-05	5.82e-05	0.000129935	0.00016645	4.44e-05	0.000156128	0.00014363	6.13e-05	0.000226721	0.000129081	0.000107256	0.000188086	1.52e-05	8.6e-05	3.65e-05	1.21e-05	7.62e-05	7.65e-05	3.7e-05	6.31e-05	0.000115723	9.69e-05
PWY-1861: formaldehyde assimilation II (RuMP Cycle)	5.43e-06	9.46e-06	0	8.15e-06	0	3.94e-06	0	9.08e-06	0.000149354	5.61e-06	0	0	4.44e-06	0	4.47e-06	0	1.31e-05	0	4.42e-06	0	7.91e-06	0	4.75e-06	4.35e-06	2.71e-05	5.93e-06	0	0	1.36e-05	0	0	4.27e-06	0	5.51e-06	1.64e-05	0	0	0	0	0	1.24e-05	0	0	0	1.3e-05	8.48e-06	1.11e-05	0	0
PWY-2201: folate transformations I	0	0	0	0	0	0	0	0	0	0	0	0	0	0	0	0	0	0	0	0	0	0	0	0	0	0	0	0	0	0	0	0	0	0	0	0	0	0	0	0	0	0	0	0	0	0	0	0	0
PWY-241: C4 photosynthetic carbon assimilation cycle, NADP-ME type	2.83e-06	0	0	0	0	7.52e-06	0	4.7e-07	4.28e-06	5.42e-07	0	0	0	0	0	1.23e-06	0	0	1.1e-05	0	0	0	0	0	0	0	0	7.26e-06	0	0	0	0	1.74e-05	1.02e-06	0	0	0	0	0	4.99e-06	0	6e-06	0	0	3.22e-06	0	8.1e-06	4.65e-07	0
PWY-2723: trehalose degradation V	1.77e-06	0	0	0	0	0	0	1.4e-06	0	0	0	1.85e-06	0	0	0	0	3.92e-06	0	2.87e-06	0	0	0	0	0	1.67e-06	0	5.82e-06	0	0	1.65e-06	0	0	1.26e-06	0	0	3.41e-05	0	0	0	0	0	0	0	0	1.24e-06	0	0	0	0
PWY-2941: L-lysine biosynthesis II	3.59e-05	1.35e-05	1.81e-05	3.19e-05	1.97e-05	7.16e-05	4.7e-05	4.19e-05	8.09e-05	0.000199478	3.33e-05	4.39e-05	2.53e-05	4.5e-05	0.000100931	4.19e-05	9.44e-05	7.84e-06	7.96e-05	6e-05	3.45e-05	2.06e-05	5.62e-05	6.75e-05	9.02e-05	6.81e-05	8.54e-05	3.77e-05	2.07e-05	4.25e-06	1.59e-05	1.07e-05	0.000100034	5.67e-05	3.44e-05	2.16e-05	0	4.81e-05	3.48e-05	7.35e-05	3.16e-05	2.49e-05	6.36e-05	1.88e-05	0.000125866	4.14e-05	0.000131913	2.87e-05	2.65e-05
PWY-2942: L-lysine biosynthesis III	0.000604662	0.000557858	0.000560805	0.000455172	0.000525016	0.000460917	0.000598152	0.000486647	0.000571744	0.000504212	0.000504934	0.00053522	0.000568665	0.000610621	0.000548693	0.00051011	0.000590313	0.00062842	0.000803729	0.000921204	0.000684545	0.000512644	0.000566298	0.000433317	0.000448725	0.000500541	0.000636544	0.000476658	0.000618039	0.00040901	0.00065851	0.000493104	0.000459919	0.00047413	0.000593231	0.000698359	0.000568432	0.000753395	0.000571066	0.000406252	0.000495948	0.000440268	0.000461018	0.000444523	0.000546424	0.000479057	0.000448523	0.00056773	0.000476024
PWY-3001: superpathway of L-isoleucine biosynthesis I	0.000357712	0.00040659	0.000292689	0.000332601	0.000340848	0.000320273	0.000217601	0.000292606	0.000193513	0.000353577	0.000256563	0.000372494	0.000300853	0.0003152	0.00029617	0.000245492	0.00026309	0.000269025	0.000172317	0.000293622	0.000307487	0.000183418	0.000377749	0.000279406	0.000185181	0.000259582	0.000315643	0.000296732	0.000325263	0.000227913	0.000222068	0.000403429	0.000247236	0.000307612	0.000349763	0.000108631	0.000355785	0.000166521	0.000320932	0.000367815	0.000360466	0.000229432	0.000263603	0.000252853	0.000361466	0.000311606	0.000218878	0.000352717	0.000328677
PWY-3502: superpathway of NAD biosynthesis in eukaryotes	0	0	0	0	0	0	0	0	0	0	0	0	0	0	0	0	0	0	0	0	0	0	0	0	0	0	0	0	0	0	0	0	0	0	0	0	0	0	0	0	0	0	0	0	0	0	0	0	0
PWY-3661: glycine betaine degradation I	0	0	0	0	0	0	0	0	0	0	0	0	0	0	0	0	0	0	0	0	0	0	0	0	0	0	0	0	0	0	0	0	0	0	0	0	0	0	0	0	0	0	0	0	0	0	0	0	0
PWY-3781: aerobic respiration I (cytochrome c)	0	0	0	0	0	0	0	0	7.27e-06	0	0	4.73e-06	4.43e-06	0	0	0	0	0	1.29e-05	0	0	0	0	0	4e-05	0	1.34e-05	1.26e-05	0	0	0	3.54e-06	1.41e-05	2.71e-06	0	8.26e-06	4.54e-06	1.27e-05	0	0	1.99e-06	4.58e-06	0	0	4.57e-06	4.13e-06	9.29e-06	0	0
PWY-3801: sucrose degradation II (sucrose synthase)	0	0	0	0	0	0	0	0	0	0	0	0	0	0	0	0	0	0	0	0	0	0	0	0	0	0	0	0	0	0	0	0	2.96e-05	0	0	0	0	0	0	0	0	0	0	0	0	0	0	0	0
PWY-3841: folate transformations II	0.0004859	0.000392332	0.00045158	0.000209483	0.000365598	0.000253806	0.000452617	0.000416454	0.000447818	0.00050099	0.000376357	0.000292536	0.000277213	0.000490512	0.000452087	0.000366104	0.000432082	0.000544736	0.000715656	0.000284184	0.000308707	0.000443017	0.000347765	0.000398898	0.000316541	0.000334106	0.000390488	0.000352529	0.000507059	0.000322304	0.000617948	0.000378739	0.000407923	0.000320572	0.000488804	0.000522059	0.000407103	0.000374422	0.000433271	0.00023696	0.000327661	0.000267759	0.000232148	0.000452883	0.000358179	0.0003167	0.000433485	0.000447149	0.000380232
PWY-4041: &gamma;-glutamyl cycle	0	0	0	0	0	0	0	0	3.62e-06	0	9.79e-06	4.84e-06	0	0	0	0	8.29e-06	0	4.81e-06	0	0	0	0	0	4.32e-06	0	5.92e-06	0	0	1.16e-05	2.88e-06	0	2.02e-05	3.57e-06	0	7.67e-05	0	4.18e-06	0	2.26e-05	0	3.48e-06	0	0	4.38e-06	0	0	0	0
PWY-4242: pantothenate and coenzyme A biosynthesis III	0.000136322	0.000132103	7.24e-05	8.37e-05	0.000107581	0.000140897	1.81e-05	8.85e-05	7.62e-05	0.00013294	0.000133277	0.000110195	6.7e-05	7.91e-05	6.44e-05	4.94e-05	6.78e-05	8.07e-05	4.81e-05	7.57e-05	7.22e-05	7.99e-05	9.08e-05	0.00016065	3.63e-05	7.38e-05	4e-05	0.000113658	0.000103179	6.5e-05	0.000121131	8.8e-05	9.16e-05	0.000168862	7.71e-05	0.000102665	0.000100716	4.12e-05	7.06e-05	6.12e-05	0.000138701	5.72e-05	4.97e-05	0.000205703	7.98e-05	0.000115137	3.29e-05	0.000102477	0.000115522
PWY-4321: L-glutamate degradation IV	0	0	0	0	0	0	0	0	0	0	0	0	0	0	0	0	0	0	0	0	0	0	0	0	0	0	0	0	0	0	0	0	9.8e-06	0	0	0	0	0	0	0	0	0	0	0	0	0	0	0	0
PWY-4361: S-methyl-5-thio-&alpha;-D-ribose 1-phosphate degradation	0	0	0	0	0	0	0	0	0	0	0	0	0	0	0	0	0	0	0	0	0	0	0	0	0	0	0	0	0	0	0	0	0	0	0	0	0	0	0	0	0	0	0	0	0	0	0	0	0
PWY-4702: phytate degradation I	5.63e-07	0	2.79e-06	0	0	1.38e-06	0	4.45e-07	0	0	2.71e-05	5.19e-06	5.06e-06	1.91e-06	5.9e-06	7.91e-06	5.69e-07	0	4.65e-07	0	0	0	0	5.22e-07	1.43e-06	9.89e-06	3e-06	1.39e-05	0	3.62e-06	0	0	2.27e-05	7.9e-05	4.78e-06	2.85e-05	1.8e-05	3.84e-06	0	3.38e-07	1.35e-05	4.11e-06	0	0	3.92e-07	0	1.37e-05	2.03e-05	0
PWY-4981: L-proline biosynthesis II (from arginine)	2.24e-05	2.08e-05	6.69e-05	4.09e-05	3.39e-05	6.49e-05	7.46e-05	8.49e-06	3.14e-05	6.73e-05	7.63e-05	0.000135952	3.01e-05	3.93e-05	0.00011656	0.000128958	0.000124101	5.04e-06	4.12e-05	5.84e-06	6.21e-05	1.1e-05	9.23e-05	3.01e-05	0.000129274	0.000102253	4.9e-05	1.91e-05	2.38e-05	4.17e-05	2.06e-06	8.43e-06	5.89e-05	0.000175187	9.96e-06	6.85e-06	7.62e-06	3.33e-05	1.06e-05	0.000153572	4.81e-05	6.24e-05	6.95e-05	1.2e-05	0.000107879	4.92e-05	0.000122908	5.02e-05	3.4e-05
PWY-4984: urea cycle	4.51e-06	4.55e-05	5.79e-05	3.63e-05	5.61e-05	4.41e-05	4.08e-05	5.22e-05	3.67e-05	1.37e-05	6.68e-05	9.25e-06	3.16e-06	3.18e-05	1.81e-05	7.94e-06	6.92e-05	2.47e-05	7.39e-05	1.91e-05	3.73e-05	6.67e-06	3.35e-05	2.18e-05	5.39e-05	4.07e-05	4.25e-05	3.39e-05	3.4e-05	8.38e-06	0.000145277	1.37e-05	1.97e-05	6.76e-05	3.74e-05	0	4.62e-05	4.52e-05	2.34e-05	2.66e-05	2.44e-05	7.64e-06	2.09e-05	8.39e-06	1.82e-05	7.48e-06	5.11e-05	1.4e-05	1.04e-05
PWY-5004: superpathway of L-citrulline metabolism	0	0	0	0	0	0	0	0	0	0	9.91e-06	0	0	0	0	0	0	0	0	0	0	0	0	0	0	0	0	0	0	0	0	0	0	0	0	0	0	0	0	0	0	0	0	0	1.64e-06	0	0	0	0
PWY-5005: biotin biosynthesis II	1.26e-05	6.39e-06	2.51e-05	0	2.02e-05	9.13e-06	0	1.91e-05	2.45e-05	1.62e-05	3.02e-05	0	0	1.59e-05	1.39e-05	9.27e-06	1.74e-05	1.84e-05	1.62e-05	2.55e-05	0	3.12e-05	3.59e-06	1.66e-05	1.11e-05	1.29e-05	2.31e-05	9.09e-06	1.78e-05	7.38e-06	1.34e-05	6.33e-06	0	2.28e-06	7.49e-06	0	0	4.18e-05	1.02e-05	2.89e-06	1.73e-05	0	7.44e-06	1.36e-05	1.55e-05	0	8.71e-06	1.92e-05	3.29e-05
PWY-5022: 4-aminobutanoate degradation V	0	0	0	5.73e-05	0	4.83e-05	7.7e-06	2.6e-06	6.89e-06	0	2.8e-05	9.49e-06	0	3.01e-05	3.7e-05	3.66e-06	5.04e-06	0	6.65e-06	1.32e-05	0	0	5.88e-06	2.24e-06	0	0	5.95e-06	7.32e-05	1.83e-06	1.34e-05	1.98e-06	0	5.53e-05	0	0	0.000125364	0	2.24e-06	0	0	3.7e-06	1.78e-05	4.95e-05	0	8.04e-06	0	0	0	0
PWY-5028: L-histidine degradation II	0	0	0	0	0	0	0	0	0	0	0	0	0	0	0	0	0	0	0	0	0	0	0	0	0	0	0	0	0	0	0	0	0	0	0	0	0	0	0	0	0	0	0	0	0	0	0	0	0
PWY-5030: L-histidine degradation III	5.76e-05	0	5.24e-05	1.09e-05	2.45e-05	3.71e-05	3.05e-05	1.11e-05	1.02e-05	3.11e-05	2.12e-05	5.07e-05	3.47e-05	7.11e-05	5.17e-05	1.45e-05	5.77e-05	6.56e-05	7.36e-05	1.23e-05	7.82e-05	7.81e-06	3.25e-05	3.18e-05	3.05e-05	1.31e-05	4.09e-05	2.7e-05	2.41e-05	3.89e-05	5.62e-05	2.64e-05	6.29e-05	2.21e-05	4.81e-05	0	4.7e-05	4.84e-06	3.09e-05	1.97e-05	3.52e-05	1.28e-05	3.61e-05	4.73e-05	6.33e-05	4.55e-05	8.25e-05	3.53e-05	2.91e-05
PWY-5044: purine nucleotides degradation I (plants)	0	0	0	0	0	0	0	0	0	0	0	0	0	0	0	0	0	0	0	0	0	0	0	0	0	0	0	0	0	0	0	0	0	0	0	0	0	0	0	0	0	0	0	0	0	0	0	0	0
PWY-5067: glycogen biosynthesis II (from UDP-D-Glucose)	0	0	0	0	0	0	0	0	0	0	0	0	0	0	0	0	0	0	0	0	0	0	0	0	0	0	0	0	0	0	0	0	0	0	0	0	0	0	0	0	0	0	0	0	0	0	0	0	0
PWY-5079: L-phenylalanine degradation III	0	0	0	0	0	0	0	0	0	0	0	0	0	0	0	0	0	0	0	0	0	0	0	0	0	0	0	0	0	0	0	0	0	0	0	0	0	0	0	0	0	0	0	0	0	0	0	0	0
PWY-5080: very long chain fatty acid biosynthesis I	0	0	0	0	0	0	0	0	0	0	0	0	0	0	0	0	0	0	0	0	0	0	0	0	0	0	0	0	0	0	0	0	0	0	0	0	0	0	0	0	0	0	0	0	0	0	0	0	0
PWY-5083: NAD/NADH phosphorylation and dephosphorylation	1.92e-05	1.39e-06	0	0	0	0	0	1.64e-06	2.17e-06	1.69e-06	2.58e-05	1.04e-06	0	0	0	0	5.88e-06	0	9.96e-06	0	0	0	0	0	5.79e-06	0	7.37e-06	0	3.18e-06	9.3e-06	0	2.92e-06	6.43e-05	8.44e-06	0	0.000103776	6.57e-07	3.97e-06	0	0	0	5.87e-06	7.69e-07	0	6.3e-06	0	0	0	0
PWY-5088: L-glutamate degradation VIII (to propanoate)	0	0	0	0	0	0	0	0	0	0	5.97e-06	1.24e-06	0	0	0	0	4.09e-06	0	0	0	0	0	0	0	0	0	0	0	0	0	0	0	1.38e-05	3.21e-06	0	0	0	0	0	0	0	0	0	0	0	0	0	0	0
PWY-5097: L-lysine biosynthesis VI	0.00060415	0.000560836	0.000559236	0.000511688	0.000560957	0.000519552	0.000643214	0.000548457	0.000561855	0.000620759	0.000510097	0.000576187	0.000587701	0.00056888	0.000532079	0.000593844	0.000599001	0.000628045	0.000744817	0.000942542	0.000714378	0.000484726	0.000610432	0.000438443	0.000452	0.000577381	0.000651266	0.000469698	0.000704471	0.000432952	0.00064523	0.000579758	0.000463393	0.000484728	0.000589917	0.000686716	0.00054134	0.000727175	0.000659056	0.000445745	0.000539681	0.000439241	0.000497145	0.000466623	0.000595035	0.000531132	0.000442312	0.000583608	0.000492424
PWY-5100: pyruvate fermentation to acetate and lactate II	0.000118761	0.000189977	0.000124249	0.000207784	0.000251776	0.000232471	0.000172369	0.000195858	0.000148454	0.000168127	0.000161068	0.000199966	0.000167905	0.000154324	0.000193661	0.000110703	0.000120296	8.95e-05	4.8e-05	0.000192022	0.00014823	6.11e-05	0.000202171	0.000184707	9.5e-05	0.000159516	0.000188655	0.000188996	0.000132426	0.000144069	6.11e-05	0.000211257	0.00014092	0.000245886	0.000114133	2.97e-06	0.000148601	2.81e-05	0.00013141	0.000297149	0.000266127	0.000131407	0.000153553	0.000215829	0.000225127	0.000218696	0.00011056	0.000149428	0.000158472
PWY-5101: L-isoleucine biosynthesis II	0.000285677	1.66e-05	0.000204946	3.28e-05	0.000103039	4.03e-05	7.67e-05	0.00013063	1.62e-05	4.18e-05	9.2e-05	3.95e-05	0.000122178	0.000252255	0.000195973	6.59e-05	0.000140536	0.000198284	0.000119234	1.29e-05	5.14e-05	8.37e-05	0.000127647	6.91e-05	2.28e-05	5.39e-05	4.62e-05	5.06e-05	0.000123542	9.24e-05	0.000131744	5.19e-05	9.1e-05	6.22e-05	0.000283479	5.14e-05	0.000225717	0.000108901	0.000162573	4.2e-05	6.76e-05	0.000108857	5.67e-05	6.5e-06	4.28e-05	0.000123383	0.000116591	0.000266948	0.000135298
PWY-5103: L-isoleucine biosynthesis III	0.000405965	0.00060038	0.000293589	0.000514691	0.000467378	0.000458701	0.000210444	0.000346424	0.000200866	0.000457048	0.000235467	0.000419734	0.000339922	0.000306908	0.000322911	0.000314427	0.000328906	0.000247129	0.000122357	0.000393896	0.000482861	9.45e-05	0.000441466	0.000318204	0.000176665	0.000330742	0.000344319	0.000357436	0.00037884	0.000222417	0.000206117	0.00058481	0.000327663	0.000442945	0.000396326	6.36e-05	0.000398909	0.00016774	0.000313874	0.000406922	0.000483711	0.000244346	0.000386374	0.000392178	0.000437351	0.000423365	0.000250169	0.000374683	0.000320885
PWY-5104: L-isoleucine biosynthesis IV	6.47e-05	9.17e-05	1.94e-05	0.000132966	5.86e-05	9.19e-05	0.00014635	0.000127388	7.88e-05	5.29e-05	2.46e-05	5.43e-05	7.49e-05	4.22e-05	0.000126518	7.13e-05	1.65e-05	6.56e-05	0	0.000124028	6.49e-05	4.45e-05	3.48e-05	6.78e-05	2.44e-05	5.48e-05	0.000126143	0.000216438	3.98e-05	8.42e-05	1.77e-05	0.000148822	2.79e-05	0.00029039	7.95e-05	0	7.82e-05	1.66e-05	5.11e-05	0.000301697	0.00028608	9.96e-05	0.000148846	0.000196219	0.000243532	0.000145416	3.16e-05	0.000146443	3.98e-05
PWY-5121: superpathway of geranylgeranyl diphosphate biosynthesis II (via MEP)	3.66e-05	0	1.86e-05	2.25e-05	2.22e-05	4.28e-05	1.89e-05	1.23e-05	5.34e-05	0.000105259	2.76e-05	5.84e-05	5.72e-06	2.51e-05	4.73e-05	2.21e-05	3.29e-05	4.41e-05	1.05e-05	2.13e-05	2.29e-05	0	2.17e-05	3.06e-05	2.94e-05	5.37e-05	4.8e-05	2.52e-05	3.47e-06	2.68e-05	1.03e-05	2.14e-05	5.98e-05	9e-06	3.54e-05	6.14e-05	2.15e-05	0	2.61e-05	7.15e-05	3.51e-05	2.26e-05	4.49e-05	0	9.75e-05	1.79e-05	0	4.08e-05	0
PWY-5129: sphingolipid biosynthesis (plants)	0	0	0	0	0	0	0	0	0	0	0	0	0	0	0	0	0	0	0	0	0	0	0	0	0	0	0	0	0	0	0	0	0	0	0	0	0	0	0	0	0	0	0	0	0	0	0	0	0
PWY-5136: fatty acid &beta;-oxidation II (peroxisome)	7.97e-06	1.37e-05	0	1.55e-05	6.4e-06	1.17e-05	0	2.4e-06	7.28e-06	0	5.44e-06	1.48e-05	9.04e-06	1.13e-06	0	2.63e-05	2.08e-05	0	7.85e-06	1.58e-05	7e-06	0	9.71e-06	0	1.83e-05	3.12e-06	1.34e-05	7.48e-06	3.37e-06	1.31e-05	1.17e-06	2.47e-06	2.24e-05	7.23e-06	0	2.32e-05	6.16e-06	1.36e-05	0	1.73e-05	9.18e-06	6.11e-06	0	3.53e-06	2.33e-05	6.16e-06	1.16e-06	4.65e-06	2.46e-06
PWY-5138: unsaturated, even numbered fatty acid &beta;-oxidation	0	0	0	0	0	0	0	0	1.97e-06	0	0	0	0	0	0	0	0	0	7.14e-07	0	0	0	0	0	0	0	0	0	0	2.66e-06	5.55e-07	0	6.8e-06	1.75e-06	0	2.18e-05	0	0	0	0	0	0	0	0	0	0	0	0	0
PWY-5154: L-arginine biosynthesis III (via N-acetyl-L-citrulline)	1.64e-05	5.44e-05	3.64e-05	1.81e-05	2.23e-05	8.75e-05	7.99e-05	0.000101199	1.21e-05	0.000126036	9.29e-05	7.21e-05	3.09e-05	9.33e-05	7.77e-05	5.17e-05	4.89e-05	3.19e-05	9.43e-05	3.5e-05	4.92e-05	5.55e-05	6.76e-05	2.51e-05	2.04e-05	4.67e-05	3.72e-05	1.82e-05	5.53e-05	0.000115372	4.44e-05	2.39e-05	8.81e-05	8.11e-05	1.96e-05	0.000136768	0.000183462	2.06e-05	0	4.28e-05	8.24e-05	4.87e-05	1.83e-05	0.00010582	7.06e-05	2.58e-05	2.71e-05	1.5e-05	0.000113216
PWY-5173: superpathway of acetyl-CoA biosynthesis	2.91e-06	0	0	0	0	0	0	0	2.64e-06	1.64e-06	7.84e-06	0	0	0	0	0	1.11e-06	0	4.9e-06	0	0	0	0	0	4.67e-07	0	0	0	1.03e-06	0	0	0	1.07e-05	5.63e-07	0	3.28e-05	0	9.85e-07	0	6.28e-07	2.13e-06	3.61e-06	0	0	4.49e-06	0	0	1.02e-06	0
PWY-5177: glutaryl-CoA degradation	0.000120927	0.000167864	8.97e-05	0.000158248	0.000141067	0.000132056	2.37e-05	8.66e-05	4.56e-05	0.000136078	4.8e-05	0.00012862	0.00010258	9.99e-05	7.31e-05	7.18e-05	6.61e-05	5.2e-05	1.59e-05	0.000123742	0.000111461	1.67e-05	0.000111051	9.48e-05	5.23e-05	8.02e-05	6.6e-05	5.79e-05	0.000105638	6.72e-05	5.49e-05	0.000144279	6.89e-05	3.14e-05	6.97e-05	0	0.0001041	3.1e-05	0.00011649	8.62e-05	0.000137897	4.03e-05	7.58e-05	7.72e-05	0.00011991	0.000136597	4.04e-05	8.45e-05	0.0001028
PWY-5180: toluene degradation I (aerobic) (via o-cresol)	0	0	0	0	0	0	0	0	0	0	0	0	0	0	0	0	0	0	0	0	0	0	0	0	0	0	0	0	0	0	0	0	0	0	0	0	0	0	0	0	0	0	0	0	0	0	0	0	0
PWY-5181: toluene degradation III (aerobic) (via p-cresol)	0	0	0	0	0	0	0	0	0	0	0	0	0	0	0	0	0	0	0	0	0	0	0	0	0	0	0	0	0	0	0	0	0	0	0	0	0	0	0	0	0	0	0	0	0	0	0	0	0
PWY-5182: toluene degradation II (aerobic) (via 4-methylcatechol)	0	0	0	0	0	0	0	0	0	0	0	0	0	0	0	0	0	0	0	0	0	0	0	0	0	0	0	0	0	0	0	0	0	0	0	0	0	0	0	0	0	0	0	0	0	0	0	0	0
PWY-5188: tetrapyrrole biosynthesis I (from glutamate)	0.000173042	0.00012219	0.00010226	0.000219687	0.000178607	0.00017542	0.000167125	0.000170665	0.000114283	0.000137646	0.000156602	0.000200154	8.83e-05	8.35e-05	0.00012023	0.000285946	0.000229626	6.66e-05	5.92e-05	0.000150694	8.41e-05	0.000104731	0.000170145	0.000109281	0.00015027	0.000231844	0.000212731	0.000170921	0.000162541	8.77e-05	6.48e-05	0.000325019	0.00011395	0.00020913	0.000163312	4.87e-05	8.93e-05	0.00012273	0.000123448	0.000187098	0.000220502	5.64e-05	0.000118491	7.53e-05	0.000255112	0.000221935	9.51e-05	0.000195131	0.00014309
PWY-5189: tetrapyrrole biosynthesis II (from glycine)	9.64e-07	1.21e-05	0	1.56e-06	1.51e-05	1.24e-05	7.22e-06	5.97e-06	5.26e-07	1.73e-06	3.74e-06	2.32e-05	3.29e-05	0	5.63e-06	1.41e-05	2.66e-05	1.8e-05	6.67e-06	2.11e-06	0	2.12e-06	1.5e-05	1.31e-05	6.95e-06	6.15e-06	4.77e-05	1.46e-05	4.84e-06	1.68e-05	4.11e-06	7.55e-07	2.15e-05	8.38e-07	1.72e-06	5.25e-05	0	4.2e-06	7.03e-07	1.73e-05	1.48e-05	0	1.78e-06	5.6e-07	1.35e-05	5.74e-06	6.71e-06	6.03e-06	1.18e-05
PWY-5198: factor 420 biosynthesis	0	0	0	1.47e-06	0	0	0	0	0	0	0	2.41e-06	0	0	0	0	0	0	0	0	0	0	0	0	0	0	0	0	0	0	0	0	0	0	0	0	0	0	0	0	0	0	0	0	2.49e-06	0	0	0	0
PWY-5265: peptidoglycan biosynthesis II (staphylococci)	0	0	0	0	0	0	0	0	0	0	0	0	0	0	0	0	0	0	0	0	0	0	0	0	0	0	0	0	0	0	0	0	0	0	0	0	0	0	0	0	0	0	0	0	0	0	0	0	0
PWY-5304: superpathway of sulfur oxidation (Acidianus ambivalens)	0	0	0	0	0	0	0	0	0	0	0	0	0	0	0	0	0	0	0	0	0	0	0	0	0	0	0	0	0	0	0	0	0	0	0	0	0	0	0	0	0	0	0	0	0	0	0	0	0
PWY-5306: superpathway of thiosulfate metabolism (Desulfovibrio sulfodismutans)	0	0	0	0	0	0	0	0	0	0	0	0	0	0	0	0	0	0	0	0	0	0	0	0	0	0	0	0	0	0	0	0	0	0	0	0	0	0	0	0	0	0	0	0	0	0	0	0	0
PWY-5345: superpathway of L-methionine biosynthesis (by sulfhydrylation)	2.64e-05	1.21e-05	5.72e-06	0	1.65e-05	3.53e-05	3.94e-05	5.09e-06	1.91e-05	5.45e-05	0.000114621	4.1e-05	1.62e-05	2.74e-05	8.46e-06	3.89e-05	1.46e-05	0	4.38e-05	0	1.75e-06	0	4.66e-05	2.3e-05	1.8e-05	1.01e-05	2.44e-05	7.18e-05	0	2.04e-05	1.15e-05	1.28e-05	0.000129402	0.00015547	1.78e-05	3.14e-05	8.36e-05	1.62e-05	1.48e-05	2.47e-06	0.000103144	4.57e-05	1.77e-05	0	2.88e-05	4.62e-05	7.72e-05	6.12e-05	0
PWY-5347: superpathway of L-methionine biosynthesis (transsulfuration)	0.000154921	0.000146191	2.98e-05	0.000231785	0.000205428	0.000215415	0.000172652	0.000167944	0.000143494	0.000213829	0.000110258	0.000252638	0.000151042	0.00011626	0.000189164	0.000204979	6.02e-05	9.66e-05	0.000112369	0.000173375	0.000167918	0	0.000201611	0.000152717	5.36e-05	0.000165063	0.000169183	0.000194263	0.000119549	0.000149471	2.55e-05	0.000232032	0.000162098	0.00015809	0.000156724	4.55e-05	0.000180905	7.45e-05	0.000152381	0.000268143	0.000228726	0.000103453	0.000179813	4.07e-05	0.000222081	0.000203525	0.00015081	0.000139485	0.000153633
PWY-5367: petroselinate biosynthesis	3.5e-05	3.31e-05	4.03e-05	5.58e-06	1.1e-05	6.67e-06	0.000252581	5.83e-05	0	0.000314535	1.46e-05	6.83e-05	4.08e-05	4.06e-05	0.000101849	0.000147976	0	0.00012605	1.48e-05	4.28e-05	2.46e-05	0	6.05e-05	2.11e-05	0	0.000126278	1.03e-05	9.71e-06	1.98e-06	2.5e-05	1.89e-05	0.00013283	1.11e-05	3.63e-05	2.03e-05	0	1.62e-06	0	0.000143276	2.61e-05	5.07e-05	1.61e-05	5.66e-06	9.72e-06	8.07e-05	2.27e-05	2.02e-06	7.1e-06	1.46e-05
PWY-5381: pyridine nucleotide cycling (plants)	0	0	0	0	0	0	0	0	0	0	0	0	0	0	0	0	0	0	0	0	0	0	0	0	0	0	0	0	0	0	0	0	0	0	0	0	0	0	0	0	0	0	0	0	0	0	0	0	0
PWY-5384: sucrose degradation IV (sucrose phosphorylase)	1.9e-06	6.39e-06	9.98e-06	0	4.13e-06	7.06e-07	1.08e-05	1.4e-06	1.04e-06	2.15e-05	8e-07	1.85e-06	6.94e-07	0	0	1.99e-06	3.93e-06	0	3.39e-06	1.19e-05	7.56e-06	4e-05	3.64e-06	3.96e-06	2.76e-06	0	8.61e-06	8.25e-07	0	1.65e-06	1.61e-06	0	2.11e-05	2.43e-06	0	3.13e-05	0	3.42e-06	7.12e-07	3.17e-05	2.13e-05	0	2.27e-06	1.25e-06	1.24e-05	0	0	0	1.07e-05
PWY-5415: catechol degradation I (meta-cleavage pathway)	0	0	0	0	0	0	0	0	0	0	4.75e-06	0	0	0	0	0	0	0	0	0	0	0	0	0	0	0	0	0	0	0	0	0	7.96e-06	0	0	0	0	0	0	0	0	0	0	0	0	0	0	0	0
PWY-5417: catechol degradation III (ortho-cleavage pathway)	0	0	0	0	0	0	0	0	0	0	0	0	0	0	0	0	0	0	0	0	0	0	0	0	0	0	0	0	0	0	0	0	0	0	0	0	0	0	0	0	0	0	0	0	0	0	0	0	0
PWY-5431: aromatic compounds degradation via &beta;-ketoadipate	0	0	0	0	0	0	0	0	0	0	0	0	0	0	0	0	0	0	0	0	0	0	0	0	0	0	0	0	0	0	0	0	0	0	0	0	0	0	0	0	0	0	0	0	0	0	0	0	0
PWY-5464: superpathway of cytosolic glycolysis (plants), pyruvate dehydrogenase and TCA cycle	1.17e-05	0	0	0	0	0	0	0	0	6.83e-06	0	0	0	0	0	0	4.42e-06	0	1.45e-05	0	0	0	0	0	2.03e-06	0	5.45e-06	0	0	0	0	0	2.65e-05	2.59e-06	0	0	0	4.27e-06	0	3.17e-06	8.63e-06	4.66e-06	0	0	1.45e-05	0	0	0	0
PWY-5484: glycolysis II (from fructose 6-phosphate)	0.000206684	0.000144545	0.000175378	3.36e-05	0.000124766	5.42e-05	8.25e-05	6.74e-05	0.00022	9.23e-05	0.000119686	2.6e-05	8.34e-05	9.59e-05	4.83e-05	2.27e-05	0.000137125	0.000155594	0.000158471	3.8e-05	4.14e-05	0.000204804	5.66e-05	0.000129748	0.000109324	0.000118797	6.24e-05	8.14e-05	9.3e-05	3.99e-05	0.000350227	9.29e-05	0.000101189	5.34e-05	7.28e-05	0.000160814	6.64e-05	0.000167473	0.000131358	0.000101725	9.13e-05	6.66e-05	7.28e-05	0.000117595	8.98e-05	5.67e-05	4.62e-05	8.41e-05	0.000113715
PWY-5505: L-glutamate and L-glutamine biosynthesis	1.64e-06	0	0	0	0	0	1.27e-05	1.29e-06	2.66e-06	0	2.78e-05	1.69e-06	0	0	1.3e-05	0	4.77e-06	0	0	0	2e-05	0	1.51e-05	1.68e-05	6.03e-06	1.59e-05	6.32e-06	0	0	1.59e-05	0	0	2.03e-05	2.81e-06	1.46e-05	0	0	0	0	0	9.06e-06	4.4e-06	1.11e-05	0	4.45e-06	0	0	0	0
PWY-5514: UDP-N-acetyl-D-galactosamine biosynthesis II	0	0	0	0	0	0	0	0	0	0	0	0	0	0	0	0	0	0	0	0	0	0	0	0	0	0	0	0	0	0	0	0	0	0	0	0	0	0	0	0	0	0	0	0	0	0	0	0	0
PWY-561: superpathway of glyoxylate cycle and fatty acid degradation	4.58e-06	0	0	0	0	0	0	0	1.58e-06	0	0	6.8e-06	0	0	0	0	1.15e-05	0	9.21e-06	0	0	0	0	0	1.53e-05	0	1.07e-05	0	0	5.07e-06	0	0	2.83e-05	2.28e-06	0	4.09e-05	0	0	0	0	1.76e-06	0	0	0	2.4e-06	0	0	0	0
PWY-5651: L-tryptophan degradation to 2-amino-3-carboxymuconate semialdehyde	0	0	0	0	0	0	0	0	0	0	0	0	0	0	0	0	0	0	0	0	0	0	0	0	0	0	0	0	0	0	0	0	0	0	0	0	0	0	0	0	0	0	0	0	0	0	0	0	0
PWY-5656: mannosylglycerate biosynthesis I	0	0	0	0	0	0	0	0	0	0	0	0	0	0	0	0	0	0	0	0	0	0	0	0	6.54e-06	0	0	0	0	0	0	0	2.02e-06	0	0	4.07e-05	0	0	0	0	9.47e-07	0	0	0	0	0	0	0	0
PWY-5659: GDP-mannose biosynthesis	0.00024771	0.000362861	0.000131193	0.000165942	7.85e-05	0.000272008	0.000125491	0.000257701	0.00015847	0.000242625	0.000263854	0.0001708	0.000139239	0.000170244	0.000175315	7.78e-05	8.82e-05	0.000102947	9.67e-05	0.000126991	0.000149749	0.000171234	0.00021153	0.000211542	5.99e-05	0.000145336	0.000214039	0.000190953	0.000154501	0.00012535	0.000163881	0.000152417	0.00019729	0.000295499	0.000181175	0.000105884	0.000249912	8.17e-05	0.000136271	0.000234271	0.000257534	9.14e-05	0.000216462	0.000226323	0.000180004	0.000167704	0.000109813	0.000175505	0.000238412
PWY-5667: CDP-diacylglycerol biosynthesis I	0.000628092	0.00064823	0.000526847	0.000527436	0.000598176	0.000533167	0.000578498	0.00055988	0.000586103	0.00064632	0.000513666	0.000584754	0.000589004	0.000538557	0.000569506	0.00058765	0.000643288	0.000612633	0.000802733	0.000630179	0.000540529	0.000461412	0.000546285	0.000618552	0.000467677	0.000510961	0.000680602	0.000476403	0.000533862	0.000460629	0.000514303	0.000574169	0.000443453	0.00043567	0.000593549	0.000321223	0.000594085	0.000524794	0.00064225	0.000436075	0.000586346	0.00034539	0.000477366	0.000441738	0.000599579	0.000541923	0.000390005	0.000575361	0.000552785
PWY-5675: nitrate reduction V (assimilatory)	0	0	0	0	0	0	0	0	0	0	0	0	0	0	0	0	0	0	0	0	0	0	0	0	0	0	0	0	0	0	0	0	1.45e-05	0	0	0	0	0	0	0	0	0	0	0	0	0	0	0	0
PWY-5676: acetyl-CoA fermentation to butanoate II	0	0	0	5.68e-06	5.44e-05	2.35e-05	3.39e-05	3.07e-05	7.25e-05	1.86e-05	3.89e-05	7.71e-05	0	6.22e-05	2.4e-05	2.83e-05	8.85e-05	0	3.51e-05	7.52e-05	1.89e-05	0	0.000117329	6.21e-05	0	0	0.000118531	5.98e-05	6.45e-06	2.6e-05	5.59e-06	2.7e-05	6.22e-05	0	0	6.27e-06	0	2.92e-05	4.83e-05	0	5.13e-05	5e-05	3.07e-05	0	3.91e-05	2.4e-05	3.56e-05	0	0
PWY-5686: UMP biosynthesis	0.000736568	0.000772179	0.000616206	0.000832011	0.000779383	0.000761728	0.000730625	0.000659593	0.000557386	0.000760364	0.00067272	0.00074731	0.000727136	0.000651876	0.000657155	0.000746184	0.000707208	0.000626499	0.000765795	0.000994767	0.000895116	0.000512857	0.000783511	0.000544741	0.000509943	0.000704368	0.000777166	0.000610874	0.000794897	0.000514754	0.000600462	0.000806097	0.000571358	0.000649116	0.000702677	0.000636776	0.000706109	0.000607774	0.000730345	0.000600352	0.00072163	0.00057725	0.000628389	0.00044394	0.000800732	0.000807365	0.00057353	0.000773161	0.0007128
PWY-5690: TCA cycle II (plants and fungi)	4.13e-05	1.01e-05	1.6e-05	2.3e-05	1.47e-05	3.27e-05	4.96e-05	1.11e-05	1.03e-06	3.92e-05	8.01e-05	2.08e-05	7.2e-05	2.34e-05	1.5e-05	3.1e-05	2.17e-05	1.12e-05	3.78e-05	2.76e-05	4.05e-05	2.36e-06	2.58e-05	1.02e-05	5.74e-05	4.2e-05	2.55e-05	9.53e-06	1.51e-05	3.92e-05	4.5e-05	1.68e-05	3.72e-05	4.51e-05	2.07e-05	7.8e-05	1.81e-05	5.03e-05	1.67e-05	2.28e-05	3.8e-05	4.05e-05	3.16e-05	7.25e-06	4.96e-05	1.88e-05	4.22e-05	1.93e-05	5.14e-05
PWY-5692: allantoin degradation to glyoxylate II	1.72e-06	0	0	0	0	0	0	0	0	0	0	1.43e-06	0	0	0	0	3.41e-06	0	0	0	0	0	0	0	0	0	3.13e-06	0	0	0	6.91e-07	0	0	0	0	0	0	8.54e-07	0	0	0	0	0	0	0	0	0	0	0
PWY-5695: urate biosynthesis/inosine 5'-phosphate degradation	0.000515894	0.000386926	0.000468479	0.000314856	0.000419217	0.000271285	0.000287546	0.000398482	0.00044873	0.000324311	0.000401166	0.00031192	0.000351664	0.000590885	0.000383404	0.000306278	0.000509024	0.000584086	0.000759798	0.000207883	0.000588004	0.000456988	0.00041192	0.000467067	0.000333772	0.00026977	0.000484149	0.000332113	0.00041592	0.000366219	0.000746041	0.000336534	0.000467278	0.000188895	0.000490867	0.000564782	0.000425078	0.000554594	0.000409332	0.000224056	0.000435811	0.000348829	0.000385199	0.000495753	0.000316207	0.000333446	0.000416085	0.000386956	0.000425605
PWY-5705: allantoin degradation to glyoxylate III	1.72e-06	0	0	0	0	0	0	0	0	0	0	1.43e-06	0	0	0	0	3.41e-06	0	3e-06	0	0	0	0	0	0	0	3.13e-06	0	0	0	1.27e-06	0	0	0	0	2.1e-05	0	1.56e-06	0	0	0	0	0	0	0	0	0	0	0
PWY-5723: Rubisco shunt	6.29e-06	0	0	0	0	0	0	0	1.73e-06	0	1.73e-05	3.31e-06	0	0	0	0	1.16e-05	0	7.3e-06	0	0	0	0	0	1.69e-05	0	2.21e-05	0	0	1.72e-05	2.68e-06	0	2.33e-05	8.14e-06	0	7.33e-05	0	0	0	0	8.36e-06	2.26e-06	0	0	2.21e-06	0	0	0	0
PWY-5741: ethylmalonyl-CoA pathway	0	0	0	0	0	0	0	0	0	0	0	0	0	0	0	0	0	0	0	0	0	0	0	0	0	0	0	0	0	0	0	0	0	0	0	0	0	0	0	0	0	0	0	0	0	0	0	0	0
PWY-5747: 2-methylcitrate cycle II	0	0	0	0	0	0	0	0	5.39e-07	0	0	0	0	0	0	0	0	0	1.44e-06	0	0	0	0	0	0	0	0	0	0	0	0	0	4.72e-06	1.93e-06	0	8.42e-06	0	0	0	0	0	0	0	0	1.14e-06	0	0	0	0
PWY-5791: 1,4-dihydroxy-2-naphthoate biosynthesis II (plants)	7.18e-06	1.78e-06	0	0	1.06e-05	0	0	2.52e-06	3.39e-06	5.11e-06	1.68e-05	7.93e-06	0	0	0	0	1.12e-05	0	5.96e-06	0	1.83e-06	0	0	6.5e-06	1.31e-05	0	1.2e-05	0	2.82e-06	1.21e-05	5.02e-06	0	2.42e-05	1.07e-05	0	5.08e-05	0	4.58e-06	0	6.14e-06	0	2.59e-06	3.07e-06	0	4.39e-06	0	0	2.15e-06	0
PWY-5837: 1,4-dihydroxy-2-naphthoate biosynthesis I	7.18e-06	1.78e-06	0	0	1.06e-05	0	0	2.52e-06	3.39e-06	5.11e-06	1.68e-05	7.93e-06	0	0	0	0	1.12e-05	0	5.96e-06	0	1.83e-06	0	0	6.5e-06	1.31e-05	0	1.2e-05	0	2.82e-06	1.21e-05	5.02e-06	0	2.42e-05	1.07e-05	0	5.08e-05	0	4.58e-06	0	6.14e-06	0	2.59e-06	3.07e-06	0	4.39e-06	0	0	2.15e-06	0
PWY-5838: superpathway of menaquinol-8 biosynthesis I	0	0	0	0	0	0	0	0	7.58e-06	0	4.4e-05	1.67e-05	0	0	0	0	1.82e-05	0	1.39e-05	0	0	0	0	0	1.78e-05	0	1.04e-05	0	0	2.17e-05	0	0	5.46e-05	1.55e-05	0	0.000129431	0	0	0	0	0	7.49e-06	0	0	1.13e-05	0	0	0	0
PWY-5840: superpathway of menaquinol-7 biosynthesis	1.47e-05	5.99e-06	0	0	1.7e-05	0	0	8.05e-06	7.58e-06	0	3.31e-05	2.18e-05	0	0	0	0	1.79e-05	0	1.51e-05	0	5.61e-06	0	0	1.73e-05	3e-05	0	0	0	8.26e-06	0	0	0	5.94e-05	3.3e-05	0	0.000104445	0	1.47e-05	0	1.7e-05	0	8.04e-06	1e-05	0	1.37e-05	0	0	7.12e-06	0
PWY-5845: superpathway of menaquinol-9 biosynthesis	0	0	0	0	0	0	0	0	7.58e-06	0	3.31e-05	1.67e-05	0	0	0	0	1.59e-05	0	1.39e-05	0	0	0	0	0	1.78e-05	0	0	0	0	0	0	0	5.46e-05	1.55e-05	0	0.000104445	0	0	0	0	0	0	0	0	0	0	0	0	0
PWY-5850: superpathway of menaquinol-6 biosynthesis I	0	0	0	0	0	0	0	0	7.58e-06	0	3.31e-05	1.67e-05	0	0	0	0	1.59e-05	0	1.39e-05	0	0	0	0	0	1.78e-05	0	0	0	0	0	0	0	5.46e-05	1.55e-05	0	0.000104445	0	0	0	0	0	0	0	0	0	0	0	0	0
PWY-5855: ubiquinol-7 biosynthesis (prokaryotic)	1.08e-06	0	0	0	0	0	0	1.77e-06	1.67e-06	0	1.2e-05	6.31e-06	0	0	0	0	7.08e-06	0	3.01e-06	0	0	0	0	0	5.1e-06	0	3.44e-06	0	0	2.03e-06	0	0	1.37e-05	0	0	4.64e-05	0	3.37e-06	0	0	1.64e-06	4.36e-06	2.05e-06	0	4.53e-06	0	1.62e-06	0	0
PWY-5856: ubiquinol-9 biosynthesis (prokaryotic)	1.08e-06	0	0	0	0	0	0	1.77e-06	1.67e-06	0	1.2e-05	6.31e-06	0	0	0	0	7.08e-06	0	3.01e-06	0	0	0	0	0	5.1e-06	0	3.44e-06	0	0	2.03e-06	0	0	1.37e-05	0	0	4.64e-05	0	3.37e-06	0	0	1.64e-06	4.36e-06	2.05e-06	0	4.53e-06	0	1.62e-06	0	0
PWY-5857: ubiquinol-10 biosynthesis (prokaryotic)	1.08e-06	0	0	0	0	0	0	1.77e-06	1.67e-06	0	1.2e-05	6.31e-06	0	0	0	0	7.08e-06	0	3.01e-06	0	0	0	0	0	5.1e-06	0	3.44e-06	0	0	2.03e-06	0	0	1.37e-05	0	0	4.64e-05	0	3.37e-06	0	0	1.64e-06	4.36e-06	2.05e-06	0	4.53e-06	0	1.62e-06	0	0
PWY-5860: superpathway of demethylmenaquinol-6 biosynthesis I	0	0	0	0	0	0	0	0	5.09e-06	0	2.27e-05	1.14e-05	0	0	0	0	1.08e-05	0	9.36e-06	0	0	0	0	0	1.22e-05	0	0	0	0	0	0	0	3.88e-05	1.05e-05	0	7.35e-05	0	0	0	0	0	0	0	0	0	0	0	0	0
PWY-5861: superpathway of demethylmenaquinol-8 biosynthesis	0	0	0	0	0	0	0	0	5.09e-06	0	3.05e-05	1.14e-05	0	0	0	0	1.24e-05	0	9.36e-06	0	0	0	0	0	1.22e-05	0	7e-06	0	0	1.5e-05	0	0	3.88e-05	1.05e-05	0	9.23e-05	0	0	0	0	0	5.04e-06	0	0	7.67e-06	0	0	0	0
PWY-5862: superpathway of demethylmenaquinol-9 biosynthesis	0	0	0	0	0	0	0	0	5.09e-06	0	2.27e-05	1.14e-05	0	0	0	0	1.08e-05	0	9.36e-06	0	0	0	0	0	1.22e-05	0	0	0	0	0	0	0	3.88e-05	1.05e-05	0	7.35e-05	0	0	0	0	0	0	0	0	0	0	0	0	0
PWY-5863: superpathway of phylloquinol biosynthesis	7.98e-06	2.03e-06	0	0	1.15e-05	0	0	2.85e-06	3.81e-06	5.71e-06	1.59e-05	8.78e-06	0	0	0	0	1.19e-05	0	4.71e-06	0	2.08e-06	0	0	7.13e-06	1.36e-05	0	1.31e-05	0	3.16e-06	1.27e-05	4.33e-06	0	2.43e-05	5.42e-06	0	3.85e-05	0	0	0	6.9e-06	0	2.91e-06	3.44e-06	0	4.95e-06	0	0	2.39e-06	0
PWY-5870: ubiquinol-8 biosynthesis (eukaryotic)	0	0	0	0	0	0	0	0	0	0	0	0	0	0	0	0	0	0	0	0	0	0	0	0	0	0	0	0	0	0	0	0	0	0	0	0	0	0	0	0	0	0	0	0	0	0	0	0	0
PWY-5871: ubiquinol-9 biosynthesis (eukaryotic)	0	0	1.41e-06	0	1.19e-06	1.27e-06	0	0	0	0	0	0	0	1.39e-05	0	0	0	2.31e-06	0	0	1.3e-06	9.97e-06	0	8.25e-06	0	4.93e-06	0	0	0	0	0	2.99e-06	0	0	5.38e-06	0	6.14e-06	0	0	0	0	0	0	0	0	0	0	0	2.07e-05
PWY-5872: ubiquinol-10 biosynthesis (eukaryotic)	0	0	0	0	0	0	0	0	0	0	0	0	0	0	0	0	0	0	0	0	0	0	0	0	0	0	0	0	0	0	0	0	0	0	0	0	0	0	0	0	0	0	0	0	0	0	0	0	0
PWY-5873: ubiquinol-7 biosynthesis (eukaryotic)	0	0	1.41e-06	0	1.19e-06	1.27e-06	0	0	0	0	0	0	0	1.39e-05	0	0	0	2.31e-06	0	0	1.3e-06	9.97e-06	0	8.25e-06	0	4.93e-06	0	0	0	0	0	2.99e-06	0	0	5.38e-06	0	6.14e-06	0	0	0	0	0	0	0	0	0	0	0	2.07e-05
PWY-5896: superpathway of menaquinol-10 biosynthesis	0	0	0	0	0	0	0	0	7.58e-06	0	3.31e-05	1.67e-05	0	0	0	0	1.59e-05	0	1.39e-05	0	0	0	0	0	1.78e-05	0	0	0	0	0	0	0	5.46e-05	1.55e-05	0	0.000104445	0	0	0	0	0	0	0	0	0	0	0	0	0
PWY-5897: superpathway of menaquinol-11 biosynthesis	2.09e-05	5.26e-06	0	0	2.91e-05	0	0	7.41e-06	9.96e-06	1.43e-05	4.63e-05	2.22e-05	0	0	0	0	3.1e-05	0	1.76e-05	0	5.44e-06	0	0	1.85e-05	3.53e-05	0	3.32e-05	0	8.34e-06	3.3e-05	1.48e-05	0	6.3e-05	3e-05	0	0.000133913	0	1.34e-05	0	1.65e-05	0	7.61e-06	8.96e-06	0	1.26e-05	0	0	6.35e-06	0
PWY-5898: superpathway of menaquinol-12 biosynthesis	2.09e-05	5.26e-06	0	0	2.91e-05	0	0	7.41e-06	9.96e-06	1.43e-05	4.63e-05	2.22e-05	0	0	0	0	3.1e-05	0	1.76e-05	0	5.44e-06	0	0	1.85e-05	3.53e-05	0	3.32e-05	0	8.34e-06	3.3e-05	1.48e-05	0	6.3e-05	3e-05	0	0.000133913	0	1.34e-05	0	1.65e-05	0	7.61e-06	8.96e-06	0	1.26e-05	0	0	6.35e-06	0
PWY-5899: superpathway of menaquinol-13 biosynthesis	2.09e-05	5.26e-06	0	0	2.91e-05	0	0	7.41e-06	9.96e-06	1.43e-05	4.63e-05	2.22e-05	0	0	0	0	3.1e-05	0	1.76e-05	0	5.44e-06	0	0	1.85e-05	3.53e-05	0	3.32e-05	0	8.34e-06	3.3e-05	1.48e-05	0	6.3e-05	3e-05	0	0.000133913	0	1.34e-05	0	1.65e-05	0	7.61e-06	8.96e-06	0	1.26e-05	0	0	6.35e-06	0
PWY-5910: superpathway of geranylgeranyldiphosphate biosynthesis I (via mevalonate)	0	0	0	0	0	0	0	0	0	0	0	0	0	0	0	0	0	0	0	0	0	0	0	0	0	0	1.09e-06	0	0	0	0	0	0	0	0	0	0	0	0	5.53e-06	0	0	0	0	2.84e-06	0	0	0	0
PWY-5913: TCA cycle VI (obligate autotrophs)	2.43e-06	0	0	0	0	6.41e-06	0	3.78e-07	3.63e-06	4.41e-07	9.89e-06	8.22e-07	0	0	0	1e-06	3.19e-06	0	9.65e-06	4.87e-06	6.31e-07	0	0	0	4.1e-06	0	4.31e-06	6.72e-06	0	5.77e-06	0	0	1.69e-05	1.89e-06	0	4.83e-05	0	0	6.22e-06	4.74e-06	3.78e-06	5.05e-06	1.28e-06	0	3.02e-06	0	6.74e-06	3.88e-07	0
PWY-5918: superpathay of heme biosynthesis from glutamate	4.16e-06	5.13e-06	0	0	1.5e-05	0	0	0	4.28e-06	4.13e-06	7.62e-06	3.74e-06	4.19e-06	0	0	6.13e-06	3.16e-05	4.98e-06	1.09e-05	0	0	4.9e-06	0	2.11e-05	9.71e-06	0	1.78e-05	1.71e-05	8.49e-06	0	7.76e-06	1.81e-06	2.95e-05	0	0	2.57e-05	0	3.27e-06	0	2.84e-05	1.32e-05	0	0	1.19e-06	1.55e-05	9.16e-06	0	1.06e-05	0
PWY-5920: superpathway of heme biosynthesis from glycine	1.49e-06	0	0	0	0	0	0	0	9.04e-07	0	0	0	0	0	0	0	6.31e-06	0	0	0	0	0	0	0	0	0	0	0	0	0	0	0	1.64e-05	0	0	1.62e-05	0	1.23e-06	0	0	2.01e-06	0	0	6.64e-07	2.13e-06	0	0	0	0
PWY-5941: glycogen degradation II (eukaryotic)	2.16e-05	5.31e-05	1.45e-05	0	3.68e-05	2.92e-05	0	2.16e-05	2.28e-05	1.16e-05	1.7e-05	4.93e-05	0	1.32e-05	0	5.31e-05	8.87e-06	1.14e-05	0	1.84e-05	0	1.38e-05	3.92e-05	2.16e-05	0	2.48e-05	5.39e-05	0	0	0	0	3.53e-05	0	0	0	1.01e-05	9.89e-06	0	7.22e-05	1.13e-05	2.46e-05	0	0	2.46e-05	0	0	1.48e-05	3.15e-05	3.06e-05
PWY-5971: palmitate biosynthesis II (bacteria and plants)	3.04e-05	1.17e-05	0	0	1.32e-05	1.18e-05	1.53e-05	0	0	2.61e-06	3.74e-05	2.32e-05	0	0	0	1.52e-05	0	0	3.29e-05	2.79e-06	9.41e-06	0	3.96e-05	3.18e-05	0	0	4.21e-05	6.43e-06	2.43e-06	5.66e-05	1.59e-05	2.37e-05	9.28e-05	1.21e-05	8.81e-06	0	8.47e-06	0	1.64e-05	5.76e-05	6.97e-06	1.13e-05	8.19e-06	0	1.94e-05	1.51e-05	3.71e-05	0	0
PWY-5973: cis-vaccenate biosynthesis	0.000431967	0.000335522	0.000427243	0.000195669	0.000338536	0.000259218	0.000491914	0.000310511	0.000400214	0.000343733	0.000340334	0.000380375	0.000462593	0.000349402	0.000352334	0.000199366	0.000421052	0.000465123	0.000462114	0.000518632	0.000400245	0.000333895	0.000339052	0.000426943	0.00030982	0.000254743	0.000402934	0.000331439	0.000418248	0.000274421	0.000456097	0.000293087	0.00031351	0.000303929	0.000418193	0.000349487	0.000401856	0.000365869	0.000364584	0.00017634	0.000320858	0.000257109	0.000286442	0.000376599	0.00036804	0.000221179	0.000310726	0.00028597	0.000346373
PWY-5989: stearate biosynthesis II (bacteria and plants)	4.86e-05	4.59e-05	5.33e-05	8.15e-06	1.59e-05	9.66e-06	0.000186288	6.42e-05	3.95e-05	0.000185611	2.41e-05	8.65e-05	5.51e-05	5.44e-05	0.000110413	0.000126075	1.18e-05	0.000134025	2.12e-05	5.51e-05	3.37e-05	0	7.41e-05	3.02e-05	8.47e-06	9.19e-05	2.8e-05	1.39e-05	2.94e-06	3.83e-05	2.7e-05	0.000137192	6.92e-05	4.74e-05	2.79e-05	0.000104596	5.63e-06	1.41e-05	0.000167805	4.04e-05	6.6e-05	2.27e-05	8.24e-06	1.36e-05	9.64e-05	3.08e-05	2.96e-05	1.04e-05	2.11e-05
PWY-6071: superpathway of phenylethylamine degradation	0	0	0	0	0	0	0	0	0	0	0	0	0	0	0	0	0	0	0	0	0	0	0	0	0	0	0	0	0	0	0	0	0	0	0	0	0	0	0	0	0	0	0	0	0	0	0	0	0
PWY-6074: zymosterol biosynthesis	0	0	0	0	0	0	0	0	0	0	0	0	0	0	0	0	0	0	0	0	0	0	0	0	0	0	0	0	0	0	0	0	0	0	0	0	0	0	0	0	0	0	0	0	0	0	0	0	0
PWY-6075: ergosterol biosynthesis I	0	0	0	0	0	0	0	0	0	0	0	0	0	0	0	0	0	0	0	0	0	0	0	0	0	0	0	0	0	0	0	0	0	0	0	0	0	0	0	0	0	0	0	0	0	0	0	0	0
PWY-6107: chlorosalicylate degradation	0	0	0	0	0	0	0	0	0	0	0	0	0	0	0	0	0	0	0	0	0	0	0	0	0	0	0	0	0	0	0	0	0	0	0	0	0	0	0	0	0	0	0	0	0	0	0	0	0
PWY-6113: superpathway of mycolate biosynthesis	3.05e-05	1.21e-05	0	0	1.31e-05	1.14e-05	1.6e-05	0	0	2.74e-06	3.44e-05	2.4e-05	0	0	0	1.59e-05	0	0	3.06e-05	2.91e-06	9.67e-06	0	4e-05	3.09e-05	0	0	3.63e-05	6.52e-06	2.4e-06	5.3e-05	1.59e-05	2.47e-05	6.75e-05	1.25e-05	9.02e-06	0	6.98e-06	0	1.71e-05	5.48e-05	7.27e-06	1.14e-05	7.98e-06	0	2.01e-05	1.53e-05	1.98e-05	0	0
PWY-6121: 5-aminoimidazole ribonucleotide biosynthesis I	0.000486374	0.000607268	0.000428475	0.00066236	0.000569197	0.00062761	0.000546366	0.000614826	0.000400875	0.000608053	0.00058734	0.000617783	0.000597191	0.000400044	0.000510563	0.000592629	0.000594794	0.000426371	0.000369239	0.000503953	0.000610779	0.000421319	0.000591415	0.000430523	0.000460424	0.000619882	0.000628454	0.000474937	0.000536928	0.000413988	0.000362142	0.00065042	0.000482093	0.000506984	0.000527463	0.000126083	0.000502272	0.000443334	0.000476735	0.000486473	0.000577813	0.000417283	0.000487068	0.000482999	0.000668523	0.00064195	0.000434027	0.000605227	0.000513751
PWY-6122: 5-aminoimidazole ribonucleotide biosynthesis II	0.000474006	0.000606196	0.000412609	0.000667743	0.000550271	0.00063838	0.000540836	0.000607346	0.000377822	0.000591816	0.000583885	0.000660456	0.000612942	0.000379832	0.000503424	0.000585711	0.000575571	0.000392339	0.000336246	0.000532561	0.000584171	0.000403571	0.000609242	0.000416793	0.000460649	0.000629397	0.000620931	0.00048849	0.00053429	0.000405374	0.000325803	0.000645617	0.000471313	0.000508344	0.000520693	0.000107992	0.000504217	0.000440111	0.000460932	0.00051257	0.000575598	0.000430446	0.000476556	0.000464024	0.000666198	0.000637651	0.000426109	0.000602009	0.000503436
PWY-6123: inosine-5'-phosphate biosynthesis I	0.000326226	0.000479382	0.000245862	0.000347568	0.000316968	0.000291259	0.000158075	0.000240561	0.000276575	0.000316314	0.000155106	0.000245351	0.000277316	0.000245505	0.000243749	0.0001269	0.0002124	0.000188721	0.000139568	0.000276804	0.000213977	0.00018744	0.000262226	0.0003077	0.000129729	0.000156173	0.000248279	0.000259053	0.000275461	0.000200543	0.000207543	0.000305099	0.000171678	0.000167014	0.00024182	0.000216463	0.000304863	0.000144817	0.00038425	0.000272839	0.000308683	0.000163285	0.000242755	0.00021933	0.000269249	0.000289464	0.000139346	0.000277464	0.000252207
PWY-6124: inosine-5'-phosphate biosynthesis II	0.000301372	0.000455979	0.000219942	0.000321352	0.000292517	0.000268905	0.000137605	0.000215867	0.000250532	0.000286966	0.000135272	0.000220018	0.000251331	0.000221364	0.000218856	0.000110075	0.000188897	0.000164464	0.000119867	0.000244847	0.000190832	0.000167024	0.000235286	0.000284675	0.000113551	0.000137135	0.000221796	0.00023799	0.000247299	0.000182269	0.000182028	0.000279907	0.000152459	0.000148675	0.000217941	0.000189699	0.000283723	0.000124796	0.000359429	0.000255061	0.000289926	0.000144453	0.00022582	0.000198314	0.000242424	0.000263938	0.000120986	0.000253394	0.000231252
PWY-6125: superpathway of guanosine nucleotides de novo biosynthesis II	0.000162446	0.000182887	0.00020941	0.000100517	0.000197513	9.53e-05	0.000170028	0.000259108	0.000291257	0.000201023	0.000156662	0.000134165	0.000131818	0.000311681	0.000210345	0.000166828	0.00029179	0.000337168	0.000174849	0.000159516	0.000418273	0.000219167	0.000172311	0.000277039	0.000151701	0.000120273	0.000140825	0.000219367	0.000215103	0.000226744	0.000423573	0.000181219	0.000272565	0.000206715	0.000151364	0.000353531	0.000208697	0.000235808	7.7e-05	0.000154324	0.000229278	0.000192756	0.000222264	0.000405192	0.000143786	0.000124492	0.00024962	0.000133565	0.000139204
PWY-6126: superpathway of adenosine nucleotides de novo biosynthesis II	0.000219947	0.00023824	0.000275403	0.000186356	0.000266886	0.000179036	0.000214554	0.000336112	0.000366199	0.00026923	0.000203734	0.00024706	0.000203599	0.000391899	0.000273475	0.000222753	0.000372647	0.000415521	0.000233006	0.000214873	0.000488899	0.000275293	0.000246075	0.000357918	0.000203166	0.000156916	0.000223174	0.000282864	0.000286313	0.000284965	0.000497435	0.000337347	0.000346224	0.000281933	0.000202535	0.000433871	0.000257972	0.00029879	0.000253034	0.000219776	0.000306642	0.000227812	0.000269146	0.000505124	0.000234316	0.000221617	0.000313823	0.00022062	0.000190829
PWY-6138: CMP-N-acetylneuraminate biosynthesis I (eukaryotes)	0	0	0	0	0	0	0	0	0	0	0	0	0	0	0	0	0	0	0	0	0	0	0	0	0	0	0	0	0	0	0	0	0	0	0	0	0	0	0	0	0	0	0	0	0	0	0	0	0
PWY-6143: CMP-pseudaminate biosynthesis	0	0	0	0	0	0	0	0	0	0	0	0	0	0	0	0	0	0	0	0	0	0	0	0	0	0	0	0	0	0	0	0	0	0	0	0	0	0	0	0	0	0	0	0	0	0	0	0	0
PWY-6145: superpathway of sialic acids and CMP-sialic acids biosynthesis	0	0	0	0	0	0	0	0	0	0	0	0	0	0	0	0	0	0	0	0	0	0	0	0	0	0	0	0	0	0	0	0	0	0	0	0	0	1.56e-06	0	0	0	0	0	0	0	0	0	0	0
PWY-6147: 6-hydroxymethyl-dihydropterin diphosphate biosynthesis I	6.48e-05	3.52e-05	3.61e-05	3.04e-05	1.39e-05	2.18e-05	3.48e-05	7.92e-06	0.000108618	4.22e-05	4.33e-06	5.73e-05	4.47e-05	3.68e-05	2.56e-05	3.43e-05	4.56e-05	6.01e-05	2.63e-05	1.05e-05	3.07e-05	1.74e-06	3.13e-05	4.44e-05	3.6e-05	3.04e-05	1.53e-05	1.05e-05	2.76e-05	3.15e-05	2.15e-05	2.88e-05	3.87e-05	3.25e-05	2.83e-06	0.000103688	5.26e-05	6.71e-05	7.83e-05	3.86e-05	3.64e-05	2.83e-06	1.06e-05	6.81e-05	4.28e-05	2.05e-05	6.2e-05	2.7e-05	9.4e-06
PWY-6151: S-adenosyl-L-methionine cycle I	0.000533744	0.000537427	0.000553148	0.00058906	0.000624957	0.000535077	0.000674706	0.000616768	0.000513674	0.000624862	0.000411513	0.000561663	0.00066075	0.000628223	0.000541571	0.000559516	0.000571786	0.000743055	0.000768729	0.000993796	0.000709439	0.000452218	0.000644643	0.000569619	0.000331307	0.000580372	0.000645011	0.00042254	0.000696513	0.000427004	0.000678436	0.000596367	0.000471178	0.000425191	0.000536815	0.000839129	0.000510438	0.00073107	0.000541118	0.000478389	0.000572633	0.000440289	0.000433403	0.00063188	0.000569481	0.00063001	0.000451459	0.000633901	0.000489196
PWY-6163: chorismate biosynthesis from 3-dehydroquinate	0.000438681	0.000642203	0.00045781	0.000534146	0.000583112	0.000595608	0.00065772	0.000565091	0.000483455	0.000752869	0.000421319	0.000631545	0.00055208	0.000404817	0.00052115	0.000639534	0.000569185	0.000529736	0.000432117	0.000755372	0.000551879	0.000388935	0.000634081	0.000454137	0.000411918	0.000686191	0.000624508	0.000467991	0.000567992	0.000411682	0.000420455	0.000669957	0.000446779	0.000438219	0.000480599	0.000358941	0.000458432	0.000557852	0.00059904	0.000464069	0.000585482	0.000376986	0.000485488	0.000429632	0.000649443	0.000584398	0.000380616	0.000529809	0.000501763
PWY-6165: chorismate biosynthesis II (archaea)	0	0	0	0	0	0	0	0	0	0	0	0	0	0	0	0	0	0	0	0	0	0	0	0	0	0	0	0	0	0	0	0	0	0	0	0	0	0	0	0	0	0	0	0	3.58e-06	0	0	0	0
PWY-6167: flavin biosynthesis II (archaea)	0	0	0	0	0	0	0	0	0	0	0	0	0	0	0	0	0	0	0	0	0	0	0	0	0	0	0	0	0	0	0	0	0	0	0	0	0	0	0	0	0	0	0	0	0	0	0	0	0
PWY-6168: flavin biosynthesis III (fungi)	0.000314638	0.000343975	0.000327394	0.000188441	0.000317353	0.000181873	0.000249366	0.000275077	0.000319014	0.000286577	0.000214797	0.000140759	0.000200367	0.000263794	0.000227033	0.000162904	0.000291021	0.000252947	0.000216509	0.000247068	0.000189048	0.000293292	0.00023113	0.000314864	0.000266	0.000190827	0.000280552	0.000241006	0.000316933	0.000206242	0.000302234	0.000303638	0.000223598	0.000191237	0.000277001	0.000195281	0.00022905	0.000292724	0.000339335	0.000238129	0.000244324	0.000147872	0.000198035	0.000213384	0.000222752	0.00023329	0.000248814	0.000226441	0.000293452
PWY-6174: mevalonate pathway II (archaea)	0	0	0	0	0	0	0	0	0	0	0	0	0	0	0	0	0	0	0	0	0	0	0	0	0	0	0	0	0	0	0	0	0	0	0	0	0	0	0	0	0	0	0	0	0	0	0	0	0
PWY-6182: superpathway of salicylate degradation	0	0	0	0	0	0	0	0	0	0	0	0	0	0	0	0	0	0	0	0	0	0	0	0	0	0	0	0	0	0	0	0	0	0	0	0	0	0	0	0	0	0	0	0	0	0	0	0	0
PWY-6185: 4-methylcatechol degradation (ortho cleavage)	0	0	0	0	0	0	0	0	0	0	0	0	0	0	0	0	0	0	0	0	0	0	0	0	0	0	0	0	0	0	0	0	0	0	0	0	0	0	0	0	0	0	0	0	0	0	0	0	0
PWY-621: sucrose degradation III (sucrose invertase)	0.000215084	0.000257293	0.000145424	0.000248341	0.000266202	0.00030159	0.000255904	0.00021086	0.000160759	0.000413525	9.28e-05	0.000277105	0.000182794	0.000149438	0.000292975	0.000135111	0.000223911	0.00020548	5.17e-05	0.000206807	0.000143935	6.57e-05	0.000253914	0.000204212	7.83e-05	0.000243883	0.000234619	0.000192969	0.000200839	0.000128972	0.000109769	0.000346158	0.000131865	0.000201083	0.000136626	4.65e-05	0.000109752	5.1e-05	0.000241368	0.000260656	0.000267867	7.72e-05	0.000144075	0.000163287	0.000251223	0.000295189	6.74e-05	0.000160714	0.000215613
PWY-622: starch biosynthesis	0	0	0	0	0	0	0	0	0	0	0	0	0	0	0	0	0	0	0	0	0	0	0	0	0	0	0	0	0	0	0	0	0	0	0	0	0	0	0	0	0	0	0	0	0	0	0	0	0
PWY-6263: superpathway of menaquinol-8 biosynthesis II	0	0	0	0	0	0	0	0	0	0	0	0	0	0	0	0	7.31e-06	0	0	0	0	0	0	0	0	0	0	0	0	0	0	0	2e-05	4.05e-06	0	0	0	0	0	0	0	9.72e-06	0	0	5.82e-06	0	0	0	0
PWY-6270: isoprene biosynthesis I	6.03e-05	0	0.000112683	3.48e-05	3.47e-05	7.51e-05	3.61e-05	1.86e-05	9.56e-05	0.00029175	5.46e-05	0.000103745	8.44e-06	3.81e-05	8.17e-05	4.41e-05	5.77e-05	7.43e-05	0.000187365	3.33e-05	3.53e-05	7.21e-05	3.72e-05	5.22e-05	5.19e-05	0.000104298	7.88e-05	6.03e-05	5.17e-06	4.44e-05	6.62e-05	3.16e-05	0.000116258	5.16e-05	6.22e-05	0.000321795	3.72e-05	0.000149535	5.47e-05	7.93e-05	5.39e-05	3.65e-05	8.18e-05	1.5e-05	0.00017312	2.72e-05	0	0.000122266	0
PWY-6277: superpathway of 5-aminoimidazole ribonucleotide biosynthesis	0.000474006	0.000606196	0.000412609	0.000667743	0.000550271	0.00063838	0.000540836	0.000607346	0.000377822	0.000591816	0.000583885	0.000660456	0.000612942	0.000379832	0.000503424	0.000585711	0.000575571	0.000392339	0.000336246	0.000532561	0.000584171	0.000403571	0.000609242	0.000416793	0.000460649	0.000629397	0.000620931	0.00048849	0.00053429	0.000405374	0.000325803	0.000645617	0.000471313	0.000508344	0.000520693	0.000107992	0.000504217	0.000440111	0.000460932	0.00051257	0.000575598	0.000430446	0.000476556	0.000464024	0.000666198	0.000637651	0.000426109	0.000602009	0.000503436
PWY-6282: palmitoleate biosynthesis I (from (5Z)-dodec-5-enoate)	2.49e-05	1.04e-05	0	0	1.01e-05	8.31e-06	1.44e-05	0	3.98e-05	2.46e-06	2.53e-05	2.08e-05	0	0	0	1.42e-05	1.2e-05	0	2.18e-05	2.6e-06	8.31e-06	0	3.39e-05	2.34e-05	8.51e-06	0	2.88e-05	5.39e-06	1.85e-06	3.96e-05	1.3e-05	2.2e-05	7.25e-05	1.09e-05	7.7e-06	0.000110684	5.68e-06	1.44e-05	1.53e-05	4.17e-05	6.44e-06	9.46e-06	6.03e-06	0	1.77e-05	1.27e-05	3.04e-05	0	0
PWY-6284: superpathway of unsaturated fatty acids biosynthesis (E. coli)	2.75e-05	1.15e-05	0	0	1.12e-05	9.22e-06	1.6e-05	0	0	3.26e-06	2.57e-05	2.31e-05	0	0	0	1.58e-05	0	0	2.41e-05	2.89e-06	9.22e-06	0	3.74e-05	2.59e-05	0	0	2.21e-05	5.98e-06	2.05e-06	4.12e-05	1.44e-05	2.43e-05	3.49e-05	1.2e-05	8.54e-06	0	4.08e-06	0	1.69e-05	4.21e-05	8.3e-06	1.05e-05	6.69e-06	0	1.96e-05	1.41e-05	6.09e-06	0	0
PWY-6285: superpathway of fatty acids biosynthesis (E. coli)	2.93e-05	0	0	0	0	0	0	0	0	3.04e-06	0	0	0	0	0	0	0	0	2.54e-05	0	0	0	0	0	0	0	0	0	0	3.06e-05	0	1.88e-05	5.29e-05	0	0	0	5.78e-06	0	0	0	7.95e-06	0	0	0	0	0	0	0	0
PWY-6305: putrescine biosynthesis IV	0.000131429	0.00016867	6.58e-05	0.000111577	7.26e-05	0.000127257	5.71e-05	6e-05	5.32e-05	6.48e-05	5.45e-05	0.000105582	0.000121322	9.44e-05	9.88e-05	9.24e-05	0.000118537	2.44e-05	2.23e-05	9.53e-05	0.000161689	1.33e-05	0.000122966	5.75e-05	2.81e-05	7.52e-05	9.04e-05	6.79e-05	7.78e-05	6.77e-05	1.21e-05	0.000122472	8.62e-05	7.35e-05	0.000123609	5.44e-05	8.28e-05	3.42e-05	9.23e-05	7.56e-05	0.000103571	8.03e-05	9.54e-05	7.58e-05	8.96e-05	9.06e-05	4.72e-05	6.22e-05	6.67e-05
PWY-6309: L-tryptophan degradation XI (mammalian, via kynurenine)	0	0	0	0	0	0	0	0	0	0	0	0	0	0	0	0	0	0	0	0	0	0	0	0	0	0	0	0	0	0	0	0	0	0	0	0	0	0	0	0	0	0	0	0	0	0	0	0	0
PWY-6317: galactose degradation I (Leloir pathway)	0.00026625	0.000480573	0.000181964	0.000438762	0.000337198	0.000378853	0.000390532	0.000326759	0.000277814	0.000448777	0.000175916	0.000389737	0.000259451	0.000259461	0.000297623	0.000422314	0.000372496	0.000299595	0.000117909	0.000338362	0.000333923	0.000136807	0.000352608	0.000264239	0.00022344	0.000394173	0.000393682	0.000297683	0.000323755	0.000240222	0.000152852	0.000459028	0.00025648	0.000221147	0.000262268	6.46e-05	0.000301475	0.000225986	0.000310935	0.000374362	0.000387911	0.000195612	0.000321676	0.000252036	0.000405017	0.000388713	0.000181825	0.00032707	0.000243932
PWY-6318: L-phenylalanine degradation IV (mammalian, via side chain)	0	0	0	0	0	0	0	0	1.93e-06	0	0	0	0	0	0	0	0	0	0	0	0	0	0	0	0	0	0	0	0	0	0	0	0	0	0	0	0	0	0	0	0	0	0	0	0	0	0	0	0
PWY-6351: D-myo-inositol (1,4,5)-trisphosphate biosynthesis	0	0	0	0	0	0	0	0	0	0	0	0	0	0	0	0	0	0	0	0	0	0	0	0	0	0	0	0	0	0	0	0	0	0	0	0	0	0	0	0	0	0	0	0	0	0	0	0	0
PWY-6353: purine nucleotides degradation II (aerobic)	3.81e-05	4.11e-05	9.06e-06	4.33e-05	4.28e-05	3.54e-05	9.9e-05	4.86e-05	6.38e-05	6.03e-05	4.7e-05	5.9e-05	3.29e-05	3.36e-05	9.47e-05	2.94e-05	8.5e-05	1.59e-05	4.54e-05	5.39e-05	3.49e-05	7.13e-05	6.34e-05	5.29e-05	4.54e-05	8.6e-05	8.74e-05	2.59e-05	2.78e-05	6.58e-05	2.74e-05	5.64e-05	6.74e-05	5.06e-05	3.02e-05	0.000157317	2.82e-05	5.64e-05	3.63e-05	6.23e-05	3.69e-05	4.3e-05	2.44e-05	3.23e-05	4.41e-05	4.59e-05	1.74e-05	3.63e-05	3.71e-05
PWY-6385: peptidoglycan biosynthesis III (mycobacteria)	0.000410792	0.000523749	0.000453568	0.000381673	0.000511393	0.000387503	0.00035112	0.000497015	0.00045094	0.000492186	0.000280912	0.000401722	0.00034662	0.000497706	0.000407578	0.000269603	0.000503072	0.000584123	0.00064556	0.00044861	0.000462515	0.000364604	0.000384689	0.000409552	0.000255132	0.000294428	0.000303643	0.000275151	0.000540002	0.000385177	0.000646536	0.000496421	0.000432175	0.000397078	0.000393572	0.000583577	0.000361111	0.000410497	0.000333893	0.000296046	0.000423974	0.000236429	0.000338417	0.000505474	0.000429781	0.000428418	0.000386279	0.000329644	0.000394388
PWY-6386: UDP-N-acetylmuramoyl-pentapeptide biosynthesis II (lysine-containing)	0.000673715	0.000659452	0.000618721	0.000602601	0.000671343	0.000617671	0.000685716	0.00067941	0.000623514	0.000689749	0.000569164	0.000697622	0.000683233	0.000664438	0.000616262	0.000654299	0.000727425	0.000729687	0.000689331	0.000792628	0.00081516	0.00056017	0.000699282	0.000627767	0.000487411	0.000707229	0.000716898	0.000540641	0.000769944	0.000496753	0.000726711	0.000744279	0.000543595	0.000592556	0.00066744	0.000719801	0.000601904	0.000738706	0.000608448	0.000545943	0.000675742	0.000463329	0.000597606	0.000566332	0.000723343	0.000656526	0.000552595	0.000652941	0.000611876
PWY-6387: UDP-N-acetylmuramoyl-pentapeptide biosynthesis I (meso-diaminopimelate containing)	0.000661975	0.000636482	0.000600072	0.000590507	0.000653554	0.000603993	0.000666383	0.000656059	0.000586406	0.000671109	0.000563325	0.000685852	0.000669451	0.000632162	0.000600175	0.000633395	0.000681758	0.0006801	0.000664761	0.000743366	0.000812025	0.000547521	0.000689161	0.00061424	0.000482775	0.000680767	0.000707225	0.000529066	0.00074549	0.000480117	0.000677668	0.000723826	0.000510741	0.000578008	0.00065427	0.000680155	0.000591392	0.000716246	0.000590943	0.000527626	0.000669016	0.000455867	0.000586243	0.000572581	0.000714359	0.000643788	0.000522371	0.000627093	0.000596907
PWY-6396: superpathway of 2,3-butanediol biosynthesis	0	0	0	0	0	0	0	0	0	0	0	0	0	0	0	0	0	0	0	0	0	0	0	0	0	0	0	0	0	0	0	0	0	0	0	0	0	0	0	0	0	0	0	0	0	0	0	0	0
PWY-6415: L-ascorbate biosynthesis V	0	0	0	0	0	0	0	0	0	0	0	2.29e-06	0	0	0	0	0	0	3.46e-06	0	0	0	0	0	0	0	0	0	0	0	0	0	1.86e-06	0	0	0	0	0	0	0	0	0	0	0	1.68e-06	0	0	0	0
PWY-6433: hydroxylated fatty acid biosynthesis (plants)	0	0	0	0	0	0	0	0	0	0	0	0	0	0	0	0	0	0	0	0	0	0	0	0	0	0	0	0	0	0	0	0	0	0	0	0	0	0	0	0	0	0	0	0	0	0	0	0	0
PWY-6435: 4-hydroxybenzoate biosynthesis V	0	0	0	0	0	0	0	0	0	0	0	0	0	0	0	0	0	0	0	1.35e-05	0	0	0	0	0	0	0	0	0	0	0	0	0	0	0	0	0	0	0	0	0	0	0	0	0	0	0	0	0
PWY-6467: Kdo transfer to lipid IVA III (Chlamydia)	0	0	0	0	0	0	0	0	0	0	0	0	0	0	0	0	0	0	0	0	0	0	0	0	0	0	0	0	0	0	0	0	0	0	0	0	0	0	0	0	0	0	0	0	0	0	0	0	0
PWY-6470: peptidoglycan biosynthesis V (&beta;-lactam resistance)	0	0	0	0	0	0	0	0	0	0	0	0	0	0	0	0	0	0	0	0	0	0	0	0	0	0	0	0	0	0	0	0	0	0	0	0	0	0	0	0	0	0	0	0	0	0	0	0	0
PWY-6471: peptidoglycan biosynthesis IV (Enterococcus faecium)	0	0	0	0	0	0	0	0	1.03e-05	0	0	4.76e-06	0	0	0	3.3e-06	0	0	3.93e-06	0	0	0	0	0	0	0	0	2.88e-05	4.05e-06	0	5.29e-05	1.08e-05	1.17e-05	0	0	4.9e-05	0	0	0	3.21e-05	0	0	0	2.06e-05	3.34e-06	0	0	0	3.73e-06
PWY-6507: 4-deoxy-L-threo-hex-4-enopyranuronate degradation	0.000188098	0.000236644	0.00014023	0.000192123	0.000226161	0.000179358	2.4e-05	0.000157674	7.02e-05	0.000177044	6.34e-05	0.00016267	0.000133804	0.0001569	0.000137763	9.54e-05	9.96e-05	8.54e-05	1.94e-05	0.000189817	0.000220982	3.33e-05	0.00016355	0.000138103	6.41e-05	8.4e-05	0.000102719	6.57e-05	0.000163368	0.000105011	8.05e-05	0.000221259	0.000102273	1.77e-05	8.54e-05	7.28e-05	0.000110682	1.69e-05	0.000161597	0.000108825	0.00018113	6.55e-05	0.000130692	0.000147134	0.000170857	0.000211127	0.000101049	0.000117002	0.000144635
PWY-6519: 8-amino-7-oxononanoate biosynthesis I	2.31e-05	8.92e-06	0	0	1.01e-05	8.5e-06	1.15e-05	0	4.49e-05	2e-06	2.91e-05	1.71e-05	0	0	0	1.08e-05	1.36e-05	0	2.45e-05	2.12e-06	7.13e-06	0	3.05e-05	2.35e-05	9.82e-06	0	3.38e-05	4.88e-06	1.87e-06	4.05e-05	1.23e-05	1.75e-05	7.41e-05	9.44e-06	6.49e-06	0.000111229	6.75e-06	1.69e-05	1.25e-05	7.55e-06	5.88e-06	9.26e-06	5.87e-06	0	1.35e-05	1.11e-05	3.26e-05	0	0
PWY-6527: stachyose degradation	0.000221241	0.000506359	0.000148999	0.000395188	0.00027761	0.00035677	0.000275911	0.000305478	0.000272392	0.000417837	0.000154701	0.000311195	0.00021642	0.000223814	0.000251557	0.000357919	0.000323736	0.00027709	0.00011895	0.000251086	0.000246746	9.96e-05	0.000329222	0.000248342	0.000202218	0.000314705	0.000357149	0.000254918	0.000275282	0.00021696	0.000121586	0.000405142	0.000237815	0.000214533	0.000238642	6.81e-05	0.000290876	0.000184544	0.000314287	0.000259279	0.000374219	0.000169599	0.000231401	0.000204164	0.00037275	0.000274659	0.000154805	0.000304113	0.000205835
PWY-6531: mannitol cycle	5.37e-05	1.24e-05	5.65e-05	8.98e-07	3.62e-05	1.25e-05	8.11e-06	8.34e-06	5.17e-05	2.71e-05	3.55e-05	4.49e-06	2.37e-05	1.73e-05	3.83e-06	4.43e-06	2.26e-05	3.23e-05	2.14e-05	7.23e-06	1.02e-05	6.25e-05	2.88e-05	4.67e-05	1.64e-05	1.19e-05	1.44e-05	1.51e-05	2.5e-05	2.56e-05	6.46e-06	3.5e-05	1.31e-05	3.22e-05	2.94e-06	2.12e-05	1.69e-05	2.55e-05	3.97e-05	0	2.76e-05	0	2.68e-06	0	1.83e-05	0	9.17e-06	8.59e-06	4.78e-05
PWY-6545: pyrimidine deoxyribonucleotides de novo biosynthesis III	0.000125783	0.000143465	0.000133607	7.91e-05	0.000148131	7.55e-05	0.000129046	0.000167757	0.000125278	0.000151884	0.000121482	0.000103764	0.000100555	0.000178435	0.000142615	0.000132666	0.000174631	0.000152418	6.74e-05	0.000127143	0.000232835	0.000103556	0.00013501	0.000200831	0.000111355	9.8e-05	9.99e-05	0.000142769	0.000172963	0.000139235	0.000131938	0.000129232	0.000116597	0.000149357	0.000118146	0.00015953	0.000152466	0.000158066	5.41e-05	0.000126356	0.000195232	0.000130223	0.000162689	0.000126069	0.000115895	9.55e-05	0.000168438	0.000102053	0.000119308
PWY-6549: L-glutamine biosynthesis III	3.52e-06	0	0	0	0	0	8.12e-06	5.65e-07	0	6.57e-07	0	0	0	0	1.02e-05	1.49e-06	0	0	1.25e-05	6.44e-06	0	0	1.39e-05	1.08e-05	0	0	0	0	0	0	0	0	1.73e-05	1.26e-06	1.16e-05	0	0	0	8.82e-06	6.77e-06	0	5.36e-06	0	0	3.93e-06	0	0	5.81e-07	0
PWY-6588: pyruvate fermentation to acetone	1.14e-05	3.5e-05	5.17e-06	3.58e-05	2.09e-05	3.53e-05	4.61e-05	1.64e-05	2.9e-05	2.25e-06	6.72e-06	1.67e-05	1.13e-05	1.32e-05	2.06e-05	3.68e-05	1.18e-05	2.01e-05	0	4.32e-05	1.84e-05	0	2.37e-05	1.36e-05	1.59e-05	2.66e-05	4.53e-05	6.77e-05	4.07e-06	3.89e-05	0	3.66e-05	9.16e-06	1.75e-05	1.39e-05	0	3.07e-05	1.08e-05	5.24e-06	0.000124089	2.1e-05	8.4e-06	3.32e-05	7.77e-06	4.19e-05	4.08e-05	4.14e-06	1.32e-05	1.14e-05
PWY-6590: superpathway of Clostridium acetobutylicum acidogenic fermentation	0	0	0	0	1.96e-05	9.87e-06	0	1.43e-05	1.99e-05	0	7.46e-06	3.93e-05	0	0	1.01e-05	1.33e-05	0	0	0	5.51e-05	9.64e-06	0	4.19e-05	2.89e-05	0	0	0	5.87e-06	2.71e-06	1.14e-05	0	1.04e-05	2.78e-05	0	0	0	0	5.74e-06	1.4e-05	0	2.35e-05	6.17e-05	5.66e-06	0	1.64e-05	9.69e-06	1.74e-05	0	0
PWY-6595: superpathway of guanosine nucleotides degradation (plants)	1.86e-06	1.7e-05	1.06e-06	1.53e-06	1.89e-05	1.91e-05	1.44e-05	8.06e-06	4.85e-06	1.06e-05	4.11e-06	1.11e-05	1.02e-05	1.39e-05	0	1.03e-05	1.44e-05	1.56e-05	6.89e-06	1.82e-06	6e-06	1.49e-06	3.01e-05	2.35e-05	6.37e-06	1.1e-05	4.47e-05	1.68e-05	1.12e-05	7.5e-06	2.01e-05	3.83e-06	6.2e-06	2.16e-05	1.86e-05	0	4.93e-06	8.01e-06	3.61e-06	3.33e-05	8.48e-06	8.95e-06	1.42e-06	1.72e-05	2.12e-05	9.13e-06	9.78e-06	2.27e-05	1.52e-05
PWY-6596: adenosine nucleotides degradation I	0	0	0	0	0	0	0	0	0	0	0	0	0	0	0	0	0	0	0	0	0	0	0	0	0	0	0	0	0	0	0	0	0	0	0	0	0	0	0	0	0	0	0	0	0	0	0	0	0
PWY-6598: sciadonate biosynthesis	0	0	0	0	0	0	0	0	0	0	0	0	0	0	0	0	0	0	0	0	0	0	0	0	0	0	0	0	0	0	0	0	0	0	0	0	0	0	0	0	0	0	0	0	0	0	0	0	0
PWY-6606: guanosine nucleotides degradation II	1.8e-05	1.94e-05	1.27e-06	1.87e-05	2.19e-05	2.17e-05	3.89e-05	1.8e-05	5.69e-06	1.44e-05	2.2e-05	2.69e-05	1.34e-05	1.57e-05	3.57e-05	1.2e-05	3.81e-05	1.66e-05	1.32e-05	2.66e-05	1.15e-05	3.69e-05	3.45e-05	2.61e-05	1.97e-05	4.64e-05	4.54e-05	1.92e-05	1.28e-05	2.44e-05	2.02e-05	1.5e-05	3.37e-05	2.47e-05	2.04e-05	1.36e-06	9.08e-06	2.58e-05	1.01e-05	3.72e-05	1.49e-05	1.35e-05	1.13e-05	2.01e-05	2.42e-05	2e-05	1.11e-05	2.55e-05	1.74e-05
PWY-6608: guanosine nucleotides degradation III	3.49e-05	7.07e-05	4.34e-05	7.3e-05	0.000100625	7.34e-05	8.03e-05	6.51e-05	4.49e-05	3.87e-05	4.81e-05	8.07e-05	8.62e-05	4.77e-05	9.54e-05	7.34e-05	0.000124441	2.46e-05	3.01e-05	5.66e-05	5.02e-05	5.55e-05	0.000138288	4.41e-05	7.34e-05	7.33e-05	6.08e-05	6.98e-05	2.75e-05	0.000138083	2.7e-05	8.11e-05	5.79e-05	5.73e-05	4.13e-05	0.00015025	3.26e-05	6.25e-05	3.47e-05	0.000102283	9.41e-05	3.05e-05	2.32e-05	0.000141838	8.53e-05	7.17e-05	3.4e-05	7.05e-05	6.45e-05
PWY-6609: adenine and adenosine salvage III	0.000255884	0.000271675	0.000260906	0.000214106	0.000357623	0.000220847	0.000265452	0.000141188	0.000358208	0.000304942	0.000112972	0.000231975	0.0002761	0.000209806	0.000228228	0.000205609	0.000206713	0.00026274	0.000165872	0.000252548	0.0001876	0.000137936	0.000251248	0.000338588	0.000313603	0.000137799	0.000261786	0.000206876	0.000233853	0.000206112	0.000311749	0.000320694	0.000140001	0.000187302	0.000198944	0.000137405	0.000178193	0.000130423	0.000433499	0.0003464	0.000280984	0.000139252	0.000192496	0.000188773	0.000253398	0.000262097	0.000145536	0.00021924	0.000274498
PWY-6612: superpathway of tetrahydrofolate biosynthesis	1.21e-05	9.63e-05	0	8.29e-06	2.5e-05	5.42e-06	6.12e-05	1.33e-05	0	1.17e-05	1.29e-05	4.15e-05	0	0	1.55e-05	2.16e-05	4.12e-05	1.19e-05	1.89e-05	2.47e-05	1.65e-05	0	1.71e-05	2.7e-05	2.33e-05	3.1e-05	3.36e-05	4.05e-05	6.55e-06	2.89e-05	4.22e-06	2.4e-05	2.85e-05	4.46e-05	1.35e-05	6.7e-05	5.17e-05	1.96e-05	5.04e-06	1.29e-05	3.23e-05	7.54e-06	0	9.1e-07	4.49e-05	1.78e-05	0	1.1e-05	1.34e-05
PWY-6628: superpathway of L-phenylalanine biosynthesis	1.77e-05	0	0	0	0	4.5e-06	0	9.46e-06	1.28e-05	9.94e-05	4.27e-05	6.26e-06	0	0	2.08e-05	0	2.84e-05	0	3.82e-05	2.69e-05	0	0	0	0	1.06e-05	0	2.58e-05	0	0	3.06e-05	7.51e-06	0	8.65e-05	1.96e-05	0	0.000118886	0	5.94e-06	0	3.06e-05	0	3.05e-05	0	0	1.66e-05	0	0	2.77e-05	0
PWY-6629: superpathway of L-tryptophan biosynthesis	2.04e-05	0	0	0	0	0	0	8.42e-06	5.4e-06	0	0	0	0	0	0	0	0	0	0	0	0	0	0	0	9.78e-06	0	1.39e-05	0	0	2.77e-05	9.02e-06	0	3.66e-05	1.8e-05	0	0.000148168	0	0	0	0	0	0	0	0	7.52e-06	0	0	0	0
PWY-6630: superpathway of L-tyrosine biosynthesis	1.77e-05	0	0	0	0	0	0	9.49e-06	4.5e-06	0	4.54e-05	6.25e-06	0	0	0	0	2.81e-05	0	8.13e-06	0	0	0	0	0	1.06e-05	0	2.58e-05	0	0	3.09e-05	7.52e-06	0	6e-05	1.48e-05	0	9.99e-05	0	0	0	8.77e-06	0	8.57e-06	0	0	6.21e-06	0	0	7.81e-06	0
PWY-6654: phosphopantothenate biosynthesis III	0	0	0	0	0	0	0	0	0	0	0	0	0	0	0	0	0	0	0	0	0	0	0	0	0	0	0	0	0	0	0	0	0	0	0	0	0	0	0	0	0	0	0	0	0	0	0	0	0
PWY-6660: 2-heptyl-3-hydroxy-4(1H)-quinolone biosynthesis	0	0	0	0	0	0	0	0	0	0	0	0	0	0	0	0	0	0	0	0	0	0	0	0	0	0	0	0	0	0	0	0	0	0	0	0	0	0	0	0	0	0	0	0	0	0	0	0	0
PWY-6662: superpathway of quinolone and alkylquinolone biosynthesis	0	0	0	0	0	0	0	0	0	0	0	0	0	0	0	0	0	0	0	0	0	0	0	0	0	0	0	0	0	0	0	0	0	0	0	0	0	0	0	0	0	0	0	0	0	0	0	0	0
PWY-6690: cinnamate and 3-hydroxycinnamate degradation to 2-oxopent-4-enoate	0	0	0	0	0	0	0	0	7.47e-07	0	3.66e-06	0	0	0	0	0	0	0	0	0	0	0	0	0	0	0	1.71e-06	0	0	3.92e-06	8.54e-07	0	8.61e-06	1e-06	0	3.55e-05	0	0	0	0	0	1.03e-06	0	0	0	0	0	0	0
PWY-6700: queuosine biosynthesis	0.000524026	0.000331035	0.0004733	0.000326581	0.000431765	0.000336529	0.000465919	0.000441731	0.000492193	0.000336435	0.000392056	0.000353536	0.000663628	0.000519812	0.000498272	0.000361533	0.000451586	0.00062702	0.000787549	0.000926785	0.00065393	0.000382132	0.000483187	0.000439742	0.000326718	0.000381218	0.000486861	0.000431065	0.000538077	0.000385729	0.000712425	0.000419767	0.000462267	0.000376777	0.000520379	0.000815729	0.000443808	0.000612862	0.000419365	0.000386531	0.00039175	0.000454416	0.00036725	0.000447877	0.000432498	0.000458176	0.000372765	0.00051043	0.000380572
PWY-6703: preQ0 biosynthesis	0.000414356	0.000282548	0.000462242	0.000211445	0.000403601	0.000274234	0.000325192	0.000391474	0.000442153	0.000264716	0.00035269	0.000265627	0.000434612	0.000488952	0.000421592	0.000244505	0.000387574	0.000488206	0.000630767	0.000244007	0.000295374	0.00037763	0.000359201	0.000287663	0.000279709	0.000257863	0.000387392	0.000333316	0.000399422	0.000268919	0.000592946	0.00029825	0.000395866	0.00030445	0.000422039	0.000493738	0.000375697	0.000392312	0.000304559	0.000306085	0.000312906	0.000324302	0.000211172	0.000350181	0.000301568	0.000363918	0.000300175	0.000431344	0.000339299
PWY-6708: ubiquinol-8 biosynthesis (prokaryotic)	1.08e-06	0	0	0	0	0	0	1.77e-06	1.67e-06	0	1.2e-05	6.31e-06	0	0	0	0	7.08e-06	0	3.01e-06	0	0	0	0	0	5.1e-06	0	3.44e-06	0	0	2.03e-06	0	0	1.37e-05	0	0	4.64e-05	0	3.37e-06	0	0	1.64e-06	4.36e-06	2.05e-06	0	4.53e-06	0	1.62e-06	0	0
PWY-6731: starch degradation III	0	0	0	0	0	0	0	0	0	0	0	2.03e-06	0	0	0	0	0	0	0	0	0	0	0	0	0	0	0	0	0	0	0	0	0	0	0	0	0	0	0	0	0	0	0	0	1.27e-06	0	0	0	0
PWY-6737: starch degradation V	0.000670123	0.00091198	0.000621259	0.000752763	0.00082305	0.000785898	0.000835754	0.000785386	0.000580403	0.000892063	0.00048137	0.000753796	0.000759819	0.00060594	0.000648911	0.000823592	0.00078659	0.000626016	0.000263828	0.000783045	0.000796837	0.00043547	0.000783146	0.000740486	0.000395072	0.000839928	0.000762835	0.00060562	0.000762064	0.000540269	0.000474708	0.000866423	0.000541369	0.000617652	0.000740114	6.73e-05	0.000596437	0.000545319	0.000837694	0.000612309	0.000856291	0.000262358	0.000643426	0.000593749	0.000834858	0.000838673	0.000443161	0.000901826	0.000598985
PWY-6785: hydrogen production VIII	0	0	0	0	0	0	0	0	0	0	0	0	0	0	0	0	0	0	0	0	0	0	0	0	0	0	8.43e-06	0	0	0	0	0	0	0	0	0	0	0	0	0	0	0	0	0	0	0	0	0	0
PWY-6803: phosphatidylcholine acyl editing	1.8e-06	0	0	0	0	0	0	0	1.99e-06	0	1.81e-05	1.89e-06	0	0	0	0	5.21e-06	0	1.48e-06	0	0	0	0	0	9.98e-06	0	1.19e-06	0	0	1.43e-05	0	0	2.16e-05	7.56e-06	0	8.62e-05	0	0	0	0	6.98e-06	6.28e-06	0	0	8.38e-06	0	0	0	0
PWY-6823: molybdenum cofactor biosynthesis	2.88e-06	0	0	0	0	0	0	0	0	0	0	9.39e-07	0	0	0	0	0	0	0	0	0	0	0	0	2.88e-06	0	2.3e-06	0	0	3.71e-06	0	0	2.75e-06	0	0	3.91e-05	0	0	0	0	0	0	0	0	0	0	0	0	0
PWY-6829: tRNA methylation (yeast)	0	0	0	0	0	0	0	0	0	0	0	0	0	0	0	0	0	0	0	0	0	0	0	0	0	0	0	0	0	0	0	0	0	0	0	0	0	0	0	0	0	0	0	0	0	0	0	0	0
PWY-6837: fatty acid beta-oxidation V (unsaturated, odd number, di-isomerase-dependent)	0	0	0	0	0	0	0	0	0	0	0	0	0	0	0	0	0	0	0	0	0	0	0	0	0	0	0	0	0	0	0	0	2.61e-06	0	0	0	0	0	0	0	0	0	0	0	0	0	0	0	0
PWY-6859: all-trans-farnesol biosynthesis	0	0	0	3.08e-06	0	0	0	1.08e-06	6.93e-07	0	0	9.26e-06	0	0	0	0	5.21e-06	0	3.88e-06	0	1.94e-06	0	0	0	2.89e-06	0	4.12e-06	0	0	6.71e-06	2.41e-06	0	3.24e-06	0	0	2.37e-05	0	0	0	1.71e-05	0	0	0	0	5.09e-06	0	0	0	0
PWY-6876: isopropanol biosynthesis	0	0	0	0	0	0	0	0	0	0	0	0	0	0	0	0	0	0	0	0	0	0	0	0	0	0	0	0	0	0	0	0	0	0	0	0	0	0	0	0	0	0	0	0	0	0	0	0	0
PWY-6891: thiazole biosynthesis II (Bacillus)	1.02e-05	0	0	0	0	0	0	0	2.82e-06	0	1.42e-05	0	0	0	0	0	9.51e-06	0	8.13e-06	0	0	0	0	0	1.43e-05	0	6.61e-06	0	0	7.15e-06	4.36e-06	0	8.52e-06	0	0	0.000106728	0	4.81e-06	0	1.55e-06	0	7.29e-06	0	0	0	0	0	0	0
PWY-6892: thiazole biosynthesis I (E. coli)	1.27e-05	0	0	0	0	5.81e-06	0	1.15e-05	4.81e-06	0	1.76e-05	4.14e-06	0	3.53e-06	0	0	1.18e-05	0	1.64e-05	1.91e-06	0	0	8.79e-06	0	1.82e-05	1.54e-05	1.16e-05	0	0	8.9e-06	5.44e-06	0	1.06e-05	0	0	0.000128289	6.87e-06	6.01e-06	0	6.07e-06	0	9.07e-06	0	2.5e-06	0	0	0	0	0
PWY-6895: superpathway of thiamin diphosphate biosynthesis II	4.69e-05	0	0	0	0	0	0	0	1.36e-05	0	6.09e-05	0	0	0	0	0	4.27e-05	0	3.55e-05	0	0	0	0	0	5.86e-05	0	3.09e-05	0	0	3.27e-05	2.11e-05	0	3.84e-05	0	0	0.000199743	0	2.29e-05	0	7.45e-06	0	3.31e-05	0	0	0	0	0	0	0
PWY-6897: thiamin salvage II	0.000308117	0.000326384	0.000262288	0.000157651	0.000274803	0.000244656	0.000276368	0.000269323	0.000217251	0.000258474	0.000215662	0.000326637	0.000251834	0.000275596	0.000270086	0.000213346	0.00022233	0.000238417	9.14e-05	0.000433735	0.00025943	0.0001809	0.000293964	0.000243202	0.000174439	0.000185551	0.00029541	0.000256519	0.000303655	0.000229087	0.000271442	0.000269837	0.000205144	0.000158612	0.000264089	0.000140315	0.000261848	0.00019703	0.00028556	0.000138319	0.000258412	0.000191003	0.000228703	0.000283154	0.000274623	0.000248055	0.000192603	0.000274453	0.000251472
PWY-6901: superpathway of glucose and xylose degradation	3.88e-05	0	3.42e-05	8.24e-06	5.83e-05	3.07e-05	4.51e-05	4.35e-05	3.49e-05	2.67e-05	6.73e-05	3.37e-05	2.06e-05	0	1.72e-05	4.1e-06	6.96e-05	8.57e-06	4.76e-05	1.96e-05	2.6e-05	0	4.11e-05	3.92e-05	3.66e-05	1.78e-05	3.32e-05	2.22e-05	2.37e-05	3.38e-05	4.2e-05	3.79e-05	9.64e-05	2.05e-05	6.69e-05	9.85e-05	1.15e-05	5.31e-05	4.5e-05	7.28e-05	9.13e-05	2.02e-05	3.1e-05	0	2.47e-05	4.34e-05	4.61e-05	4.65e-06	2.2e-05
PWY-6936: seleno-amino acid biosynthesis	8.82e-05	5.71e-05	1.24e-05	0.000154286	0.000173345	0.000181518	0.000102117	0.000177457	0.000103139	0.000200444	8.83e-05	0.000210753	8.13e-05	1.87e-05	0.000120387	0.0001	3.22e-05	4.42e-05	6.83e-05	0.00011171	9.47e-05	2.91e-06	0.000160185	9.85e-05	2.04e-05	0.00020884	0.000132957	0.000161387	0.000100321	0.000103738	6.79e-06	0.000172834	0.000106877	0.000214337	0.000139009	0.000103307	9.73e-05	3.6e-05	7.14e-05	0.000212707	0.000156769	7.3e-05	0.000133545	3.17e-05	0.000148625	0.000200499	3.96e-05	8.86e-05	8.62e-05
PWY-6969: TCA cycle V (2-oxoglutarate:ferredoxin oxidoreductase)	4.37e-05	8.45e-06	1.85e-05	3.73e-05	6.11e-06	4.74e-05	6.94e-05	0	4.35e-06	5.37e-05	9.74e-05	3.22e-05	9.09e-05	2.95e-05	1.93e-05	4.59e-05	2.76e-05	1.73e-05	4.59e-05	2.82e-05	6.48e-05	3.69e-06	3.72e-05	0	6.85e-05	5.98e-05	3.37e-05	1.42e-05	2.2e-05	4.93e-05	5.75e-05	2.35e-05	5.43e-05	6.32e-05	3.01e-05	0.000107549	2.66e-05	6.31e-05	1.03e-05	3.32e-05	5.48e-05	5.49e-05	6.06e-05	2.72e-06	7.09e-05	2.81e-05	6.09e-05	0	6.33e-05
PWY-6981: chitin biosynthesis	0	0	0	0	0	0	0	0	0	0	0	0	0	0	0	0	0	0	0	0	0	0	0	0	0	0	0	0	0	0	0	0	0	0	0	0	0	0	0	0	0	0	0	0	0	0	0	0	0
PWY-7003: glycerol degradation to butanol	2.35e-05	4.01e-05	1.01e-05	2.95e-05	4.17e-05	3.64e-05	6.42e-05	3.19e-05	2.16e-05	5.78e-06	4.87e-06	2.16e-05	1.33e-05	9.22e-06	2.77e-05	3e-06	7.27e-06	1.9e-05	0	1.52e-05	2.65e-05	0	2.68e-05	2.62e-05	1.83e-05	4.72e-05	4.94e-05	7.04e-05	8.86e-06	1.87e-05	0	3.63e-05	1.78e-05	2.62e-05	2.72e-05	0	3.89e-05	2.41e-05	1.31e-05	0.000100766	3.83e-05	1.96e-05	4.92e-05	0	1.81e-05	4.43e-05	9.43e-06	3.24e-06	1.28e-05
PWY-7007: methyl ketone biosynthesis	0	0	0	0	0	0	0	0	0	0	0	0	0	0	0	0	0	0	0	0	0	0	0	0	0	0	0	0	0	0	0	0	0	0	0	0	0	0	0	0	0	0	0	0	0	0	0	0	0
PWY-7013: L-1,2-propanediol degradation	9.06e-06	0	0	0	0	0	0	0	7.12e-06	2.25e-06	2.92e-05	0	0	0	0	0	5.98e-06	0	2.72e-05	0	0	0	0	0	0	0	0	0	0	0	0	0	4.21e-05	7.16e-06	0	3.54e-05	0	1.65e-06	0	0	0	1.25e-05	5.42e-06	0	6.01e-07	0	0	0	0
PWY-7031: protein N-glycosylation (bacterial)	0	0	0	0	0	0	0	0	0	0	0	0	0	0	0	0	0	0	0	0	0	0	0	0	0	0	0	0	0	0	0	0	0	0	0	0	0	0	0	0	0	0	0	0	0	0	0	0	0
PWY-7036: very long chain fatty acid biosynthesis II	0	0	0	0	0	0	0	0	0	0	0	0	0	0	0	0	0	0	0	0	0	0	0	0	0	0	0	0	0	0	0	0	0	0	0	0	0	0	0	0	0	0	0	0	0	0	0	0	0
PWY-7039: phosphatidate metabolism, as a signaling molecule	0	0	0	0	0	0	0	0	0	0	0	0	0	0	0	0	0	0	0	0	0	0	0	0	0	0	0	0	0	6.25e-06	0	0	1.46e-06	0	0	0	0	0	0	0	0	0	0	0	0	0	0	0	0
PWY-7053: docosahexaenoate biosynthesis I (lower eukaryotes)	0	0	0	0	0	0	0	0	0	0	0	0	0	0	0	0	0	0	0	0	0	0	0	0	0	0	0	0	0	0	0	0	0	0	0	0	0	0	0	0	0	0	0	0	0	0	0	0	0
PWY-7094: fatty acid salvage	0	0	0	0	0	0	0	0	0	0	0	0	0	0	0	0	0	0	0	0	0	0	0	0	0	0	0	0	0	0	0	0	2.02e-06	0	0	0	0	0	0	0	0	0	0	0	0	0	0	0	0
PWY-7111: pyruvate fermentation to isobutanol (engineered)	0.000689043	0.000728233	0.000710114	0.000838437	0.000783044	0.000731959	0.000677439	0.000693963	0.000565864	0.000872046	0.000633408	0.000738214	0.00078424	0.00057426	0.000684885	0.000761144	0.000702513	0.000739877	0.000749016	0.000667458	0.000893346	0.000374914	0.000780362	0.000558519	0.000607517	0.000731774	0.000727708	0.000579807	0.00074096	0.00054137	0.000770475	0.000865149	0.000589963	0.000656651	0.000690761	0.000563064	0.000721639	0.000606599	0.000698658	0.000558276	0.000740584	0.000588339	0.000662833	0.000670192	0.000823948	0.000761786	0.000515952	0.000684055	0.000615324
PWY-7115: C4 photosynthetic carbon assimilation cycle, NAD-ME type	4.57e-06	0	0	0	0	5.52e-06	0	7.59e-07	4.48e-06	9.74e-07	0	0	0	0	0	1.75e-06	0	0	1.19e-05	3e-06	0	0	0	0	0	0	0	0	0	0	0	0	1.93e-05	1.49e-06	0	0	0	0	1.99e-06	8.46e-06	0	5.71e-06	0	0	4.24e-06	0	0	8.17e-07	0
PWY-7117: C4 photosynthetic carbon assimilation cycle, PEPCK type	3.63e-06	0	0	0	0	9.53e-06	0	5.67e-07	5.4e-06	6.6e-07	0	0	0	0	0	1.49e-06	0	0	1.46e-05	7.31e-06	0	0	0	0	0	0	0	9.99e-06	0	0	0	0	2.46e-05	1.27e-06	0	0	0	0	9.23e-06	7.05e-06	0	7.53e-06	0	0	3.95e-06	0	9.93e-06	5.82e-07	0
PWY-7118: chitin degradation to ethanol	0	0	0	0	0	0	0	0	0	0	0	0	0	0	0	0	0	0	0	0	0	0	0	0	0	0	0	0	0	0	0	0	0	0	0	0	0	0	0	0	0	0	0	0	0	0	0	0	0
PWY-7184: pyrimidine deoxyribonucleotides de novo biosynthesis I	0.000134831	0.000157729	0.000142486	8.11e-05	0.000166128	7.68e-05	0.000130254	0.000204185	0.000179536	0.000160801	0.000134793	0.000104676	0.000103784	0.00022229	0.000171107	0.000137204	0.000196571	0.000197413	0.000117565	0.000122694	0.000264758	0.000170471	0.00014427	0.000232559	0.000121536	0.000100168	0.000109872	0.000177471	0.000178881	0.000159417	0.000195084	0.000131079	0.000207286	0.00018512	0.000128157	0.000161012	0.000169311	0.000165318	5.46e-05	0.000134068	0.000202782	0.000156299	0.000175516	0.000137226	0.000117346	9.84e-05	0.000213498	0.00010767	0.000125028
PWY-7187: pyrimidine deoxyribonucleotides de novo biosynthesis II	0.00015175	0.000173298	0.000121799	0.000111829	0.000156595	0.000104728	0.00010332	0.000134578	0.000103625	0.000142815	0.000156816	0.000140043	0.00012986	0.000143493	0.00014423	0.000147061	0.000150591	0.000103186	0.000199581	0.000122218	0.000203709	0.000170198	0.000157843	0.000154089	0.000116594	0.000120166	0.000130007	0.000163353	0.00013976	0.000152243	8.53e-05	0.000171687	0.000134332	0.000134232	0.000132262	4.26e-05	0.000180984	0.00017954	8.31e-05	0.000155474	0.000175334	0.000165564	0.000163318	0.000116762	0.000144106	0.000132444	0.00012459	0.000139054	0.000131454
PWY-7196: superpathway of pyrimidine ribonucleosides salvage	0.000108747	0.00019373	9.27e-05	0.00010493	0.000139762	9.89e-05	0.000191639	0.00019915	0.000103472	8.7e-05	6.69e-05	0.00010826	0.000105809	7.5e-05	0.000163613	0.000109001	0.000115977	0.000133823	2.65e-05	0.000169255	7.91e-05	9.43e-05	0.00013717	0.000154813	7.85e-05	0.000110066	0.000142666	0.000227294	9.73e-05	0.000149511	2.74e-05	0.000150784	9.69e-05	0.000142701	0.000116582	0	0.000183084	0.000144762	5.32e-05	0.000176907	0.000165295	9.33e-05	0.0002132	0.000186193	0.000120789	0.000112918	5.87e-05	7.76e-05	9.93e-05
PWY-7197: pyrimidine deoxyribonucleotide phosphorylation	0.000100258	0.000134282	9.57e-05	5.54e-05	0.000119567	5.22e-05	0.000119313	0.0001685	0.000118198	0.000126175	0.000108805	7.39e-05	7.64e-05	0.000166134	0.000138913	0.000107315	0.000139597	0.000138379	0.000103076	9.22e-05	0.000220356	0.000140073	0.000102066	0.000170443	9e-05	9.23e-05	7.65e-05	0.000152848	0.000132335	0.000118884	0.000121945	9.65e-05	0.000160488	0.00013885	0.000100205	0.000100431	0.000162365	0.000128069	3.37e-05	9.74e-05	0.000151599	0.000167219	0.000189629	7.63e-05	8.22e-05	6.96e-05	0.000180687	7.69e-05	8.98e-05
PWY-7198: pyrimidine deoxyribonucleotides de novo biosynthesis IV	7.95e-05	4.55e-05	2.22e-05	0	9.11e-05	7.31e-07	4.75e-06	8e-07	0	9.14e-07	2.68e-05	1.42e-06	7.07e-07	1.03e-05	2.58e-05	4.77e-06	3.39e-05	2.71e-05	0	2.81e-05	1.48e-05	8.38e-05	4.5e-05	5.59e-05	1.05e-05	7.85e-06	1.8e-05	2.26e-05	4.53e-05	0	0	6.58e-06	1.16e-05	8.8e-07	5.21e-06	1.81e-05	5.26e-06	3.2e-05	4.47e-05	4.52e-06	6.96e-06	0	1.11e-06	0	0	1.43e-05	0	1.64e-05	3.19e-06
PWY-7199: pyrimidine deoxyribonucleosides salvage	0.000113988	7.74e-05	0.000136984	9.15e-05	0.000138757	0.000112231	0.000128452	0.000114979	4.51e-05	0.00014747	9.38e-05	0.000130662	0.000106543	2.87e-05	8.39e-05	6.36e-05	8.76e-05	7.67e-05	3.41e-05	0.000118789	0.000112344	9.45e-05	0.000156808	9.24e-05	3.81e-05	5.28e-05	0.000123795	0.0001383	8.46e-05	8.15e-05	0.00010427	0.000119287	0.000108207	0.000162078	5.68e-05	6.66e-05	7.31e-05	6.26e-05	0.000131975	0.000184426	0.000156087	4.61e-05	0.000102461	6.22e-05	0.000137005	0.000112909	6.55e-05	9.95e-05	0.000183345
PWY-7200: superpathway of pyrimidine deoxyribonucleoside salvage	0	0	0	0	0	0	0	0	0	0	0	0	0	0	0	0	0	0	0	0	0	0	0	0	0	0	0	0	0	0	0	0	0	0	0	0	0	0	0	2.84e-05	0	0	0	0	0	0	0	0	0
PWY-7204: pyridoxal 5'-phosphate salvage II (plants)	1.43e-05	0	0	0	0	0	0	0	1.59e-06	0	1.94e-05	9.63e-06	0	0	0	0	1.28e-05	0	1.07e-05	0	0	0	0	0	1.21e-05	0	7.48e-06	0	0	4.71e-05	1.2e-05	0	1.77e-05	0	0	0.000126487	0	1.84e-05	0	0	0	0	0	0	2.02e-06	0	0	0	0
PWY-7208: superpathway of pyrimidine nucleobases salvage	0.000159945	0.000325044	0.000197135	0.000256912	0.000187172	0.000194367	0.00019487	0.0002693	0.000248816	0.00020188	0.000157006	0.000110151	0.000120523	0.00029911	0.00021462	0.000169854	0.000294157	0.000347309	0.000157278	0.000188317	0.000455002	0.000220261	0.000158052	0.00024527	0.000141968	0.00013542	0.000196868	0.000294698	0.000204169	0.000220374	0.000370557	0.000151795	0.000261789	0.00019628	0.000153066	0.000174702	0.000242953	0.000226523	5.34e-05	0.000375459	0.000216715	0.000262441	0.000283512	0.0003616	0.000123203	0.000126768	0.000239732	0.000118001	0.000133017
PWY-7209: superpathway of pyrimidine ribonucleosides degradation	0	0	0	6.4e-06	2.44e-06	0	0	0	0	0	0	4.63e-06	0	8.24e-07	0	0	0	3.62e-06	9.26e-07	1.29e-05	3.47e-06	0	0	0	0	9.63e-06	0	0	1.64e-05	0	0	0	0	0	0	0	0	0	0	0	0	0	0	5.77e-06	6.85e-06	0	0	0	9.91e-06
PWY-7210: pyrimidine deoxyribonucleotides biosynthesis from CTP	8.25e-05	5.55e-05	2.88e-05	0	9.75e-05	1.04e-06	6.64e-06	1.14e-06	0	1.3e-06	3.42e-05	2.02e-06	1.01e-06	1.44e-05	3.37e-05	6.67e-06	4.39e-05	3.59e-05	0	3.53e-05	2.06e-05	9.21e-05	5.4e-05	6.99e-05	1.43e-05	1.07e-05	2.33e-05	3e-05	5.58e-05	0	0	9.12e-06	1.6e-05	1.25e-06	7.26e-06	2.42e-05	7.37e-06	4.09e-05	5.14e-05	6.33e-06	9.76e-06	0	1.58e-06	0	0	1.87e-05	0	2.15e-05	4.49e-06
PWY-7211: superpathway of pyrimidine deoxyribonucleotides de novo biosynthesis	0.00011317	0.00011855	0.000102795	5.26e-05	0.000140298	4.43e-05	0.000100471	0.000101437	0.000122348	3.08e-05	8.76e-05	0.000113133	6.76e-05	9.47e-05	0.00013328	0.000105055	0.000125153	5.79e-05	3.48e-05	0.00011656	5.85e-05	0.000131665	0.000151861	0.000141408	7.33e-05	0.000105414	0.000146861	0.000127488	0.000109269	0.000121742	1.4e-05	9.38e-05	0.000114138	0.000180554	0.000132563	4.26e-05	0.000124544	9.86e-05	6.63e-05	7.16e-05	0.000123338	0.000116601	3.26e-05	5.08e-05	7.02e-05	3.63e-05	7.74e-05	9.14e-05	0.000114254
PWY-7218: photosynthetic 3-hydroxybutanoate biosynthesis (engineered)	0	0	0	0	0	0	0	0	0	0	0	0	0	0	0	0	0	0	0	0	0	0	0	0	0	0	0	0	0	0	0	0	0	0	0	0	0	0	0	0	0	0	0	0	0	0	0	0	0
PWY-7219: adenosine ribonucleotides de novo biosynthesis	0.000997424	0.000928986	0.000845127	0.00105019	0.000945551	0.000977815	0.000999671	0.000952567	0.000812268	0.00108636	0.0007956	0.00105892	0.00099661	0.000876985	0.000914597	0.000969616	0.000947221	0.00101499	0.00103525	0.00137042	0.00114709	0.000739681	0.00105556	0.000797386	0.000771084	0.00104414	0.0009668	0.000790997	0.00107388	0.000725729	0.000977075	0.00103666	0.000810193	0.000927776	0.000971449	0.00104414	0.00089384	0.000993658	0.0009294	0.000793046	0.000953168	0.000780543	0.000873413	0.000897606	0.00111486	0.000984775	0.000833047	0.000996003	0.000871585
PWY-7220: adenosine deoxyribonucleotides de novo biosynthesis II	0.000108444	0.000120011	0.000145525	8.91e-05	0.000136738	8.59e-05	0.000104938	0.000181186	0.00021384	0.000135899	0.000102616	0.000122448	9.9e-05	0.000226945	0.000143149	0.000109927	0.000206148	0.000235556	0.000115552	0.000101371	0.000279749	0.000151326	0.000122175	0.000207589	0.000102891	7.36e-05	0.000110669	0.000152615	0.000145089	0.000159575	0.000301056	0.000178232	0.00019715	0.000147377	9.87e-05	0.000245033	0.000133823	0.000154656	0.000128752	0.000113092	0.00016303	0.000117268	0.000140943	0.000321862	0.000114496	0.000109053	0.000177104	0.000108525	9.4e-05
PWY-7221: guanosine ribonucleotides de novo biosynthesis	0.000624378	0.000649469	0.000614423	0.000612029	0.000657644	0.000620622	0.00072841	0.000642391	0.000627112	0.000686729	0.000672914	0.000733109	0.000674612	0.000642458	0.000594884	0.000682602	0.000681655	0.000700536	0.000712504	0.00108541	0.000857497	0.000550419	0.000687805	0.000610355	0.000536003	0.000689309	0.00069946	0.000530434	0.000809879	0.000544655	0.00075169	0.00067826	0.000581375	0.000591227	0.000650976	0.000835274	0.000630574	0.000782374	0.000640781	0.000532659	0.00066335	0.000523707	0.000576074	0.000640831	0.000774784	0.000656542	0.000576593	0.00062575	0.000592115
PWY-7222: guanosine deoxyribonucleotides de novo biosynthesis II	0.000108444	0.000120011	0.000145525	8.91e-05	0.000136738	8.59e-05	0.000104938	0.000181186	0.00021384	0.000135899	0.000102616	0.000122448	9.9e-05	0.000226945	0.000143149	0.000109927	0.000206148	0.000235556	0.000115552	0.000101371	0.000279749	0.000151326	0.000122175	0.000207589	0.000102891	7.36e-05	0.000110669	0.000152615	0.000145089	0.000159575	0.000301056	0.000178232	0.00019715	0.000147377	9.87e-05	0.000245033	0.000133823	0.000154656	0.000128752	0.000113092	0.00016303	0.000117268	0.000140943	0.000321862	0.000114496	0.000109053	0.000177104	0.000108525	9.4e-05
PWY-7228: superpathway of guanosine nucleotides de novo biosynthesis I	0.000185712	0.000203872	0.000236311	0.000107396	0.000227553	0.000102085	0.000202716	0.00028405	0.000322003	0.00022864	0.000178724	0.000141495	0.000144321	0.000338299	0.000232005	0.000189836	0.000318584	0.000385601	0.000175336	0.000185558	0.000536971	0.000239461	0.000198184	0.000312142	0.000175005	0.000136637	0.000154991	0.000239619	0.000246528	0.00024904	0.000502601	0.000183068	0.000295711	0.000237627	0.00017196	0.000385244	0.000248814	0.000260637	7.27e-05	0.000173975	0.000262586	0.000276608	0.000291423	0.00043062	0.000159127	0.000132047	0.000272334	0.000144368	0.000163194
PWY-7229: superpathway of adenosine nucleotides de novo biosynthesis I	0.000285134	0.00029215	0.000345216	0.000252203	0.000349748	0.000245446	0.000265654	0.000401775	0.00043748	0.000344427	0.00025809	0.00032322	0.000262563	0.000456667	0.000330043	0.000284742	0.000440269	0.000485354	0.000329098	0.000285313	0.000585567	0.000323546	0.000331542	0.000444038	0.000265534	0.000194463	0.000294544	0.000335635	0.000369362	0.000337362	0.000575048	0.000402749	0.000404687	0.000370024	0.000258535	0.00049931	0.000312931	0.000357926	0.000311559	0.000285996	0.00039612	0.000290199	0.000334065	0.00057058	0.000317518	0.000288517	0.000368218	0.000287356	0.000259045
PWY-7234: inosine-5'-phosphate biosynthesis III	8.28e-05	7.5e-05	3.55e-05	4.26e-05	0.000110052	0.000110867	7.14e-05	6.78e-05	5.52e-05	0.000102984	0.000111015	0.000130513	5.79e-05	6.04e-05	8.17e-05	5.83e-05	8.33e-05	4.99e-05	0.000119995	7.32e-05	0.000112123	0.000145249	0.000120619	4.01e-05	7.44e-05	7.15e-05	8.88e-05	9.58e-05	7.75e-05	9.72e-05	6.12e-05	7.16e-05	0.000100576	4.82e-05	6.6e-05	9.18e-05	6.55e-05	8.53e-05	0	0.000102694	9.85e-05	4.02e-05	5.88e-05	5.63e-05	0.000113122	4.12e-05	0.000121923	3.18e-05	0.000183357
PWY-7235: superpathway of ubiquinol-6 biosynthesis (eukaryotic)	0	0	1.46e-06	0	1.27e-06	1.3e-06	0	9.33e-06	0	0	2.76e-05	0	0	2.01e-05	0	0	1e-05	2.92e-06	1.29e-06	0	2.1e-06	1.17e-05	0	1.31e-05	0	5.64e-06	0	0	0	0	0	4.17e-06	1.34e-05	0	6.19e-06	0	8.46e-06	0	0	0	1.02e-05	1.27e-06	5.24e-06	0	4.94e-06	0	3.63e-06	0	2.94e-05
PWY-7237: myo-, chiro- and scillo-inositol degradation	2.6e-05	6.45e-05	2.33e-05	1.03e-05	4.47e-05	5e-05	3.03e-05	7.79e-05	3.67e-05	3.3e-05	2.19e-05	6.04e-05	1.8e-05	9.38e-06	2.72e-05	3.98e-05	1.79e-05	4.63e-05	1.24e-05	0.00010611	2.82e-05	1.03e-05	6.91e-05	5.06e-05	1.28e-05	5.44e-05	0.000171064	0.000163828	2.31e-05	1e-05	1.7e-05	3.64e-05	1.79e-05	2.39e-05	4.16e-05	1.78e-06	3.77e-05	6.97e-05	3.54e-05	0.000226586	4.03e-05	5.78e-05	4.43e-05	1.42e-05	3.2e-05	6.18e-05	8.28e-06	2.08e-05	3.02e-05
PWY-724: superpathway of L-lysine, L-threonine and L-methionine biosynthesis II	0.000484783	0.00043888	0.000371631	0.000430842	0.000392462	0.00042584	0.000399148	0.000389121	0.000236639	0.000410908	0.0003686	0.000449455	0.000402506	0.000439655	0.000438568	0.000384082	0.000402851	0.000440468	0.000465982	0.000402294	0.000379588	0.000353236	0.000431534	0.000302548	0.000228179	0.00035604	0.000361578	0.000353627	0.000422583	0.000296795	0.000348814	0.000467277	0.000286545	0.000380702	0.000509042	0.000176826	0.000464623	0.000289679	0.000393769	0.000369762	0.000424091	0.000279629	0.000380482	0.000312055	0.000431313	0.000404869	0.000340339	0.00048274	0.000406722
PWY-7242: D-fructuronate degradation	0.000208849	0.00023485	0.000177312	0.000198952	0.000227322	0.000185724	3.19e-05	0.000160822	0.000111544	0.000370076	7.31e-05	0.000167227	0.000145905	0.000159405	0.000139347	0.000135658	9.91e-05	0.000117086	3.4e-05	0.000188295	0.000213489	5.31e-05	0.000171591	0.000156403	7.74e-05	0.000159627	0.000104444	8.5e-05	0.000163609	0.000114339	0.000153715	0.000227655	0.0001022	2.67e-05	8.57e-05	7.43e-05	0.000111408	3.93e-05	0.000295385	0.000113204	0.000213524	6.81e-05	0.00012915	0.000164564	0.00017212	0.000211602	0.000100036	0.000118959	0.000153895
PWY-7245: superpathway NAD/NADP - NADH/NADPH interconversion (yeast)	0	0	0	0	0	0	0	0	0	0	0	0	0	0	0	0	0	0	0	0	0	0	0	0	0	0	0	0	0	0	0	0	0	0	0	0	0	0	0	0	0	0	0	0	0	0	0	0	0
PWY-7254: TCA cycle VII (acetate-producers)	5.86e-06	0	0	0	0	0	0	0	9.17e-07	0	0	3.75e-06	0	0	0	0	5e-06	0	1.25e-05	0	0	0	0	0	6.83e-06	0	5.31e-06	0	0	8.46e-06	2.16e-06	0	1.69e-05	4.27e-06	0	5.28e-05	0	6.96e-06	0	0	0	0	2.09e-06	0	3.54e-06	0	0	0	0
PWY-7268: NAD/NADP-NADH/NADPH cytosolic interconversion (yeast)	0	0	0	0	0	0	0	0	0	0	0	0	0	0	0	0	0	0	0	0	0	0	0	0	0	0	0	0	0	0	0	0	0	0	0	0	0	0	0	0	0	0	0	0	0	0	0	0	0
PWY-7269: NAD/NADP-NADH/NADPH mitochondrial interconversion (yeast)	1.56e-06	0	0	0	0	0	0	0	0	0	4.92e-06	0	0	0	0	0	4.46e-06	0	3.47e-06	0	0	0	0	0	9.78e-06	0	3.51e-06	0	0	8.95e-06	0	0	6.38e-06	9.02e-07	0	8.12e-05	0	1.29e-06	0	0	0	0	0	0	2.18e-06	0	0	0	0
PWY-7279: aerobic respiration II (cytochrome c) (yeast)	0	0	0	0	0	0	0	0	2.05e-06	0	0	0	0	0	0	0	0	0	2.49e-06	0	0	0	0	0	6.67e-06	0	2.03e-06	0	0	0	0	0	1.04e-05	8.44e-07	0	7.91e-06	0	2e-06	0	0	6.03e-07	1.92e-06	0	0	3.25e-06	0	0	0	0
PWY-7282: 4-amino-2-methyl-5-phosphomethylpyrimidine biosynthesis (yeast)	0.000279696	0.000264113	0.000229295	0.00015566	0.000227907	0.000127247	0.000178838	0.000194744	0.00018486	0.000162604	0.0001812	0.000168955	0.000213254	0.000235678	0.000234621	0.000181617	0.000207547	0.000198152	8.63e-05	8.97e-05	8.13e-05	0.000173212	0.00023114	0.00023306	0.000167946	0.000157492	0.000196375	0.000220554	0.000224	0.00017872	0.000239669	0.000213013	0.00016887	0.000144531	0.000239273	0.000107712	0.000242841	0.000171236	0.000315437	0.000167851	0.000229305	0.000160572	0.000149316	0.000129379	0.000182223	0.000229966	0.00015199	0.000303819	0.000201488
PWY-7283: wybutosine biosynthesis	0	0	0	0	0	0	0	0	0	0	0	0	0	0	0	0	0	0	0	0	0	0	0	0	0	0	0	0	0	0	0	0	0	0	0	0	0	0	0	0	0	0	0	0	0	0	0	0	0
PWY-7286: 7-(3-amino-3-carboxypropyl)-wyosine biosynthesis	0	0	0	2.44e-06	0	0	0	0	0	0	0	0	0	0	0	0	0	0	0	0	0	0	0	0	0	0	0	0	0	0	0	0	0	0	0	0	0	0	0	0	0	0	0	0	3.12e-06	0	0	0	0
PWY-7288: fatty acid &beta;-oxidation (peroxisome, yeast)	0	0	0	0	0	0	0	0	0	0	0	0	0	0	0	0	0	0	0	0	0	0	0	0	0	0	0	0	0	0	0	0	0	0	0	0	0	0	0	0	0	0	0	0	0	0	0	0	0
PWY-7290: Escherichia coli serotype O86 O-antigen biosynthesis	0	0	0	0	0	0	0	0	0	0	0	0	0	0	0	0	0	0	0	0	0	0	0	0	0	0	0	0	0	0	0	0	0	0	0	0	0	0	0	0	0	0	0	0	0	0	0	0	0
PWY-7294: xylose degradation IV	0	0	0	0	0	0	0	0	0	0	0	0	0	0	0	0	0	0	0	0	0	0	0	0	0	0	0	0	0	0	0	0	0	0	0	0	0	0	0	0	0	0	0	0	0	0	0	0	0
PWY-7315: dTDP-N-acetylthomosamine biosynthesis	4.97e-06	0	0	0	0	0	0	1.96e-06	7.26e-07	0	0	1.39e-06	0	0	0	0	9.19e-06	0	2.04e-06	0	0	0	0	0	9.95e-06	0	8.16e-06	0	0	1.15e-05	2.1e-06	0	4e-06	2.21e-06	0	0.000137778	0	2.58e-06	0	0	0	0	0	0	0	0	0	0	0
PWY-7316: dTDP-N-acetylviosamine biosynthesis	0	0	0	0	0	0	0	0	0	0	0	0	0	0	0	0	0	0	0	0	0	0	0	0	8.57e-06	0	0	0	0	0	0	0	0	0	0	1.61e-06	0	0	0	0	0	0	0	0	0	0	0	0	0
PWY-7323: superpathway of GDP-mannose-derived O-antigen building blocks biosynthesis	0.000106261	7.39e-05	6.31e-05	2.64e-06	5.5e-05	1.01e-05	1.4e-05	2.21e-05	0.000119629	4.73e-05	5.92e-05	2.13e-05	3.06e-05	1.98e-05	2.08e-05	1.55e-05	3.58e-05	3.51e-05	5.17e-05	1.78e-05	1.49e-05	0.000106229	5.77e-05	9.2e-05	1.83e-05	1.35e-05	2.48e-05	2.08e-05	4.54e-05	3.13e-05	0.000122663	3.43e-05	8.3e-05	2.42e-05	2.45e-05	8.18e-05	1.55e-05	4.76e-05	0.000101718	1.41e-05	5.91e-05	1.62e-05	6.87e-06	2.9e-05	2.88e-05	3.82e-05	2.17e-05	3.52e-05	5.26e-05
PWY-7328: superpathway of UDP-glucose-derived O-antigen building blocks biosynthesis	2.18e-06	0	0	0	9.94e-06	0	7.17e-06	1.74e-06	2.78e-05	0	5.58e-06	5.48e-06	0	0	0	9.48e-06	4.75e-06	0	7.85e-06	0	0	0	2.85e-05	2.45e-05	2.05e-06	0	7.06e-06	6.05e-06	0	2.04e-06	0	0	4.52e-05	0	0	2.35e-05	0	6.64e-06	5.32e-06	0	1.6e-05	7.23e-06	1.63e-05	0	7.35e-06	4.8e-06	1.86e-05	0	0
PWY-7345: superpathway of anaerobic sucrose degradation	0	0	0	0	0	0	0	0	0	0	0	0	0	0	0	0	0	0	0	0	0	0	0	0	0	0	0	0	0	0	0	0	2.79e-05	0	0	0	0	0	0	0	0	0	0	0	0	0	0	0	0
PWY-7357: thiamin formation from pyrithiamine and oxythiamine (yeast)	0.000278863	0.000501681	0.000235606	0.000428863	0.0003168	0.000316221	0.000287626	0.000276353	0.000198681	0.000466314	0.000185122	0.000407156	0.000265468	0.000248982	0.000257204	0.000264134	0.000215502	0.000213402	7.36e-05	0.000416284	0.000230905	0.000141925	0.000293509	0.000262819	0.000174663	0.000222539	0.000302769	0.000259251	0.000308013	0.000222301	0.000210706	0.000399583	0.000184655	0.000153417	0.000251005	0.000120826	0.000256036	0.000157773	0.000306301	0.000294765	0.000350481	0.000164983	0.000256649	0.000261355	0.000370229	0.000303954	0.000167532	0.000282094	0.000247072
PWY-7371: 1,4-dihydroxy-6-naphthoate biosynthesis II	1.33e-05	0	3.17e-06	3.9e-06	4.52e-06	5.14e-06	0	9.91e-06	0	0	5.3e-05	2.23e-05	6.98e-06	5.88e-06	0	0	1.59e-05	0	5.32e-06	1.22e-05	0	5.41e-05	9.6e-06	1.24e-05	0	9.68e-06	0	9.09e-06	0	1.57e-06	0	7.35e-06	1.94e-05	1.81e-05	1.62e-05	0	4.84e-06	2.44e-05	0	0	1.41e-05	1.03e-05	5.92e-06	0	3.37e-06	0	2.56e-05	0	4.82e-05
PWY-7373: superpathway of demethylmenaquinol-6 biosynthesis II	0	0	0	0	0	0	0	0	0	0	0	0	0	0	0	0	0	0	0	0	0	0	0	0	0	0	0	0	0	0	0	0	0	0	0	0	0	0	0	0	0	0	0	0	0	0	0	0	0
PWY-7374: 1,4-dihydroxy-6-naphthoate biosynthesis I	0	0	0	0	0	0	0	0	0	0	0	0	0	0	0	0	0	0	0	0	0	0	0	0	0	0	0	0	0	0	0	0	0	0	0	0	0	0	0	0	0	0	0	0	0	0	0	0	0
PWY-7383: anaerobic energy metabolism (invertebrates, cytosol)	4.91e-05	0.000247601	1.34e-05	0.00015175	9.36e-05	0.000189415	3.71e-05	0.000109724	1.72e-05	4.26e-05	0.000108093	0.00015264	0.00011433	6.89e-05	0.000118463	0.000115791	7.71e-05	2.52e-06	4.2e-05	8.47e-06	0.00010692	4.98e-05	9.17e-05	2.75e-05	0.000107897	0.000139106	7.63e-05	0.000171598	0.000177184	6.5e-06	3.42e-05	6.25e-05	0.000119833	0.000176796	0.000154838	0	0.000157656	1.83e-05	7.66e-05	7.63e-05	0.000128517	0.000183418	0.000154483	5.05e-06	0.000115691	9.19e-05	0.000131676	0.000119801	7.59e-05
PWY-7384: anaerobic energy metabolism (invertebrates, mitochondrial)	0	0	0	0	0	0	0	0	0	0	0	0	0	0	0	0	0	0	0	0	0	0	0	0	0	0	0	0	0	0	0	0	0	0	0	0	0	0	0	0	0	0	0	0	0	0	0	0	0
PWY-7385: 1,3-propanediol biosynthesis (engineered)	0	0	0	0	0	0	0	0	0	0	0	0	0	0	0	0	0	0	0	0	0	0	0	0	0	0	0	0	0	0	0	0	0	0	0	0	0	0	0	0	0	0	0	0	0	0	0	0	0
PWY-7388: octanoyl-[acyl-carrier protein] biosynthesis (mitochondria, yeast)	1.56e-05	5.86e-06	0	0	6.71e-06	6.08e-06	7.64e-06	0	3.17e-05	1.28e-06	2e-05	1.19e-05	0	0	0	7.82e-06	9.42e-06	0	1.68e-05	1.37e-06	4.7e-06	0	2.1e-05	1.65e-05	6.67e-06	0	2.3e-05	3.21e-06	1.21e-06	3.22e-05	7.98e-06	1.23e-05	6.01e-05	6.12e-06	4.39e-06	8.88e-05	4.44e-06	1.13e-05	8.23e-06	3.63e-05	3.47e-06	5.71e-06	4.14e-06	0	9.84e-06	7.77e-06	2.42e-05	0	0
PWY-7389: superpathway of anaerobic energy metabolism (invertebrates)	0	0	0	0	0	0	0	0	0	0	0	0	0	0	0	0	0	0	0	0	0	0	0	0	0	0	0	0	0	0	0	0	0	0	0	0	0	0	0	0	0	0	0	0	0	0	0	0	0
PWY-7391: isoprene biosynthesis II (engineered)	0	0	0	0	0	0	0	0	0	0	0	0	0	0	0	0	0	0	0	0	0	0	0	0	0	0	0	0	0	0	0	0	0	0	0	0	0	0	0	0	0	0	0	0	1.95e-06	0	0	0	0
PWY-7392: taxadiene biosynthesis (engineered)	0	0	0	8.92e-06	0	0	0	3.21e-06	2.06e-06	0	0	2.55e-05	0	0	0	0	1.45e-05	0	0	0	5.74e-06	0	0	0	8.23e-06	0	1.19e-05	0	0	1.8e-05	5.65e-06	0	9.31e-06	0	0	0	0	0	0	4.48e-05	0	0	0	0	1.47e-05	0	0	0	0
PWY-7399: methylphosphonate degradation II	0	0	0	0	0	0	0	0	1.84e-06	0	0	0	0	0	0	0	4.36e-06	0	0	0	0	0	0	0	6.39e-06	0	1.87e-06	0	0	0	0	0	0	1.15e-06	0	0	0	0	0	0	0	0	0	0	0	0	0	0	0
PWY-7400: L-arginine biosynthesis IV (archaebacteria)	4.85e-05	0.000162713	9.88e-05	6.37e-05	6.79e-05	0.00040293	0.000225549	0.000271521	3.58e-05	0.000414933	0.000221883	0.000235703	9.22e-05	0.000207313	0.000198355	0.00015281	0.000137418	8.79e-05	0.000162037	0.000267004	0.000148046	0.000126607	0.000187649	7.27e-05	6.01e-05	0.000149233	0.000110623	5.44e-05	0.00015704	0.000246051	0.000109243	7.48e-05	0.000216196	0.000210152	5.77e-05	0.000126794	0.000341049	5.95e-05	0	0.000153399	0.00022901	0.000130802	5.77e-05	0.000306013	0.000230814	7.91e-05	7.8e-05	4.53e-05	0.00026886
PWY-7409: phospholipid remodeling (phosphatidylethanolamine, yeast)	1.25e-06	0	0	0	0	0	0	0	0	0	0	0	0	0	0	0	1.39e-06	0	1.19e-06	0	0	0	0	0	4.25e-06	0	1.1e-06	0	0	3.44e-06	0	0	0	0	0	6.73e-05	0	0	0	0	0	0	0	0	1.39e-06	0	0	0	0
PWY-7411: superpathway of phosphatidate biosynthesis (yeast)	0	0	0	0	0	0	0	0	0	0	0	0	0	0	0	0	0	0	0	0	0	0	0	0	0	0	0	0	0	0	0	0	0	0	0	0	0	0	0	0	0	0	0	0	0	0	0	0	0
PWY-7420: monoacylglycerol metabolism (yeast)	0	0	0	0	0	0	0	0	0	0	0	0	0	0	0	0	0	0	0	0	0	0	0	0	0	0	0	0	0	0	0	0	0	0	0	0	0	0	0	0	0	0	0	0	0	0	0	0	0
PWY-7446: sulfoglycolysis	1.53e-06	0	0	0	0	0	0	0	6.67e-07	0	0	8.62e-07	0	0	0	0	0	0	1.35e-06	0	0	0	0	0	3.47e-06	0	0	0	0	7.12e-06	0	0	6.95e-07	1.08e-06	0	5.7e-05	0	1.12e-06	0	0	0	0	0	0	0	0	0	0	0
PWY-7456: mannan degradation	9.83e-05	0.000342905	8.02e-05	0.000161483	0	0.000238421	0.000117103	4.46e-05	6.21e-06	7.33e-05	0	8.93e-05	3.34e-05	0.000113427	0.000131155	3.53e-05	4.28e-05	2.96e-05	0	6.46e-05	3.71e-05	0	5.6e-05	7.32e-06	0	7.45e-05	1.6e-05	0.000171227	5.41e-05	1.41e-05	9.42e-06	0.000111546	6.73e-05	0.000154557	0.000168613	7.45e-05	0.00021555	2.04e-05	0	0.000134247	0.000116028	2.97e-05	0.000171983	3.17e-05	0.000119435	3.25e-05	0	8.94e-05	3.01e-05
PWY-7527: L-methionine salvage cycle III	0	0	0	0	0	0	0	0	0	0	0	0	0	0	0	0	0	0	0	0	0	0	0	0	0	0	0	0	0	0	0	0	0	0	0	0	0	0	0	0	0	0	0	0	0	0	0	0	0
PWY-7528: L-methionine salvage cycle I (bacteria and plants)	0	0	0	0	0	0	0	0	0	0	0	0	0	0	0	0	0	0	0	0	0	0	0	0	0	0	0	0	0	0	0	0	0	0	0	0	0	0	0	0	0	0	0	0	0	0	0	0	0
PWY-7539: 6-hydroxymethyl-dihydropterin diphosphate biosynthesis III (Chlamydia)	5.99e-05	3.43e-05	3.52e-05	2.67e-05	1.37e-05	2.01e-05	3.25e-05	7.84e-06	0.000104212	3.9e-05	4.26e-06	4.35e-05	3.94e-05	3.52e-05	2.45e-05	3e-05	4.38e-05	5.86e-05	2.53e-05	1.02e-05	2.85e-05	1.74e-06	2.89e-05	4.3e-05	3.49e-05	2.8e-05	1.49e-05	1.04e-05	2.67e-05	3.03e-05	2.14e-05	2.77e-05	3.7e-05	2.9e-05	2.82e-06	9.85e-05	4.79e-05	6.18e-05	7.33e-05	3.67e-05	3.34e-05	2.79e-06	1.03e-05	6.67e-05	3.86e-05	1.97e-05	5.84e-05	2.52e-05	9.28e-06
PWY-7546: diphthamide biosynthesis (eukaryotes)	0	0	0	0	0	0	0	0	0	0	0	0	0	0	0	0	0	0	0	0	0	0	0	0	0	0	0	0	0	0	0	0	0	0	0	0	0	0	0	0	0	0	0	0	0	0	0	0	0
PWY-7560: methylerythritol phosphate pathway II	5.35e-05	0	0.000101238	3.07e-05	3.06e-05	6.68e-05	3.18e-05	1.64e-05	8.55e-05	0.000271043	4.83e-05	9.24e-05	7.39e-06	3.37e-05	7.28e-05	3.89e-05	5.11e-05	6.6e-05	0.000169443	2.92e-05	3.11e-05	6.44e-05	3.28e-05	4.64e-05	4.62e-05	9.33e-05	7.01e-05	5.36e-05	4.53e-06	3.94e-05	5.86e-05	2.78e-05	0.000104834	4.57e-05	5.51e-05	0.00029614	3.29e-05	0.000133933	4.86e-05	7.1e-05	4.78e-05	3.23e-05	7.29e-05	1.32e-05	0.000156747	2.39e-05	0	0.000110776	0
PWY-7592: arachidonate biosynthesis III (metazoa)	0	0	0	0	0	0	0	0	0	0	0	0	0	0	0	0	0	0	0	0	0	0	0	0	0	0	0	0	0	0	0	0	0	0	0	0	0	0	0	0	0	0	0	0	0	0	0	0	0
PWY-7619: juniperonate biosynthesis	0	0	0	0	0	0	0	0	0	0	0	0	0	0	0	0	0	0	0	0	0	0	0	0	0	0	0	0	0	0	0	0	0	0	0	0	0	0	0	0	0	0	0	0	0	0	0	0	0
PWY-7626: bacilysin biosynthesis	0	0	0	0	0	0	0	0	0	0	0	0	0	0	0	0	0	0	0	0	0	0	0	0	0	0	0	0	0	0	0	0	0	0	0	0	0	0	0	0	0	0	0	0	0	0	0	0	0
PWY-7663: gondoate biosynthesis (anaerobic)	0.000421002	0.000297505	0.000421838	0.000165559	0.000304881	0.000225431	0.000452206	0.000276211	0.000383447	0.000299156	0.000310922	0.000341265	0.000429079	0.000324478	0.000327178	0.000168623	0.000391523	0.000444262	0.00064583	0.000454224	0.000355116	0.000321945	0.000308079	0.0004065	0.000302138	0.000221825	0.000366397	0.000304237	0.000382258	0.00025719	0.000420982	0.000254138	0.000290484	0.00026847	0.000395285	0.000306257	0.00038206	0.00032056	0.000348442	0.000151374	0.000280618	0.000239304	0.00025582	0.000340405	0.000323406	0.000190562	0.00027789	0.000256467	0.000319644
PWY-7664: oleate biosynthesis IV (anaerobic)	2.3e-05	8.69e-06	0	0	9.95e-06	8.97e-06	1.14e-05	0	4.57e-05	2.29e-06	2.92e-05	1.74e-05	0	0	0	1.14e-05	1.4e-05	0	2.51e-05	2.05e-06	6.99e-06	0	3.03e-05	2.43e-05	1.02e-05	0	3.33e-05	4.78e-06	1.81e-06	4.52e-05	1.19e-05	1.79e-05	8.17e-05	9.07e-06	6.54e-06	0.000124348	6.61e-06	1.68e-05	1.22e-05	4.74e-05	6.02e-06	8.47e-06	6.16e-06	0	1.45e-05	1.14e-05	3.48e-05	0	0
PWY-821: superpathway of sulfur amino acid biosynthesis (Saccharomyces cerevisiae)	3.51e-06	1.21e-06	0	0	0	0	0	0	5.29e-06	0	1.03e-05	1.06e-05	0	5.78e-06	0	9.17e-06	5.11e-06	0	1.45e-05	0	1.23e-06	0	0	0	7.52e-06	0	7.72e-06	0	0	6.13e-06	2.08e-06	0	5.09e-05	7.05e-06	0	0	0	4.3e-06	0	1.97e-06	1.35e-05	1.42e-05	2.24e-06	0	1.21e-05	7.1e-06	2.25e-05	2.09e-06	0
PWY-841: superpathway of purine nucleotides de novo biosynthesis I	0.000221959	0.000279028	0.000160798	0.000162198	0.000180262	0.000148813	0.000132239	0.000171029	0.000104368	0.000105464	0.000192216	0.000179305	0.000190744	0.000279735	0.0002255	0.000192747	0.00016906	0.00015646	9.7e-05	0.000214664	0.000353711	8.48e-05	0.000234711	0.000170389	0.000113661	0.000161918	0.000159337	0.000239764	0.000234731	0.000136239	7.91e-05	0.00018466	0.000244183	0.000248983	0.000209654	0.000177882	0.00027545	0.000125739	0.000107951	0.000205086	0.000247861	0.000219415	0.000269297	0.000235025	0.000194378	0.000162107	0.000208974	0.000191616	0.000187084
PWY-922: mevalonate pathway I	0	0	0	0	0	0	0	0	0	1.42e-05	0	0	0	0	1.98e-06	0	0	0	4.16e-06	0	0	0	0	0	0	0	8.03e-07	0	0	0	0	0	0	0	0	0	0	0	0	4.05e-06	0	0	0	0	2.24e-06	8.65e-07	0	2.39e-06	0
PWY0-1061: superpathway of L-alanine biosynthesis	1.95e-05	0	0	3.06e-06	0	6.95e-06	0	4.73e-06	6.66e-06	5.05e-05	1.82e-05	3.69e-06	0	0	1.28e-05	5.41e-06	2.32e-05	0	1.74e-05	3.53e-06	2.53e-06	0	0	0	1.31e-05	1.94e-06	1.85e-05	0	8.33e-06	2.79e-05	2.97e-06	1.59e-05	2.89e-05	6.38e-06	0	7.74e-05	0	5.15e-06	2.15e-06	2.94e-05	4.77e-06	7.65e-06	6e-06	0	1.01e-05	1.26e-06	0	8.65e-06	0
PWY0-1241: ADP-L-glycero-&beta;-D-manno-heptose biosynthesis	5.88e-06	0	0	0	0	0	0	6.65e-07	1.77e-06	3.17e-06	6.81e-07	1.13e-06	0	0	0	0	2.97e-06	0	9.74e-07	0	0	0	0	0	5.42e-06	0	3.94e-06	0	7.08e-07	4.47e-06	7.05e-07	2.45e-06	2.02e-05	1.02e-06	0	5.5e-05	0	4.67e-06	0	0	0	4.14e-06	0	0	5.34e-06	0	0	0	0
PWY0-1261: anhydromuropeptides recycling	2.46e-05	6.06e-06	1.19e-05	2.67e-05	1.06e-05	1.34e-05	0	3.02e-05	6.46e-06	6.63e-05	4.24e-05	1.52e-05	0	0	3.42e-05	4.91e-06	3.32e-05	1.78e-05	3.42e-05	5.19e-05	2.9e-05	0	1.64e-05	9.55e-06	3.47e-05	4.11e-05	3.65e-05	2.57e-05	3.3e-05	3.57e-05	2.89e-05	9.49e-06	6.44e-05	2.41e-05	0	0.000128223	2.06e-05	1.83e-05	0	7.4e-05	2.85e-05	1.92e-05	1.12e-05	5.35e-05	6.02e-05	4.33e-06	5.41e-06	0	3.7e-05
PWY0-1277: 3-phenylpropanoate and 3-(3-hydroxyphenyl)propanoate degradation	0	0	0	0	0	0	0	0	1.14e-06	0	4.48e-06	0	0	0	0	0	0	0	0	0	0	0	0	0	0	0	2.86e-06	0	0	6.16e-06	0	0	1.07e-05	0	0	4.04e-05	0	0	0	0	0	1.53e-06	0	0	0	0	0	0	0
PWY0-1296: purine ribonucleosides degradation	0.000285621	0.00044254	0.000346379	0.0004979	0.000450433	0.000480926	0.000456935	0.000425356	0.000350614	0.00062288	0.000375016	0.000382333	0.00048296	0.000281844	0.000390874	0.000413377	0.000561316	0.000341129	0.000252614	0.000338413	0.000405071	0.000287123	0.000452104	0.000485861	0.000389549	0.000457069	0.000526562	0.000329139	0.000377694	0.000248595	0.000242078	0.00046128	0.000318443	0.000261797	0.000311332	0.000165747	0.000377235	0.000357234	0.000363587	0.000410651	0.000481724	0.00022627	0.000362981	0.000348273	0.000488225	0.000567009	0.000264532	0.000463015	0.000337349
PWY0-1297: superpathway of purine deoxyribonucleosides degradation	1.79e-05	2.89e-05	1e-05	1.69e-05	1.58e-05	1.34e-05	0.000110776	3.69e-05	8.42e-05	0.00015008	3.52e-05	2.79e-05	1.28e-05	2.42e-05	8.35e-05	1.42e-05	4.13e-05	9.38e-06	6.63e-05	2.48e-05	2.53e-05	3.11e-05	4.13e-05	1.53e-05	3.38e-05	3.75e-05	0.000128392	1.31e-05	1.68e-05	4.31e-05	2.31e-05	4.27e-05	7.23e-05	4.2e-05	1.83e-05	0.000110405	2.25e-05	3.24e-05	3.23e-05	2.85e-05	2.37e-05	5.31e-05	1.53e-05	2.3e-05	3.05e-05	1.56e-05	3.04e-05	2.46e-05	2.57e-05
PWY0-1298: superpathway of pyrimidine deoxyribonucleosides degradation	2.1e-05	3.13e-05	1.46e-05	3.18e-05	4.55e-05	3.65e-05	7.18e-05	5.43e-05	2.87e-05	2.77e-05	6.36e-06	1.97e-05	1.11e-05	1.88e-05	3.42e-05	2.26e-05	1.52e-05	2.78e-05	1.59e-05	5.57e-05	1.88e-05	2.75e-05	3.72e-05	4.46e-05	1.79e-05	2.22e-05	6.19e-05	9.82e-05	1.22e-05	3.82e-05	1.16e-05	5.24e-05	2.19e-05	1.13e-05	2.46e-05	5.57e-05	3.41e-05	1.97e-05	1.48e-05	0.000168939	5.26e-05	2.56e-05	5.46e-05	6.08e-05	4.67e-05	5.63e-05	1.92e-05	1.73e-05	2.28e-05
PWY0-1319: CDP-diacylglycerol biosynthesis II	0.000628092	0.00064823	0.000526847	0.000527436	0.000598176	0.000533167	0.000578498	0.00055988	0.000586103	0.00064632	0.000513666	0.000584754	0.000589004	0.000538557	0.000569506	0.00058765	0.000643288	0.000612633	0.000802733	0.000630179	0.000540529	0.000461412	0.000546285	0.000618552	0.000467677	0.000510961	0.000680602	0.000476403	0.000533862	0.000460629	0.000514303	0.000574169	0.000443453	0.00043567	0.000593549	0.000321223	0.000594085	0.000524794	0.00064225	0.000436075	0.000586346	0.00034539	0.000477366	0.000441738	0.000599579	0.000541923	0.000390005	0.000575361	0.000552785
PWY0-1338: polymyxin resistance	4.93e-07	0	0	0	0	0	0	0	0	0	0	0	0	0	0	0	2.12e-06	0	6.66e-07	0	0	0	0	0	2.25e-06	0	1.56e-06	0	0	3.06e-06	0	0	1.2e-06	9.76e-07	0	3.79e-05	0	1.4e-06	0	0	0	0	3.94e-07	0	7.06e-07	0	0	0	0
PWY0-1415: superpathway of heme biosynthesis from uroporphyrinogen-III	2.52e-06	0	0	0	0	0	0	0	2.6e-06	0	0	1.9e-06	0	0	0	0	5.02e-06	0	5.85e-06	0	0	0	0	0	5.66e-06	0	2.82e-06	0	0	0	0	0	1.53e-05	0	0	2.03e-05	0	1.88e-06	0	0	1.56e-06	0	0	7.18e-07	1.67e-06	0	0	0	0
PWY0-1479: tRNA processing	1.08e-06	1.06e-05	2.65e-05	1.29e-05	6.31e-06	1.7e-05	1.43e-06	1.55e-05	0	8.63e-06	2.97e-05	1.68e-05	0	2.51e-06	1.24e-06	1.07e-05	1.76e-05	4.13e-06	2.27e-05	1.95e-05	6.63e-06	0	1.48e-05	2.01e-05	0	1.9e-06	2.63e-05	0	1.41e-05	1.35e-05	0	5.13e-06	6.15e-06	0	1.88e-05	5.01e-06	4.29e-06	1.13e-05	0	0	8.63e-06	6.6e-07	3.48e-06	0	2.25e-05	1.26e-06	1.27e-05	0	4.2e-05
PWY0-1533: methylphosphonate degradation I	1.12e-06	0	0	0	0	0	0	8.95e-07	0	0	0	0	0	0	0	0	3.14e-06	0	1.24e-06	0	0	0	0	0	5.3e-06	0	0	0	0	4.59e-06	1.23e-06	0	8.78e-07	0	0	5.06e-05	0	1.28e-06	0	0	0	0	0	0	0	0	0	0	0
PWY0-1586: peptidoglycan maturation (meso-diaminopimelate containing)	0.000217868	0.000169636	0.000121113	7.95e-05	9.47e-05	6.9e-05	5.33e-05	6.6e-05	0.000169106	8.18e-05	9.81e-05	0.00012263	0.000128437	0.000126775	0.00016294	0.000129413	0.000116001	0.000164879	8.43e-05	7e-05	0.000113538	4.71e-05	0.000111399	0.000163389	0.000109341	5.51e-05	0.000104942	0.000102796	0.000104809	0.000122778	0.000134679	0.000172266	0.000212971	0.00016387	0.000134982	0.000165451	0.000197872	6.94e-05	0.000115755	0.000114213	0.00016612	5.64e-05	8.56e-05	4.99e-05	0.000133836	9.12e-05	0.000192927	0.000144212	0.000145892
PWY0-162: superpathway of pyrimidine ribonucleotides de novo biosynthesis	0.000115876	0.000300785	0.000153568	0.000153142	0.000156893	0.00013846	0.000257189	0.000234362	0.000151652	8.01e-05	0.000242071	0.000142802	0.000130554	0.000113881	0.000200997	0.000125018	0.000138122	0.000124592	8.97e-05	0.000237392	6.5e-05	0.000160244	0.000200296	0.000163597	8.74e-05	0.000153344	0.000252515	0.000322161	0.000124556	0.000168847	2.11e-05	0.000205308	0.000174669	0.000281827	0.000166709	0.000230844	0.000264081	0.000176318	8.44e-05	0.000240205	0.000190861	0.000276116	0.000276597	0.000208456	0.000160092	0.000158762	0.00017294	0.000135251	0.000165524
PWY0-166: superpathway of pyrimidine deoxyribonucleotides de novo biosynthesis (E. coli)	0.000163365	0.000208457	0.000159106	0.000122305	0.000193782	0.000115695	0.000160087	0.000226207	0.000194813	0.000184184	0.000175612	0.000150157	0.000137502	0.00024476	0.000201035	0.000167581	0.000222023	0.000221961	0.000172898	0.000143943	0.000285398	0.000192405	0.000175868	0.000249439	0.000137947	0.000140347	0.000140763	0.000202743	0.000213678	0.000176173	0.00021804	0.000173853	0.000231366	0.000223314	0.000164892	0.000179843	0.00021267	0.000189476	8.45e-05	0.000171725	0.000242473	0.00020632	0.000213918	0.000148174	0.000159587	0.000141556	0.000253144	0.000149228	0.000161957
PWY0-321: phenylacetate degradation I (aerobic)	0	0	0	0	0	0	0	0	0	0	0	0	0	0	0	0	0	0	0	0	0	0	0	0	3.41e-06	0	0	0	0	0	0	0	0	0	0	3.3e-05	0	0	0	0	0	0	0	0	0	0	0	0	0
PWY0-41: allantoin degradation IV (anaerobic)	1.28e-06	0	0	0	0	0	0	0	0	0	0	0	0	0	0	0	1.28e-06	0	0	0	0	0	0	0	0	0	1.55e-06	0	0	0	6.77e-07	0	0	0	0	0	0	0	0	0	0	0	0	0	0	0	0	0	0
PWY0-42: 2-methylcitrate cycle I	0	0	0	0	0	0	0	0	5.79e-07	0	0	0	0	0	0	0	0	0	7.47e-07	0	0	0	0	0	0	0	0	0	0	0	0	0	4.98e-06	1.98e-06	0	9.92e-06	0	0	0	0	0	0	0	0	1.28e-06	0	0	0	0
PWY0-781: aspartate superpathway	6.91e-05	7.38e-05	3.17e-05	3.78e-05	3e-05	6.41e-05	9.29e-05	6.41e-05	5.26e-05	4.19e-05	7.35e-05	0.000124304	5.7e-05	3.7e-05	7.88e-05	6.85e-05	3.57e-05	5.96e-05	5.27e-05	5.85e-05	7.9e-05	0	0.00011531	4.49e-05	2.47e-05	5.03e-05	4.53e-05	6.67e-05	9.71e-05	9.12e-05	2.28e-05	6.79e-05	0.000122424	0.000135025	9.65e-05	5.94e-05	2.91e-05	4.99e-05	7.23e-05	9.47e-05	9.83e-05	7.45e-05	6.81e-05	3.25e-05	0.000122933	7.21e-05	9.6e-05	2.61e-05	7.37e-05
PWY0-845: superpathway of pyridoxal 5'-phosphate biosynthesis and salvage	0.000294242	0.000154454	0.000284102	7.18e-05	0.000187462	6.43e-05	0.00012715	0.000148333	0.000254849	8.08e-05	0.000207737	8.55e-05	0.000165892	0.00028938	0.000248166	0.000139564	0.000240982	0.000287629	0.000381644	4.02e-05	4.04e-05	0.000242971	0.00018182	0.000219014	0.000219289	0.000123967	0.00012904	0.000171771	0.000196227	0.000161067	0.000289201	0.000131318	0.00018184	0.000235591	0.000298184	0.000177281	0.000270551	0.000184417	0.000343947	8.5e-05	0.000163827	0.000136327	8.53e-05	8.54e-05	0.00010001	0.000159457	0.000167125	0.000309116	0.000183355
PWY0-862: (5Z)-dodec-5-enoate biosynthesis	1.99e-05	7.48e-06	0	0	8.57e-06	7.74e-06	9.77e-06	0	3.99e-05	4.56e-06	2.54e-05	1.51e-05	0	0	0	9.86e-06	1.2e-05	0	2.16e-05	1.76e-06	6.01e-06	0	2.63e-05	2.1e-05	9.85e-06	0	2.9e-05	4.11e-06	1.55e-06	3.98e-05	1.02e-05	1.55e-05	7.31e-05	7.81e-06	5.62e-06	0.000112883	5.68e-06	1.45e-05	1.05e-05	4.25e-05	1.04e-05	7.3e-06	5.29e-06	0	1.25e-05	9.83e-06	3.04e-05	0	0
PWY0-881: superpathway of fatty acid biosynthesis I (E. coli)	0	0	0	0	0	0	0	0	0	0	0	0	0	0	0	0	0	0	0	0	0	0	0	0	0	0	0	0	0	0	0	0	0	0	0	0	0	0	0	0	0	0	0	0	0	0	0	0	0
PWY1F-823: leucopelargonidin and leucocyanidin biosynthesis	0	0	0	0	0	0	0	0	0	6.53e-07	0	0	0	0	0	0	0	0	0	0	0	0	0	0	0	0	0	0	0	0	0	0	0	0	0	0	0	0	0	0	0	0	0	0	0	0	0	0	0
PWY3O-19: ubiquinol-6 biosynthesis from 4-hydroxybenzoate (eukaryotic)	0	0	0	0	0	0	0	0	0	0	0	9.79e-06	0	0	0	0	0	0	0	0	0	0	0	0	0	0	0	0	0	0	0	0	0	0	0	0	0	0	0	0	0	0	0	0	0	0	0	0	0
PWY3O-355: stearate biosynthesis III (fungi)	0	0	0	0	0	0	0	0	0	0	0	0	0	0	0	0	0	0	0	0	0	0	0	0	0	0	0	0	0	0	0	0	0	0	0	0	0	0	0	0	0	0	0	0	0	0	0	0	0
PWY490-3: nitrate reduction VI (assimilatory)	1.54e-06	0	0	0	0	0	0	1.26e-06	2.42e-06	0	1.13e-06	1.49e-06	0	0	0	0	2.51e-06	0	0	0	1.12e-05	0	0	0	1.98e-06	0	5.89e-06	0	0	3.91e-06	0	0	0	2.45e-06	0	0	0	0	0	0	6.9e-06	0	9.29e-06	0	3.89e-06	0	0	0	0
PWY4FS-7: phosphatidylglycerol biosynthesis I (plastidic)	0.0001378	8.68e-05	0.000136539	4.34e-05	5.89e-05	4.17e-05	0.000283646	2.32e-05	8.09e-05	7.21e-05	9.06e-05	3.43e-05	4.65e-05	0.000110434	3.5e-05	7.71e-06	9.95e-05	7.43e-05	6.58e-05	5.38e-05	3.13e-05	8.18e-05	3.25e-05	0.000177761	7.21e-05	4e-05	8.4e-05	0.000155239	5.46e-05	8.76e-05	0.000108495	6.37e-05	6.74e-05	4.31e-05	3.49e-05	0.000109885	1.71e-05	7.12e-05	0.000107863	2.77e-05	9.92e-05	7.81e-06	1.79e-05	5.62e-05	5.28e-05	2.33e-05	3.47e-05	4.42e-05	0.000116999
PWY4FS-8: phosphatidylglycerol biosynthesis II (non-plastidic)	0.0001378	8.68e-05	0.000136539	4.34e-05	5.89e-05	4.17e-05	0.000283646	2.32e-05	8.09e-05	7.21e-05	9.06e-05	3.43e-05	4.65e-05	0.000110434	3.5e-05	7.71e-06	9.95e-05	7.43e-05	6.58e-05	5.38e-05	3.13e-05	8.18e-05	3.25e-05	0.000177761	7.21e-05	4e-05	8.4e-05	0.000155239	5.46e-05	8.76e-05	0.000108495	6.37e-05	6.74e-05	4.31e-05	3.49e-05	0.000109885	1.71e-05	7.12e-05	0.000107863	2.77e-05	9.92e-05	7.81e-06	1.79e-05	5.62e-05	5.28e-05	2.33e-05	3.47e-05	4.42e-05	0.000116999
PWY4LZ-257: superpathway of fermentation (Chlamydomonas reinhardtii)	6.48e-06	0	7.63e-06	2.69e-06	1.24e-05	1.05e-05	7.29e-06	8.19e-06	2.33e-05	0	1.95e-05	1.02e-05	1.53e-06	0	3.8e-06	9.3e-06	1.42e-05	3.92e-06	0	5.04e-06	5.13e-06	0	1.54e-05	1.18e-05	1.25e-05	3.27e-06	2.51e-05	5.33e-06	6.95e-06	2.43e-05	1.24e-05	7.68e-06	2.96e-05	1.51e-05	8.91e-06	0	2e-06	1.44e-05	1.04e-05	9.38e-06	1.44e-05	1.88e-05	1.21e-05	3.52e-06	1.74e-05	1.24e-05	1.8e-05	1.73e-05	7.65e-06
PWY66-367: ketogenesis	0	0	0	0	0	0	0	0	0	0	0	0	0	0	0	0	0	0	0	0	0	0	0	0	0	0	0	0	0	0	0	0	0	0	0	0	0	0	0	0	0	0	0	0	0	0	0	0	0
PWY66-375: leukotriene biosynthesis	0	0	0	0	0	0	0	0	0	0	0	0	0	0	0	0	0	0	0	0	0	0	0	0	0	0	0	0	0	0	0	0	0	0	0	0	0	0	0	0	0	0	0	0	0	0	0	0	0
PWY66-388: fatty acid &alpha;-oxidation III	0	0	0	0	0	0	0	0	0	0	0	0	0	0	0	0	0	0	0	0	0	0	0	0	0	0	0	0	0	0	0	0	0	0	0	0	0	0	0	0	0	0	0	0	0	0	0	0	0
PWY66-389: phytol degradation	0	0	0	0	0	0	0	0	0	0	7.26e-06	0	0	0	0	0	0	0	0	0	0	0	0	0	0	0	0	0	0	0	0	0	1.51e-06	0	0	0	0	0	0	5.84e-07	0	0	0	0	0	0	0	0	0
PWY66-391: fatty acid &beta;-oxidation VI (peroxisome)	0	0	0	0	0	0	0	0	0	0	0	0	0	0	0	0	0	0	0	0	0	0	0	0	0	0	0	0	0	0	0	0	0	0	0	0	0	0	0	0	0	0	0	0	0	0	0	0	0
PWY66-398: TCA cycle III (animals)	0	0	9.04e-06	0	0	0	2.4e-06	0	0	0	0	0	0	4.11e-06	2.15e-06	6.63e-06	0	0	0	0	0	0	0	0	1.77e-06	0	0	0	0	0	0	0	2.49e-05	1.19e-05	5.01e-06	0	1.23e-05	0	0	0	1.33e-05	2.44e-06	0	6.57e-07	1.02e-05	0	0	0	0
PWY66-399: gluconeogenesis III	5.39e-05	0.000108827	3.31e-05	4.44e-05	0.000107035	6.64e-05	5.77e-05	7.72e-05	2.51e-05	3.83e-05	6.98e-05	3.57e-05	2.26e-05	6.09e-05	4.82e-05	4.1e-06	0.000108778	6.8e-06	9.46e-05	1.16e-05	5.1e-05	0.000102915	4.15e-05	4.34e-05	9.5e-05	0.000105982	6.38e-05	8.6e-05	0.000111911	9.04e-06	9.06e-05	4.73e-05	9.71e-05	6.75e-05	9.92e-05	0	9.03e-05	4.02e-05	9.69e-05	7.3e-05	9.61e-05	8.62e-05	7.93e-05	0	2.54e-05	6.78e-05	6.32e-05	4.74e-06	2.32e-05
PWY66-400: glycolysis VI (metazoan)	0.000191151	0.000120142	9.39e-05	3.86e-05	0.000137253	6.15e-05	9.31e-05	7.38e-05	0.000179707	3.89e-05	9.14e-05	2.89e-05	7.08e-05	5.3e-05	3.6e-05	2.61e-06	0.000140444	7.26e-05	0.000134927	8.63e-05	4.57e-05	0.000163135	3.3e-05	6.31e-05	0.000117086	0.000132218	7.03e-05	9.3e-05	9.91e-05	2.39e-05	0.000297384	4.54e-05	9.25e-05	5.37e-05	7.99e-05	0.000149599	7.32e-05	8.12e-05	0.000177579	0.00011939	0.000101938	7.32e-05	8.33e-05	0	1.84e-05	6.34e-05	4.75e-05	6.18e-05	1.63e-05
PWY66-409: superpathway of purine nucleotide salvage	4.75e-05	7.16e-05	1.55e-05	3.78e-05	4.03e-05	3.02e-05	0.000180856	8.55e-05	0.000180801	0.000226014	7.52e-05	6.61e-05	3.44e-05	6.42e-05	0.00015833	3.81e-05	9.81e-05	2.7e-05	0.000126191	6.31e-05	6.72e-05	4.87e-05	9.46e-05	3.86e-05	4.49e-05	7.72e-05	0.000178139	3.58e-05	4.55e-05	0.000100711	6.45e-05	9.73e-05	0.000110629	9.59e-05	4.76e-05	0.000208673	5.75e-05	7.66e-05	6.52e-05	6.99e-05	6.21e-05	0.000111264	3.1e-05	5.21e-05	7.23e-05	3.57e-05	3.19e-05	5.96e-05	6.35e-05
PWY66-422: D-galactose degradation V (Leloir pathway)	0.00026625	0.000480573	0.000181964	0.000438762	0.000337198	0.000378853	0.000390532	0.000326759	0.000277814	0.000448777	0.000175916	0.000389737	0.000259451	0.000259461	0.000297623	0.000422314	0.000372496	0.000299595	0.000117909	0.000338362	0.000333923	0.000123399	0.000352608	0.000264239	0.00022344	0.000394173	0.000393682	0.000297683	0.000323755	0.000240222	0.000152852	0.000459028	0.00025648	0.000221147	0.000262268	6.46e-05	0.000301475	0.000225986	0.000310935	0.000374362	0.000387911	0.000195612	0.000321676	0.000313146	0.000405017	0.000388713	0.000181825	0.00032707	0.000243932
PWYG-321: mycolate biosynthesis	2.38e-05	9.03e-06	0	0	1.03e-05	9.32e-06	1.18e-05	0	4.7e-05	2e-06	3.01e-05	1.81e-05	0	0	0	1.19e-05	1.45e-05	0	2.59e-05	2.13e-06	7.26e-06	0	3.14e-05	2.51e-05	1.02e-05	0	3.43e-05	4.97e-06	1.88e-06	4.65e-05	1.23e-05	1.86e-05	8.32e-05	9.41e-06	6.79e-06	0	6.86e-06	1.72e-05	1.26e-05	4.98e-05	5.36e-06	8.78e-06	6.39e-06	0	1.5e-05	1.18e-05	3.59e-05	0	0
PYRIDNUCSAL-PWY: NAD salvage pathway I	1.18e-05	0	0	0	1.44e-05	1.72e-05	0	3.05e-05	1.8e-05	9.37e-05	0	3.67e-05	1.59e-05	0	3.92e-05	0	9.84e-06	2.11e-05	3.91e-05	2.13e-05	1.53e-05	0	0	0	2.09e-05	1.11e-05	5.78e-05	2.86e-05	3.72e-05	4.69e-05	2.68e-05	9.26e-06	4.89e-05	4.13e-05	0	5.94e-05	0	2.49e-05	0	4.42e-05	8.33e-06	0	3.21e-05	7.84e-06	6.1e-05	7.85e-06	0	9.58e-06	1.88e-05
PYRIDNUCSYN-PWY: NAD biosynthesis I (from aspartate)	8.51e-05	0.000311163	9.01e-05	0.000245995	0.000109118	0.000200169	0.00022292	0.000109637	8.13e-05	0.000132421	0.000185039	0.000251777	0.000193711	0.000101434	0.000143588	0.000199414	0.000146984	5.73e-05	6.34e-05	0.000212288	0.000161772	0.000134161	0.000168394	0.000156775	4.53e-05	0.000187338	0.000131052	0.000242223	0.000130822	0.000112818	0.000113997	0.00013386	9.16e-05	0.000266888	0.000209054	0.000163951	0.000185995	0.000152133	0.000108212	0.000237104	0.000224806	8.99e-05	0.000199237	0.000149615	0.00022015	0.000125224	0.000166808	0.00013904	0.000230834
PYRIDOXSYN-PWY: pyridoxal 5'-phosphate biosynthesis I	0.00027527	0.000128721	0.000278319	5.39e-05	0.000156029	5.04e-05	9.96e-05	0.00012407	0.000240548	6.32e-05	0.000198083	6.58e-05	0.000128708	0.000321469	0.000237066	0.000108574	0.000187274	0.000283771	0.000527703	3.05e-05	3.17e-05	0.000234945	0.000149828	0.000189788	0.000198355	9.4e-05	0.000107556	0.000141902	0.000159052	0.000144574	0.000364683	0.000102903	0.000168598	0.000201275	0.000295035	0.00015027	0.000272068	0.000148358	0.00028027	6.02e-05	0.00013121	0.000117381	6.55e-05	7.77e-05	7.59e-05	0.000121418	0.000165103	0.0002579	0.000155696
REDCITCYC: TCA cycle VIII (helicobacter)	9.12e-06	0	0	0	0	0	0	0	3.88e-06	2.5e-06	1.35e-05	4.39e-06	0	0	0	0	7.96e-06	0	8.46e-06	2.53e-06	1.08e-06	0	0	0	1.42e-05	0	1.36e-05	0	2e-06	9.7e-06	0	7.58e-06	2.17e-05	5.53e-06	0	4.85e-05	9.27e-07	7.76e-06	0	0	5.97e-06	7.03e-06	2.42e-06	0	1.26e-05	0	0	0	0
RHAMCAT-PWY: L-rhamnose degradation I	0.000129891	0.000167975	0.000209055	9.41e-05	0.000117208	0.000156519	0.000114619	0.000135331	0.000233667	0.000154695	0.000162229	0.000144795	9.75e-05	0.000120002	0.00014892	0.000122284	0.000154624	0.000194291	8.47e-05	0.000160152	9.3e-05	0.000147641	0.000126541	0.000197555	0.000187057	7.51e-05	0.000140651	9.15e-05	0.000125818	0.000210609	0.000204868	0.000175501	0.000130486	7.89e-05	0.000107982	0.000211029	0.000137652	0.000160049	0.000213057	8.81e-05	0.000106536	0.000101364	0.000128243	0.000247638	0.000159861	8.27e-05	0.000120495	0.000106652	9.56e-05
RIBOSYN2-PWY: flavin biosynthesis I (bacteria and plants)	4.59e-05	7.64e-05	3.14e-05	4.86e-05	3.4e-05	5.25e-05	0	0.00015693	0	1.81e-05	0.000174551	0.000107826	7.58e-05	7.31e-05	0	0	0.000177729	8.53e-06	3.03e-05	0.00015417	5.46e-05	0.000205883	6.67e-05	0.000136818	4.18e-05	5.93e-05	4.72e-05	6.74e-05	0.000123294	0.00010811	0.000141301	7.26e-05	9.05e-05	0.000117915	9.89e-05	0.000175598	4.5e-05	4.36e-05	0.000148218	0	0.000102274	3.63e-05	8.12e-05	5.37e-05	6.38e-05	7.05e-06	0.000125283	0	0.000226206
RUMP-PWY: formaldehyde oxidation I	0	0	0	0	0	0	0	0	2.1e-05	0	0	0	1.94e-06	0	0	0	0	0	2.1e-06	0	0	0	2.12e-06	0	3.34e-06	0	0	0	2.92e-06	0	0	0	0	0	3.08e-06	0	0	0	0	0	4.13e-06	0	0	0	2.43e-06	0	0	0	0
SALVADEHYPOX-PWY: adenosine nucleotides degradation II	2.94e-05	6.07e-05	3.67e-05	6.33e-05	8.73e-05	6.41e-05	7.02e-05	5.58e-05	4.17e-05	4.16e-05	4.09e-05	7.04e-05	7.49e-05	4.03e-05	8.29e-05	6.37e-05	0.000107948	2.07e-05	2.93e-05	4.96e-05	4.25e-05	4.71e-05	0.000122066	3.73e-05	6.35e-05	6.4e-05	5.84e-05	6.04e-05	2.32e-05	0.000122665	2.27e-05	7.03e-05	4.93e-05	5.03e-05	3.49e-05	0.000131624	2.75e-05	5.31e-05	2.94e-05	9.24e-05	8.13e-05	2.78e-05	1.95e-05	0.000123907	7.45e-05	6.19e-05	2.87e-05	6.05e-05	5.51e-05
SER-GLYSYN-PWY: superpathway of L-serine and glycine biosynthesis I	0.000247923	0.000456083	0.000202593	0.00045834	0.000326553	0.000344746	0.000240583	0.000270269	0.000154603	0.000318226	0.000127298	0.000343059	0.000259558	0.000236417	0.00028593	0.000287544	0.000229375	0.000154282	5.85e-05	0.000266336	0.000262851	5.95e-05	0.000285679	0.000215229	0.000111548	0.00023331	0.000226788	0.000303629	0.0002471	0.000202897	0.000188532	0.000344751	0.000175333	8.58e-05	0.000224234	6.7e-05	0.000273642	4.13e-05	0.000262755	0.000402866	0.000284398	0.00014907	0.000280917	0.000245237	0.000325078	0.000310584	0.000208619	0.00021358	0.000247145
SO4ASSIM-PWY: sulfate reduction I (assimilatory)	1.21e-05	4.73e-06	2.22e-06	0	6.64e-06	1.58e-05	1.81e-05	1.91e-06	8.53e-06	5.71e-05	7.83e-05	1.75e-05	6.59e-06	1.29e-05	3.2e-06	1.78e-05	6.56e-06	0	2.2e-05	4.33e-06	6.43e-07	0	2.03e-05	1.25e-05	7.69e-06	3.88e-06	1.12e-05	4.14e-05	0	8.34e-06	1.15e-05	4.97e-06	0.000108977	0.000123689	7.08e-06	0.000122282	4.29e-05	6.78e-06	1.01e-05	9.72e-07	7.21e-05	2.42e-05	7.7e-06	0.000194679	1.22e-05	5.07e-05	4.03e-05	3.7e-05	0
SPHINGOLIPID-SYN-PWY: sphingolipid biosynthesis (yeast)	0	0	0	0	0	0	0	0	0	0	0	0	0	0	0	0	0	0	0	0	0	0	0	0	0	0	0	0	0	0	0	0	0	0	0	0	0	0	0	0	0	0	0	0	0	0	0	0	0
SULFATE-CYS-PWY: superpathway of sulfate assimilation and cysteine biosynthesis	2.15e-05	1.01e-05	4.64e-06	0	1.36e-05	3.02e-05	3.56e-05	4.18e-06	1.68e-05	5.03e-05	9.4e-05	3.24e-05	1.39e-05	1.8e-05	7.01e-06	3.14e-05	1.36e-05	0	2.77e-05	9.05e-06	1.44e-06	0	3.73e-05	2.13e-05	1.47e-05	8.41e-06	2.15e-05	4.34e-05	0	1.72e-05	1.6e-05	1.05e-05	0.000123692	0.000101832	1.42e-05	7.87e-05	5.18e-05	1.28e-05	1.74e-05	2.16e-06	7.45e-05	3.85e-05	1.63e-05	5.78e-05	2.43e-05	6.78e-05	4.51e-05	5.17e-05	0
TCA-GLYOX-BYPASS: superpathway of glyoxylate bypass and TCA	6.28e-06	0	0	0	0	0	0	0	2.78e-06	0	0	5.78e-06	0	0	0	0	1e-05	0	1.52e-05	0	0	0	0	0	1.49e-05	0	9.7e-06	0	0	1.03e-05	2.74e-06	0	3.32e-05	4.38e-06	0	8.13e-05	0	6.31e-06	0	0	1.38e-06	0	1.69e-06	0	4.32e-06	0	0	0	0
TCA: TCA cycle I (prokaryotic)	4.99e-05	1e-05	2.19e-05	3.62e-05	7.3e-06	4.46e-05	7.35e-05	0	7.16e-06	6.03e-05	0.000105442	3.58e-05	9.62e-05	3.33e-05	2.17e-05	5.19e-05	3.24e-05	2.04e-05	5.06e-05	3.21e-05	5.73e-05	4.41e-06	3.99e-05	0	7.94e-05	6.29e-05	3.91e-05	1.68e-05	2.61e-05	5.55e-05	6.46e-05	2.77e-05	6e-05	7.24e-05	3.1e-05	0.000116219	3.02e-05	7e-05	1.23e-05	3.61e-05	6.02e-05	5.83e-05	4.66e-05	3.25e-06	7.39e-05	2.88e-05	6.45e-05	0	7.16e-05
TEICHOICACID-PWY: teichoic acid (poly-glycerol) biosynthesis	0	0	0	0	0	0	0	0	0	0	0	0	0	0	0	0	0	0	0	0	0	0	0	0	0	0	0	0	0	0	0	0	0	0	0	0	0	0	0	0	0	3.16e-06	0	0	0	0	0	0	0
THISYN-PWY: superpathway of thiamin diphosphate biosynthesis I	5.72e-05	0	0	0	0	2.68e-05	0	5.1e-05	2.28e-05	0	7.3e-05	1.98e-05	0	1.71e-05	0	0	5.19e-05	0	6.34e-05	9.46e-06	0	0	4.02e-05	0	7.11e-05	6.11e-05	5.15e-05	0	0	3.99e-05	2.6e-05	0	4.67e-05	0	0	0.000255214	3.19e-05	2.82e-05	0	2.62e-05	0	4.02e-05	0	1.22e-05	0	0	0	0	0
THISYNARA-PWY: superpathway of thiamin diphosphate biosynthesis III (eukaryotes)	0.000206137	0.00035958	0.000163169	0.000253543	0.000172716	0.000185875	0.000149815	0.000146576	0.000163869	0.000260375	0.000101716	0.000234897	0.000164401	0.000173203	0.000139189	0.000139196	0.000132865	0.000159454	5.5e-05	0.000185084	0.000118008	0.000119385	0.00014441	0.000188049	8.38e-05	0.000123801	0.000162029	0.000183297	0.000161704	0.000145212	0.000233272	0.000244636	0.000140605	8.93e-05	0.000133874	8.97e-05	0.000119032	0.000126089	0.000207953	0.000224421	0.000177082	0.00011008	0.000171963	0.000234801	0.000183971	0.000152691	0.000128711	0.000137535	0.000139135
THREOCAT-PWY: superpathway of L-threonine metabolism	0	0	0	0	0	0	0	0	0	0	0	0	0	0	0	0	0	0	0	0	0	0	0	0	0	0	0	0	0	0	0	0	0	0	0	0	0	0	0	0	0	0	0	0	0	0	0	0	0
THRESYN-PWY: superpathway of L-threonine biosynthesis	0.000303846	0.000323476	0.000263701	0.000255275	0.000270773	0.000251988	0.000187456	0.000241009	0.000163379	0.000283344	0.000239513	0.000316298	0.000249635	0.000288292	0.000250948	0.000194246	0.000211531	0.000256821	0.000178579	0.000232747	0.0002333	0.000184805	0.000316606	0.000236206	0.000160296	0.000206791	0.000266848	0.000247257	0.000270457	0.000209138	0.000221995	0.000318413	0.000197732	0.000243559	0.000296291	0.000108591	0.00030248	0.000140093	0.000283371	0.000324605	0.000290992	0.0001942	0.000204882	0.000193494	0.000296707	0.000247086	0.000182719	0.00030566	0.000304048
TRIGLSYN-PWY: diacylglycerol and triacylglycerol biosynthesis	0	0	0	0	0	0	0	0	0	0	0	0	0	0	0	0	0	0	0	0	0	0	0	0	0	0	0	0	0	0	0	0	0	0	0	0	0	0	0	0	0	0	0	0	0	0	0	0	0
TRNA-CHARGING-PWY: tRNA charging	0.000374588	0.000346108	0.00028766	0.000527348	0.000447366	0.000539647	0.000329195	0.000466411	0.000267205	0.000336077	0.000347546	0.000517673	0.000387289	0.000346604	0.000331228	0.000463419	0.000412876	0.000226819	0.000234991	0.000363496	0.000593275	0.00028439	0.000515817	0.000415534	0.000342584	0.000556202	0.000433468	0.000399645	0.000489448	0.000306469	0.000247283	0.000474359	0.000344903	0.000495531	0.000426159	3.41e-05	0.000473395	0.000340842	0.000386663	0.000396443	0.00050189	0.000462809	0.000501629	0.000311826	0.000512761	0.000511315	0.00036712	0.000465958	0.000400096
TRPSYN-PWY: L-tryptophan biosynthesis	0.000115805	9.11e-05	1.95e-05	0.00018738	0.000107241	6.42e-05	0.000250646	0.000126206	9.18e-05	0.000283852	4.92e-05	0.00021719	0.00014955	0.00010733	0.000148121	0.000343916	7.16e-05	8.22e-05	8.83e-05	0.000109783	0.000123203	0.000105361	0.000161194	0.000102417	5.6e-05	6.85e-05	0.000157355	0.000147969	0.00010703	0.000132452	0.000158369	0.000126171	0.000142648	0.000142776	0.000108657	0.000140157	4.42e-05	0.000106334	0.000224054	0.000206965	0.000225636	7.03e-05	0.000151206	0.000181442	0.000270104	0.000112579	0.000217129	0.00016241	0.000136424
TYRFUMCAT-PWY: L-tyrosine degradation I	0	0	0	0	0	0	0	0	0	0	0	0	0	0	0	0	0	0	0	0	0	0	0	0	0	0	0	0	0	0	0	0	0	0	0	0	0	0	0	0	0	0	0	0	0	0	0	0	0
UBISYN-PWY: superpathway of ubiquinol-8 biosynthesis (prokaryotic)	0	0	0	0	0	0	0	0	1.45e-06	0	1.19e-05	2.68e-06	0	0	0	0	4.62e-06	0	1.86e-06	0	0	0	0	0	2.16e-06	0	0	0	0	2.2e-06	0	0	1.21e-05	0	0	4.61e-05	0	0	0	0	9.1e-07	2.76e-06	0	0	3.18e-06	0	0	0	0
UDPNACETYLGALSYN-PWY: UDP-N-acetyl-D-glucosamine biosynthesis II	0	0	0	0	0	0	0	0	0	0	0	0	0	0	0	0	0	0	0	0	0	0	0	0	0	0	0	0	0	0	0	0	0	0	0	0	0	0	0	0	0	0	0	0	0	0	0	0	0
UDPNAGSYN-PWY: UDP-N-acetyl-D-glucosamine biosynthesis I	1.84e-05	1.84e-05	5.36e-06	1.69e-05	5.8e-06	9.54e-06	1.94e-05	4.76e-05	5.05e-06	0.000119969	2.4e-05	2.74e-05	4.62e-06	1.23e-05	2.54e-05	8.15e-06	2.4e-05	3.61e-05	2.43e-05	4.43e-05	2.49e-05	4.24e-05	7.93e-06	1.07e-05	2.55e-05	3.28e-05	5.42e-05	1.76e-05	4.41e-05	6.01e-05	3.71e-05	3.44e-05	6.33e-05	0.000166342	1.35e-05	0.000100591	1.46e-05	2e-05	2.09e-05	7.29e-05	3.61e-05	1.05e-05	2.42e-05	0.000148984	9.53e-05	1.51e-05	8.03e-06	6.55e-05	3.97e-05
UNINTEGRATED	0.680007	0.69204	0.711996	0.508603	0.654568	0.530198	0.626886	0.639066	0.757492	0.688268	0.598859	0.561146	0.556855	0.663898	0.651116	0.584163	0.633227	0.748262	0.737135	0.596563	0.552491	0.701042	0.583553	0.659219	0.534513	0.543768	0.634788	0.575489	0.64603	0.594875	0.728814	0.650991	0.662201	0.506239	0.608482	0.737398	0.61378	0.592518	0.675346	0.565462	0.62775	0.422971	0.489929	0.689407	0.584937	0.558515	0.564473	0.649638	0.639378
UNMAPPED	0.279278	0.262406	0.253348	0.453637	0.304631	0.430948	0.333618	0.321843	0.206031	0.266723	0.366066	0.397849	0.40651	0.298758	0.310526	0.379622	0.326846	0.213986	0.226695	0.361353	0.405823	0.269664	0.374644	0.30306	0.436388	0.419329	0.323547	0.387816	0.314758	0.371813	0.233089	0.305457	0.298449	0.457337	0.354132	0.222696	0.347527	0.373766	0.286092	0.396486	0.328759	0.548404	0.475504	0.274216	0.371817	0.403105	0.404337	0.31328	0.324504
URDEGR-PWY: superpathway of allantoin degradation in plants	1.72e-06	0	0	0	0	0	0	0	0	0	0	1.43e-06	0	0	0	0	3.41e-06	0	0	0	0	0	0	0	0	0	3.13e-06	0	0	0	6.91e-07	0	0	0	0	0	0	8.54e-07	0	0	0	0	0	0	0	0	0	0	0
URSIN-PWY: ureide biosynthesis	0	0	0	0	0	0	0	0	0	0	0	0	0	0	0	0	0	0	0	0	0	0	0	0	0	0	0	0	0	0	0	0	0	0	0	0	0	0	0	0	0	0	0	0	0	0	0	0	0
VALDEG-PWY: L-valine degradation I	0	0	0	0	0	0	0	0	0	0	0	0	0	0	0	0	0	0	0	0	0	0	0	0	0	0	0	0	0	0	0	0	0	0	0	0	0	0	0	0	0	0	0	0	0	0	0	0	0
VALSYN-PWY: L-valine biosynthesis	0.000689043	0.000728233	0.000710114	0.000838437	0.000783044	0.000731959	0.000677439	0.000693963	0.000565864	0.000872046	0.000633408	0.000738214	0.00078424	0.00057426	0.000684885	0.000761144	0.000702513	0.000739877	0.000749016	0.000667458	0.000893346	0.000374914	0.000780362	0.000558519	0.000607517	0.000731774	0.000727708	0.000579807	0.00074096	0.00054137	0.000770475	0.000865149	0.000589963	0.000656651	0.000690761	0.000563064	0.000721639	0.000606599	0.000698658	0.000558276	0.000740584	0.000588339	0.000662833	0.000670192	0.000823948	0.000761786	0.000515952	0.000684055	0.000615324
[truncated: 95 more columns]
