# Supplementary material for: Improved gastrointestinal health for irritable bowel syndrome with metagenome-guided interventions
Source: Precis Clin Med. 2020 Apr 29;3(2):136–46. doi: 10.1093/pcmedi/pbaa013 (PMC7327130; doi:10.1093/pcmedi/pbaa013)
Supplement: pbaa013_Supplemental_Files [file pbaa013_supplemental_files.zip › Supplemntary_Table5_Literature.xlsx]

## Sheet: Supplemntary_Table4_Literature
TaxaLast	PMID
[Clostridium] saccharolyticum	26702134
[Clostridium] saccharolyticum	30567928
[Clostridium] saccharolyticum	28683448
[Clostridium] saccharolyticum	30090090
[Clostridium] saccharolyticum	20015409
[Clostridium] saccharolyticum	21820992
[Eubacterium] eligens	30567928
[Eubacterium] eligens	21741921
[Ruminococcus] torques	24310267
[Ruminococcus] torques	20014457
[Ruminococcus] torques	21820992
[Ruminococcus] torques	26239401
[Ruminococcus] torques	27725146
[Ruminococcus] torques	YOUNG2019
[Ruminococcus] torques	26702134
[Ruminococcus] torques	30090090
[Ruminococcus] torques	20015409
[Ruminococcus] torques	30567928
[Ruminococcus] torques	28683448
Adlercreutzia equolifaciens	30567928
Akkermansia muciniphila	28683448
Akkermansia muciniphila	21820992
Akkermansia muciniphila	26069274
Akkermansia muciniphila	22986438
Akkermansia muciniphila	26239401
Alistipes finegoldii	30567928
Alistipes finegoldii	21820992
Alistipes finegoldii	28683448
Alistipes finegoldii	26376728
Alistipes shahii	30567928
Alistipes shahii	28683448
Alistipes shahii	26376728
Alistipes shahii	21820992
Anaerostipes hadrus	20015409
Anaerostipes hadrus	21820992
Anaerostipes hadrus	30090090
Anaerostipes hadrus	26702134
Anaerostipes hadrus	30567928
Anaerostipes hadrus	28683448
Bacteroides caccae	30567928
Bacteroides caccae	17631127
Bacteroides caccae	20015409
Bacteroides caccae	22713265
Bacteroides caccae	19903265
Bacteroides caccae	27725146
Bacteroides caccae	28683448
Bacteroides caccae	22070725
Bacteroides caccae	21143915
Bacteroides cellulosilyticus	22713265
Bacteroides cellulosilyticus	28683448
Bacteroides cellulosilyticus	22070725
Bacteroides cellulosilyticus	30567928
Bacteroides cellulosilyticus	19903265
Bacteroides dorei	17631127
Bacteroides dorei	19903265
Bacteroides dorei	28683448
Bacteroides dorei	22713265
Bacteroides dorei	26069274
Bacteroides dorei	22070725
Bacteroides dorei	30567928
Bacteroides dorei	27725146
Bacteroides dorei	21143915
Bacteroides dorei	20015409
Bacteroides helcogenes	26069274
Bacteroides helcogenes	17631127
Bacteroides helcogenes	22070725
Bacteroides helcogenes	30567928
Bacteroides helcogenes	28683448
Bacteroides helcogenes	19903265
Bacteroides helcogenes	22713265
Bacteroides thetaiotaomicron	25784074
Bacteroides thetaiotaomicron	22070725
Bacteroides thetaiotaomicron	30567928
Bacteroides thetaiotaomicron	22713265
Bacteroides thetaiotaomicron	19903265
Bacteroides thetaiotaomicron	26069274
Bacteroides thetaiotaomicron	28683448
Bacteroides thetaiotaomicron	17631127
Bacteroides uniformis	30567928
Bacteroides uniformis	22070725
Bacteroides uniformis	19903265
Bacteroides uniformis	22713265
Bacteroides uniformis	21073731
Bacteroides uniformis	21820992
Bacteroides uniformis	28683448
Bacteroides uniformis	26069274
Bacteroides uniformis	17631127
Bacteroides vulgatus	26376728
Bacteroides vulgatus	30567928
Bacteroides vulgatus	22070725
Bacteroides vulgatus	21820992
Bacteroides vulgatus	26069274
Bacteroides vulgatus	19903265
Bacteroides vulgatus	28683448
Bacteroides vulgatus	21073731
Bacteroides vulgatus	22713265
Bacteroides vulgatus	17631127
Bacteroides vulgatus	27725146
Bacteroides vulgatus	21143915
Bacteroides vulgatus	20015409
Bacteroides xylanisolvens	28683448
Bacteroides xylanisolvens	19903265
Bacteroides xylanisolvens	22713265
Bacteroides xylanisolvens	17631127
Bacteroides xylanisolvens	22070725
Bacteroides xylanisolvens	30567928
Bacteroides xylanisolvens	26069274
Bacteroides zoogleoformans	26069274
Bacteroides zoogleoformans	19903265
Bacteroides zoogleoformans	28683448
Bacteroides zoogleoformans	22070725
Bacteroides zoogleoformans	17631127
Bacteroides zoogleoformans	30567928
Bacteroides zoogleoformans	22713265
Barnesiella viscericola	30567928
Barnesiella viscericola	26239401
Bifidobacterium longum	22070725
Bifidobacterium longum	25784074
Bifidobacterium longum	21820992
Bifidobacterium longum	28179092
Bifidobacterium longum	25973666
Bifidobacterium longum	15188510
Bifidobacterium longum	19533811
Bifidobacterium longum	21330412
Bifidobacterium longum	22713265
Bifidobacterium longum	22315951
Blautia hansenii	21820992
Blautia hansenii	30567928
Blautia hansenii	26239401
Blautia hansenii	20015409
Blautia hansenii	25073603
Blautia hansenii	27725146
Blautia hansenii	26702134
Blautia hansenii	28683448
Blautia hansenii	30090090
Blautia hansenii	YOUNG2019
Blautia obeum	26702134
Blautia obeum	21820992
Blautia obeum	25073603
Blautia obeum	27725146
Blautia obeum	28683448
Blautia obeum	30567928
Blautia obeum	20015409
Blautia obeum	26239401
Blautia obeum	YOUNG2019
Blautia obeum	30090090
Blautia sp N6H1-15	28683448
Blautia sp N6H1-15	27725146
Blautia sp N6H1-15	30567928
Blautia sp N6H1-15	21820992
Blautia sp N6H1-15	26702134
Blautia sp N6H1-15	26239401
Blautia sp N6H1-15	25073603
Blautia sp N6H1-15	20015409
Blautia sp N6H1-15	YOUNG2019
Blautia sp N6H1-15	30090090
Coprococcus catus	21820992
Coprococcus catus	27725146
Coprococcus catus	20015409
Coprococcus catus	26702134
Coprococcus catus	28683448
Coprococcus catus	30567928
Coprococcus catus	30090090
Coprococcus sp ART55/1	30567928
Coprococcus sp ART55/1	26702134
Coprococcus sp ART55/1	21820992
Coprococcus sp ART55/1	27725146
Coprococcus sp ART55/1	20015409
Coprococcus sp ART55/1	28683448
Eggerthella lenta	30567928
Eggerthella lenta	20015409
Escherichia coli	25973666
Escherichia coli	22713265
Escherichia coli	22315951
Escherichia coli	21820992
Escherichia coli	15188510
Escherichia coli	22070725
Escherichia coli	30567928
Faecalibacterium prausnitzii	28179092
Faecalibacterium prausnitzii	22339879
Faecalibacterium prausnitzii	30090090
Faecalibacterium prausnitzii	27725146
Faecalibacterium prausnitzii	26069274
Faecalibacterium prausnitzii	29194775
Faecalibacterium prausnitzii	21820992
Faecalibacterium prausnitzii	30567928
Faecalibacterium prausnitzii	26376728
Faecalibacterium prausnitzii	26239401
Faecalibacterium prausnitzii	28683448
Faecalibacterium prausnitzii	23757279
Faecalitalea cylindroides	26239401
Flavonifractor plautii	30567928
Flavonifractor plautii	28683448
Flavonifractor plautii	23757279
Flavonifractor plautii	21820992
Intestinimonas butyriciproducens	30567928
Lachnoclostridium sp YL32	30567928
Lachnoclostridium sp YL32	20015409
Lachnoclostridium sp YL32	21820992
Lachnoclostridium sp YL32	28683448
Lachnoclostridium sp YL32	26702134
Odoribacter splanchnicus	30567928
Odoribacter splanchnicus	21820992
Oscillibacter sp PEA192	30567928
Oscillibacter sp PEA192	27725146
Parabacteroides distasonis	30567928
Parabacteroides distasonis	21820992
Parabacteroides distasonis	21073731
Parabacteroides distasonis	28457228
Parabacteroides sp CT06	30567928
Parabacteroides sp CT06	28457228
Parabacteroides sp CT06	21820992
Parabacteroides sp CT06	21073731
Prevotella intermedia	26239401
Prevotella intermedia	27725146
Prevotella intermedia	22713265
Prevotella intermedia	30567928
Prevotella intermedia	21820992
Prevotella intermedia	26069274
Prevotella intermedia	22070725
Prevotella intermedia	25073603
Prevotella intermedia	28683448
Roseburia hominis	20015409
Roseburia hominis	26702134
Roseburia hominis	28683448
Roseburia hominis	30567928
Roseburia hominis	21820992
Roseburia intestinalis	30567928
Roseburia intestinalis	21820992
Roseburia intestinalis	28683448
Roseburia intestinalis	20015409
Roseburia intestinalis	26702134
Roseburia intestinalis	30090090
Ruminococcus bicirculans	26239401
Ruminococcus bicirculans	21820992
Ruminococcus bicirculans	30567928
Ruminococcus bicirculans	25073603
Ruminococcus bicirculans	23757279
Ruminococcus bicirculans	17631127
Ruminococcus bicirculans	28683448
Ruminococcus bicirculans	30090090
Ruminococcus bicirculans	26069274
Ruminococcus sp SR1/5	21820992
Ruminococcus sp SR1/5	26239401
Ruminococcus sp SR1/5	30567928
Ruminococcus sp SR1/5	17631127
Ruminococcus sp SR1/5	28683448
Ruminococcus sp SR1/5	25073603
Ruminococcus sp SR1/5	23757279
Ruminococcus sp SR1/5	26069274
Ruminococcus sp SR1/5	30090090
Streptococcus salivarius	26702134
Streptococcus salivarius	30567928
Streptococcus salivarius	25973666
Streptococcus salivarius	22713265
Streptococcus salivarius	17631127
Streptococcus salivarius	20015409
